# Supplementary material for: Dataset for petroleum based stock markets and GAUSS codes for SAMEM
Source: Data Brief. 2016 Nov 30;10:421–5. doi: 10.1016/j.dib.2016.10.031 (PMC5192250; doi:10.1016/j.dib.2016.10.031)
Supplement: Supplementary file 2 — Supplementary material [file mmc2.zip]

Archive with 2 entries (2 files):
- omrvi.txt
- samem.prg
