# Supplementary material for: Dataset for petroleum based stock markets and GAUSS codes for SAMEM
Source: Data Brief. 2016 Nov 30;10:421–5. doi: 10.1016/j.dib.2016.10.031 (PMC5192250; doi:10.1016/j.dib.2016.10.031)
Supplement: Supplementary file 2 — Supplementary material [file mmc2.zip › omrvi.txt]

@DateID	SPX2.rk	SPX2.r	N2252.rk	N2252.r	HSI2.rk	HSI2.r	STOXX50E.rk	STOXX50E.r@
20000104	0.000264396	-0.039292183	0.000161771	0.003448051	0.000206982	-0.013392172	0.000252231	-0.038588366
20000105	0.00030465	0.001749195	0.000244955	-0.026266652	0.001596798	-0.046955084	0.000505533	-0.021335479
20000106	0.000148582	0.00106212	0.000198084	-0.020002744	0.000869962	-0.050747816	0.000109865	-0.007635686
20000107	0.000123267	0.026022074	0.000156995	0.000115965	0.000507742	0.004964388	0.000148853	0.032469895
20000110	0.000130693	0.010537636	99999	99999	0.000615005	0.013796652	0.00023002	0.012665358
20000111	0.0000768	-0.013183392	0.000241846	0.030376677	0.000279488	-0.007476035	0.000134722	-0.007589935
20000112	0.000122201	-0.004570545	0.000109523	-0.008088998	0.000147086	0.00143094	0.000171325	-0.003278551
20000113	0.000110056	0.012323819	0.0000367	0.008694531	0.000336267	-0.008236445	0.000147998	0.008751465
20000114	0.000143639	0.009638298	0.000148901	0.002715688	0.000267479	-0.012742243	0.000139836	0.029301131
20000117	99999	99999	0.000177726	0.016344519	0.000205568	-0.005857775	0.000129748	0.010758432
20000118	0.0000986	-0.006470742	0.0000754	-0.011445044	0.000165591	0.013615439	0.000188005	-0.024335147
20000119	0.0000525	0.00026798	0.0000711	-0.012826231	0.000329853	-0.028632953	0.000155947	0.004142324
20000120	0.000120725	-0.007528785	0.000128622	0.005115718	0.000179335	-0.008663468	0.000151143	0.000278558
20000121	0.0000553	-0.00326355	0.000107095	-0.008258854	0.000124642	0.000894604	0.000193446	-0.011096417
20000124	0.000209122	-0.028479363	0.0000521	0.010663101	0.000182025	-0.00435771	0.000157728	-0.000618588
20000125	0.00019254	0.005826606	0.000194746	-0.004249088	0.000189403	0.000629873	0.000169114	-0.006629594
20000126	0.0000681	-0.0041646	0.0000373	0.006356043	0.000136324	0.017188939	0.000141082	0.011062499
20000127	0.000186332	-0.00390337	0.0000946	0.004079379	0.000168294	0.029168982	0.000115014	0.013622085
20000128	0.00030057	-0.026415509	0.0000717	0.005872859	0.000288107	0.008305151	0.000204029	0.001034343
20000131	0.000217619	0.024180347	0.0000868	0.01255721	0.000283925	-0.022705891	0.000184319	-0.019038966
20000201	0.000104101	0.01031621	0.000127892	-0.00522948	0.000113683	0.003429951	0.000154602	0.017820044
20000202	0.000131156	0.000234135	0.000139512	0.005746601	0.000110046	0.002679996	0.0001228	0.020089137
20000203	0.000169714	0.010518462	0.0000755	0.010743497	0.000177023	0.010863447	0.000214453	0.026815398
20000204	0.0000812	-0.000379027	0.000058	-0.011766682	99999	99999	0.000245748	0.010271432
20000207	0.0000675	0.000126364	0.0000432	0.005499965	99999	99999	0.00010505	-0.012721234
20000208	0.0000886	0.0116504	0.0000591	-0.00474935	0.000296781	0.009213705	0.000116834	0.026618713
20000209	0.000104041	-0.0204969	0.0000387	0.003385563	0.000300438	0.02179353	0.000173319	0.002454074
20000210	0.000108531	0.002984845	0.0000431	-0.008607638	0.000368178	0.009866162	0.00012241	-0.002137408
20000211	0.00011269	-0.025997961	99999	99999	0.000689656	0.020691534	0.000175463	0.006005677
20000214	0.0000986	0.001951782	0.0000741	-0.004110643	0.00082474	-0.020585473	0.0000868	-0.003242196
20000215	0.000130362	0.009067076	0.0000796	-0.011995911	0.000413536	-0.033539813	0.000112139	-0.0224758
20000216	0.0001037	-0.01030937	0.0000888	0.008612265	0.000238595	0.016105278	0.00032321	0.000318049
20000217	0.000201565	-0.000273878	0.000152884	0.007947418	0.000329633	-0.005559496	0.000268105	0.012773065
20000218	0.000179962	-0.029503339	0.0000814	-0.003614693	0.000186164	-0.022996172	0.000107069	-0.006994969
20000221	99999	99999	0.0000758	-0.008242672	0.000318198	-0.005514601	0.00012613	-0.010024958
20000222	0.000208231	0.001673033	0.000116624	-0.006703534	0.000502953	-0.002443618	0.000151295	-0.002121916
20000223	0.000134655	0.007126017	0.000071	0.004166896	0.000154986	0.003843906	0.000138573	0.010351128
20000224	0.000310427	-0.005202051	0.0000388	-0.001284454	0.000304279	0.032536084	0.000157599	0.004830297
20000225	0.000232435	-0.014257785	0.0000494	0.009439908	0.000345968	-0.004555048	0.000141071	0.01788589
20000228	0.000235077	0.011046045	0.0000906	-0.000035	0.000666855	-0.02616599	0.000242732	-0.013171988
20000229	0.000122817	0.014427523	0.000101139	0.006534778	0.000199372	0.001703894	0.0000737	0.009524887
20000301	0.000115907	0.008743735	0.0000609	0.003528949	0.000413993	-0.024842633	0.000108255	0.006847037
20000302	0.000100256	0.002151123	0.000103968	-0.000465836	0.000177413	-0.003492193	0.000172006	0.03165923
20000303	0.00010638	0.019429916	0.000054	-0.005012281	0.00025759	0.022329299	0.000180339	0.00703189
20000306	0.0000685	-0.013546064	0.0000799	-0.01744911	0.000183259	0.014622607	0.0000756	-0.000519952
20000307	0.000268775	-0.025522768	0.0000811	0.005163256	0.00020164	0.011761354	0.000213097	-0.006336955
20000308	0.000173019	0.011653408	0.0000814	-0.004056287	0.000430728	0.014807079	0.000183178	-0.012320538
20000309	0.000113695	0.024030304	0.0000744	-0.006955173	0.000492628	-0.022135088	0.000183968	-0.002559803
20000310	0.000132786	-0.004605041	0.0000913	-0.00144519	0.000312933	0.005843691	0.000180624	0.008277832
20000313	0.000462382	-0.010107755	0.00016633	-0.027961935	0.000719028	-0.031886618	0.000205839	-0.031181241
20000314	0.000168965	-0.015859184	0.000270246	-0.003577527	0.000210474	-0.011554359	0.000160152	0.000496274
20000315	0.000244652	0.019865381	0.000179047	-0.001532026	0.000294573	-0.005959326	0.000270677	-0.0303591
20000316	0.000271003	0.045083991	0.000159078	0.011209155	0.000279842	-0.025125189	0.00014473	0.017391404
20000317	99999	99999	0.000073	0.012227632	0.000236724	0.023390936	0.000346772	0.005252613
20000320	0.000104184	-0.005731774	99999	99999	0.00035134	0.020851879	0.0000855	0.010754069
20000321	0.000164423	0.024708854	0.0000622	-0.000990871	0.000439318	-0.003080139	0.000106956	-0.002715611
20000322	0.0000799	0.004261693	0.0000496	0.005050392	0.000235371	0.007328877	0.000257933	-0.001944229
20000323	0.000129512	0.017085849	0.0000634	-0.001341185	0.000225588	0.000300431	0.000157421	-0.000732126
20000324	0.000177168	0.0009162	0.000107161	0.00923319	0.000153321	0.000928764	0.000123017	0.019194188
20000327	0.0000831	-0.002654982	0.000126432	0.013224551	0.000244595	0.025756831	0.0000795	-0.00185632
20000328	99999	99999	0.000120824	0.005631828	0.000192354	0.00157979	0.000124305	0.009841229
20000329	0.000167909	0.001034133	0.000124006	0.014542948	0.000168573	-0.005882192	0.0000696	0.000193559
20000330	0.000289966	-0.012863115	0.000112215	-0.008060279	0.000321536	-0.030668481	0.00019571	-0.02794405
20000331	0.000237505	0.010310128	0.000176262	-0.000322012	0.000308489	0.001317039	0.000200354	-0.001811052
20000403	0.000249942	0.00436128	0.000134673	0.021043934	0.000259707	-0.032128075	0.000253267	-0.025898535
20000404	0.001276207	-0.007980069	0.0000776	-0.006331508	99999	99999	0.000140459	0.012526981
20000405	0.000489437	-0.004479051	0.000159663	-0.003941743	0.000487997	-0.017050913	0.000497847	-0.024854109
20000406	0.000191888	0.008375645	0.000122022	-0.013220776	0.000181462	0.004552718	0.000152824	0.026792405
20000407	0.000110921	0.009697455	0.0000684	0.002708766	0.0000995	0.016895881	0.000180927	0.01178229
20000410	0.000109093	-0.007420214	0.0000714	0.013231461	0.000221037	-0.011064483	0.000197362	0.00431163
20000411	0.000244761	-0.003282304	0.0000303	0.00095309	0.000165259	-0.011801991	0.000321294	-0.019050128
20000412	0.000151655	-0.002254988	0.0000914	0.016662068	0.000228152	0.011281897	0.000162196	-0.001865227
20000413	0.000402477	-0.0183451	0.000105449	-0.00968828	0.000262642	0.000446513	0.000239487	0.001670511
20000414	0.001124992	-0.060443279	0.000124144	-0.00167422	0.000171576	-0.006883376	0.000361922	-0.028515314
20000417	0.000696926	0.030433849	0.000692226	-0.028757149	0.001073709	-0.0361668	0.001191556	-0.007292047
20000418	0.000275629	0.027399746	0.000582697	-0.008352138	0.000117046	0.007896489	0.000433168	0.015461067
20000419	0.000169635	-0.009625746	0.000249444	0.002491884	0.000147996	-0.008476213	0.000192606	0.000283658
20000420	0.0000902	0.0040549	0.000284944	-0.001465767	0.000167449	-0.003811265	0.0000593	0.007494983
20000421	99999	99999	0.001335135	-0.039191318	99999	99999	99999	99999
20000424	0.000473346	-0.004198297	0.000489047	0.009838747	99999	99999	99999	99999
20000425	0.000165557	0.032889986	0.000353642	-0.010502354	0.000206071	0.002872781	0.000154818	0.00829378
20000426	0.000114268	-0.010881767	0.000247199	-0.009224547	0.000199891	-0.022985324	0.000102738	0.012753974
20000427	0.000417648	0.001873684	0.000132835	-0.006104331	0.000210036	-0.002123741	0.000368536	-0.016084067
20000428	0.000140748	-0.008480001	0.000165921	-0.00427459	0.000115968	0.014816067	0.000193256	0.025850046
20000501	0.000115716	0.01068335	0.000102754	0.019542455	99999	99999	99999	99999
20000502	0.000108544	-0.015394581	0.0000751	-0.003297765	0.000216437	0.004227599	0.000105189	0.022769976
20000503	0.000237533	-0.021370485	99999	99999	0.000148037	-0.007522285	0.000198437	-0.021881709
20000504	0.000138786	-0.003709791	99999	99999	0.000142367	-0.008122171	0.000141732	-0.001641517
20000505	0.00013624	0.016059684	99999	99999	0.00007	-0.001958308	0.000118658	0.007385811
20000508	0.000129337	-0.006259823	0.0000776	-0.014562588	0.000295725	-0.028882917	0.0000973	-0.012577575
20000509	0.000137326	-0.007435398	0.0000856	-0.017004367	0.00016303	-0.005247124	0.000126082	-0.020446459
20000510	0.000258343	-0.021183897	0.000276435	-0.005737468	0.000187561	-0.010961635	0.00015604	-0.020161169
20000511	0.000158471	0.017602025	0.000412256	-0.044535314	99999	99999	0.000193732	0.023361712
20000512	0.0000951	0.00906513	0.000329016	0.020938919	0.000448208	0.045575136	0.000116499	0.012917003
20000515	0.0000912	0.021099445	0.0000869	-0.001988931	0.000223877	-0.015764159	0.000079	-0.009247447
20000516	0.000175012	0.008924775	0.000101983	0.012358992	0.000244862	0.013197938	0.000111078	0.028530703
20000517	0.000171972	-0.012112294	0.000128633	-0.011430833	0.000352434	-0.030907737	0.000119469	-0.019107041
20000518	0.0000758	-0.007195323	0.000212701	-0.020358333	0.000395166	-0.025242505	0.0000842	0.002428519
20000519	0.000186649	-0.021848261	0.000225926	-0.006016783	0.000434406	0.009682551	0.00018002	-0.034380254
20000522	0.000351716	-0.004880578	0.000246802	-0.011993569	0.000246448	-0.009696324	0.000411099	-0.021850029
20000523	0.000200943	-0.018990946	0.000240345	-0.003448528	0.000282179	0.009871686	0.000257811	0.006034895
20000524	0.000350346	0.018076214	0.000494802	-0.011231787	0.000143593	-0.012945857	0.000266449	-0.012732921
20000525	0.000219564	-0.011936147	0.000170542	0.009421395	0.000209661	-0.011498135	0.000154044	0.020882881
20000526	0.000195842	-0.002173882	0.000207508	-0.012102022	0.000283906	-0.008904541	0.000289574	-0.000335071
20000529	99999	99999	0.0000861	0.004325012	0.000260538	0.017322612	0.0000706	0.013209484
20000530	0.000151843	0.03100165	0.000144371	-0.002622636	0.000366088	-0.003790988	0.0000602	0.012257104
20000531	0.000162446	-0.001540794	0.000288114	0.00376637	0.000310522	0.018899275	0.000134456	0.007551881
20000601	0.000101429	0.018820787	0.000121967	0.022240913	0.000248442	0.01948356	0.0000457	0.012557228
20000602	0.000171627	0.019344946	0.000178902	0.006592438	0.000164438	0.007784686	0.000234356	0.025753618
20000605	0.000101239	-0.006417527	0.000238245	0.020423872	0.000156885	0.013832104	0.0000901	-0.011236759
20000606	0.0000715	-0.006974244	0.0000563	0.000209144	99999	99999	0.0000926	-0.011787794
20000607	0.0000754	0.009496281	0.000104709	0.0000233	0.000239169	0.007397708	0.000121321	-0.010300316
20000608	0.0000688	-0.007305601	0.0000924	-0.009499231	0.000131385	-0.002219627	0.000180931	0.001398576
20000609	0.0000686	-0.00278837	0.000137118	-0.008768851	0.000138075	0.017463356	0.0000534	0.002836061
20000612	0.0000504	-0.006887317	0.0000651	0.005270302	0.000127899	-0.004393931	0.000014	0.001285834
20000613	0.0000907	0.015767159	0.0000986	-0.004371544	0.000166131	-0.016114348	0.0000896	0.00310045
20000614	0.0000913	0.000789105	0.00013377	-0.01747006	0.000165513	0.006049641	0.0000883	0.011506479
20000615	0.000081	0.005208981	0.000171739	-0.018092087	0.000189486	0.008651563	0.0000502	-0.006864147
20000616	0.0000586	-0.008584618	0.000135218	-0.001214158	0.000159596	0.021255834	0.0000696	-0.008723057
20000619	0.00006	0.014830148	0.0000664	0.01366873	0.000161041	-0.004001213	0.0000505	-0.001128271
20000620	0.0000941	-0.006555762	0.00010146	0.014979765	0.000169192	-0.02337155	0.0000647	0.008326468
20000621	0.0000804	0.001766791	0.0000953	0.016483527	0.000197807	0.010334568	0.0000829	-0.008824906
20000622	0.000100172	-0.017885635	0.000095	-0.007566492	0.000207666	-0.017098705	0.000071	-0.005888947
20000623	0.0000876	-0.00722903	0.000187849	-0.0037736	0.0000907	-0.00565178	0.0000376	0.004753775
20000626	0.0000749	0.009569187	0.0000882	0.001936244	0.000179031	0.015946704	0.0000999	-0.000528424
20000627	0.0000501	-0.002476764	0.0000718	0.017919184	0.0000881	0.000534317	0.0000871	-0.005286305
20000628	0.0000667	0.003331111	0.000111031	0.004451217	0.000121509	0.014476711	0.0000363	0.003305357
20000629	0.000125061	-0.008386618	0.0000388	0.001178214	0.000167124	-0.011452697	0.000121806	-0.032099355
20000630	0.0000689	0.00648893	0.0000777	-0.005021139	0.000178183	0.000831627	0.000130718	0.017233095
20000703	99999	99999	0.0000315	0.004209895	0.000176564	-0.003225187	0.0000505	-0.000630689
20000704	99999	99999	0.0000771	-0.009960192	0.0000818	0.006425597	0.0000557	-0.0000982
20000705	0.0000691	-0.015408604	0.0000641	-0.00184561	0.000103905	0.012149305	0.0000888	-0.004006953
20000706	0.0000591	0.007302672	0.0000923	-0.007370203	0.000125382	0.005686991	0.0000651	-0.001874204
20000707	0.0000517	0.015348392	0.000068	0.006084241	0.000143617	0.011840498	0.000104573	0.015708182
20000710	0.0000385	-0.001854447	0.0000656	0.008251572	0.0000619	0.012503983	0.0000494	0.001315985
20000711	0.0000854	0.003051681	0.00006	-0.003373836	0.00011271	0.005760335	0.0000934	-0.004798338
20000712	0.0000706	0.007675347	0.0000973	-0.010208883	0.0000892	0.004870475	0.0000454	0.001845765
20000713	0.000042	0.001826961	0.000149768	-0.017695069	0.000148054	-0.020376107	0.0000493	0.009027883
20000714	0.0000417	0.008812272	0.0000834	0.001439148	0.000150003	0.004418898	0.0000417	0.005165866
20000717	0.0000288	0.000324455	0.000139244	0.005676459	0.0000784	0.005519055	0.0000357	0.005353992
20000718	0.0000523	-0.010602252	0.000178407	-0.01847732	0.000137821	-0.018498401	0.000044	-0.005742539
20000719	0.0000474	-0.007425037	0.000194885	0.004616858	0.000117548	0.014099441	0.0000385	-0.002781224
20000720	0.0000821	0.009235475	99999	99999	0.000101785	0.003148232	0.0000529	0.002446684
20000721	0.000042	-0.010039732	0.0000783	-0.012659037	0.000157811	-0.00567278	0.0000617	-0.014224473
20000724	0.0000555	-0.010322041	0.000157084	-0.013212529	0.000192169	-0.011630496	0.0000668	0.001360681
20000725	0.0000904	0.006297186	0.0001618	0.004077426	0.000112038	-0.011386786	0.0000413	-0.00538647
20000726	0.0000937	-0.011596547	0.000111596	-0.003083238	0.0000707	0.00819513	0.0000367	0.000115021
20000727	0.000138255	-0.001522757	0.00028772	-0.016893321	0.0000741	0.000457409	0.000308737	-0.009281243
20000728	0.000166545	-0.020884047	0.000184405	-0.018492518	0.000117667	-0.014202724	0.00010997	-0.00782346
20000731	0.000118369	0.008010705	0.000458623	-0.005947629	0.000189449	-0.008085516	0.0000914	0.013322005
20000801	0.000078	0.004984656	0.000183045	0.019763994	0.000153431	-0.006899672	0.0000501	-0.004904664
20000802	0.0000756	0.000827139	0.0000453	0.005406975	0.000178104	0.022131243	0.0000591	-0.002127062
20000803	0.000125517	0.009332834	0.00020846	-0.023205925	0.000115588	0.000106522	0.0000859	-0.018361584
20000804	0.0000906	0.006471004	0.000273156	-0.00842974	0.000087	0.00547298	0.0000881	0.008943674
20000807	0.0000397	0.010803198	0.000100925	0.020141227	0.0000622	0.010686864	0.0000446	0.0073237
20000808	0.0000392	0.002410364	0.000189764	-0.014103517	0.000161719	-0.029570918	0.0000549	0.005123713
20000809	0.0000652	-0.006033813	0.000150428	0.010102875	0.000240387	-0.007202499	0.0000463	0.010057943
20000810	0.0000445	-0.008701103	0.0000581	-0.004697366	0.000085	0.005706484	0.0000433	0.005089552
20000811	0.0000581	0.007300797	0.000105838	0.006813293	0.0000715	-0.008629232	0.0000511	-0.001911398
20000814	0.0000356	0.012752614	0.0000631	0.002725032	0.000128731	-0.014442742	0.0000442	0.006555862
20000815	0.0000369	-0.004239444	0.0000585	0.00719158	0.0000912	0.025154653	0.0000345	-0.00519114
20000816	0.0000412	-0.00278609	0.0000527	0.003401468	0.0000935	0.016701085	0.0000306	0.004023981
20000817	0.0000516	0.01026574	0.0000971	-0.012000573	0.0000874	-0.005005043	0.0000488	-0.005092372
20000818	0.0000326	-0.002529817	0.0000694	0.007636348	0.00013937	-0.014705561	0.0000454	-0.001934919
20000821	0.0000434	0.004815032	0.0000983	-0.012992392	0.000100108	0.003953758	0.0000485	-0.00329799
20000822	0.0000361	-0.000587042	0.000170555	0.023315964	0.0000744	0.005685615	0.000028	0.001127888
20000823	0.0000344	0.009359922	0.0000893	-0.000597267	0.000128996	-0.016033822	0.000052	-0.001858555
20000824	0.000026	0.001711716	0.000170566	0.014346471	0.000110949	-0.001354037	0.0000345	-0.009066252
20000825	0.000025	-0.000908714	0.00014364	0.011465528	0.000137675	-0.006440991	0.0000454	0.010038543
20000828	0.0000305	0.005566141	0.000114637	0.013937451	0.000184034	-0.011742353	0.0000429	0.005237666
20000829	0.0000291	-0.002585749	0.000113809	-0.001408432	0.000145019	0.010384291	0.0000496	-0.00233591
20000830	0.0000267	-0.004274475	0.0000958	-0.013498268	0.000139803	-0.006731551	0.0000495	-0.00339374
20000831	0.0000404	0.010703927	0.0000886	-0.003361234	0.00015297	0.001573396	0.0000414	0.002242912
20000901	0.0000753	0.001823491	0.000121935	-0.010415244	0.0000822	0.007137606	0.0000832	0.019697853
20000904	99999	99999	0.000114238	-0.003666522	0.0000969	0.017346187	0.0000652	0.016470677
20000905	0.0000441	-0.008737602	0.000115395	-0.013614433	0.00010558	-0.008955405	0.0000671	-0.012001416
20000906	0.0000501	-0.009574045	0.0000899	-0.002069824	0.0000727	0.001079808	0.0000578	-0.003312076
20000907	0.0000424	0.006985097	0.0000704	-0.005745875	0.000062	-0.00714971	0.000062	0.005837328
20000908	0.0000512	-0.006135214	0.000199959	0.007989875	0.0000802	-0.009552245	0.0000536	-0.019414076
20000911	0.000079	-0.003908599	99999	99999	0.0000297	-0.001218097	0.0000658	0.001764942
20000912	0.0000629	-0.005224264	0.000167745	-0.004462533	0.000106593	-0.01857294	0.0000508	-0.000141553
20000913	0.000101948	0.001416011	0.000119057	0.006814175	99999	99999	0.0000818	-0.014560271
20000914	0.000059	-0.002954033	0.0000897	0.000305352	0.000152799	-0.008955578	0.0000475	0.00950323
20000915	0.0000588	-0.009921632	99999	99999	0.000135843	-0.008100873	0.0000693	-0.001976981
20000918	0.0000848	-0.014720904	0.0000567	0.001475452	0.00018675	-0.028542823	0.000114208	-0.008684087
20000919	0.0000984	0.010632025	0.000209117	0.006899128	0.000311449	0.020843125	0.0000622	-0.000205438
20000920	0.00014177	-0.006025377	0.000122689	0.019155698	0.000186934	-0.005856825	0.0000804	-0.017317316
20000921	0.000117936	-0.001627407	0.000135696	-0.006808945	0.000181993	-0.018310735	0.000213272	-0.024866977
20000922	0.00022232	-0.000483192	0.000278329	-0.028093432	0.000237886	-0.023929079	0.00035831	-0.000654102
20000925	0.0000771	-0.006426259	0.000225575	0.008940043	0.000209181	0.035281125	0.0000532	0.004281139
20000926	0.0001	-0.007582373	0.0000624	-0.004024881	0.000186788	-0.000904054	0.0000835	-0.004337288
20000927	0.00012053	-0.000785056	0.000153623	-0.01694267	0.000201966	0.024237025	0.0000845	0.002405288
20000928	0.0000817	0.022834653	0.0000933	-0.001015677	0.000183646	-0.00316124	0.000092	-0.004585998
20000929	0.000119738	-0.014706909	0.000126539	0.00531981	0.000124149	0.001022314	0.0000719	-0.007127547
20001002	0.000115341	-0.000515267	0.000200955	0.010544307	99999	99999	0.00010876	0.010248797
20001003	0.000127123	-0.007225445	0.000115221	0.000429954	0.000151316	0.00893785	0.0000366	0.008774936
20001004	0.000195355	0.005627477	0.000143008	0.015155369	0.000159349	0.013208676	0.000112481	-0.010160121
20001005	0.000100221	0.001414304	0.0000695	-0.003592463	0.0000994	0.008070949	0.0000742	0.006850553
20001006	0.000196869	-0.019879078	0.000169282	-0.00559944	99999	99999	0.0000848	-0.008315056
20001009	0.000117261	-0.005123144	99999	99999	0.000124178	-0.022267824	0.000161929	-0.021010686
20001010	0.000175152	-0.011737409	0.000115509	-0.008204957	0.000224608	-0.011841575	0.0000916	0.003012722
20001011	0.000416656	-0.016904637	0.000134016	-0.017987806	0.000153925	-0.016366947	0.000316286	-0.025435862
20001012	0.000557745	-0.026419713	0.000153938	0.003790944	0.000192006	0.000191066	0.000389147	-0.002045706
20001013	0.000183705	0.032188524	0.00040981	-0.012049503	0.000202997	0.0000347	0.000291036	0.010993062
20001016	0.00010008	-0.000393042	0.000152357	0.009424558	0.00012274	-0.014077585	0.000134816	-0.00531007
20001017	0.000155062	-0.017539546	0.0000749	-0.012101663	0.00019222	-0.013909667	0.000120267	-0.003015301
20001018	0.000669314	-0.006398345	0.000285797	-0.029930541	0.0001657	-0.020090739	0.000529831	-0.022753779
20001019	0.000287146	0.034095751	0.000144592	-0.006060157	0.000241162	0.004872305	0.000471303	0.037414963
20001020	0.000103543	0.005235558	0.000354023	0.023696299	0.000150224	0.014872896	0.000237787	0.005058406
20001023	0.000109971	-0.000501224	0.0000785	-0.002828168	0.000206635	0.004254068	0.000113411	0.00585348
20001024	0.000145828	0.001424711	0.0000673	0.003181011	0.000167393	-0.01330391	0.000129454	0.024953797
20001025	0.000225001	-0.02392992	0.000110461	-0.017896943	0.0000836	0.004910738	0.000147717	-0.005095749
20001026	0.000330134	-0.000776915	0.000223856	0.004793267	0.000184203	0.006150412	0.000177023	-0.010334663
20001027	0.000232205	0.010527487	0.000153899	-0.01838612	0.000178858	-0.010853847	0.000112205	0.00464775
20001030	0.000136819	0.013549621	0.000162707	-0.009800715	0.000150875	-0.009166703	0.0000576	0.002327163
20001031	0.0000971	0.021418275	0.000167805	0.004385237	0.00016385	0.007001129	0.000114288	0.015194624
20001101	0.000117344	-0.006266973	0.000155409	0.021403584	0.000231537	0.026779238	0.0000802	0.004862857
20001102	0.0000885	0.004983271	0.000109145	-0.001318735	0.000129914	-0.0000687	0.0000579	0.000363498
20001103	0.0000653	-0.001359162	99999	99999	0.000113065	0.006931055	0.00008	0.001536073
20001106	0.0000381	0.002397806	0.0000522	0.01727029	0.0000532	-0.003397927	0.0000311	-0.003885093
20001107	0.0000442	0.000174543	0.000135031	-0.001082181	0.0000914	0.008189164	0.0000544	-0.000360172
20001108	0.000114991	-0.016129439	0.000322493	0.009360777	0.000177936	-0.007981285	0.0000643	-0.003925486
20001109	0.000337484	-0.006971051	0.000121582	-0.013855055	0.0000795	0.0020156	0.000102877	-0.004613124
20001110	0.000182079	-0.023982935	0.0000835	0.002428801	0.0000587	-0.004475528	0.00010512	-0.014637049
20001113	0.000375997	-0.010923439	0.00023005	-0.010856229	0.000207968	-0.017599714	0.000152051	-0.016201038
20001114	0.000275867	0.023333246	0.000063	-0.001397382	0.000107912	0.023352054	0.000104811	0.032553859
20001115	0.000153545	0.004329167	0.000106046	-0.000894922	0.000155153	-0.015835065	0.000094	0.005201172
20001116	0.000115597	-0.011957726	0.0000952	-0.018017918	0.0000956	0.010895605	0.0000966	-0.009860464
20001117	0.000265804	-0.002992113	0.0000775	0.002345936	0.000078	-0.000775677	0.000148159	-0.006869372
20001120	0.000203815	-0.01897663	0.000114249	0.001464085	0.0000964	0.012630698	0.000101895	-0.024712424
20001121	0.00015079	0.003457394	0.000151526	-0.000324063	0.000104605	0.000158029	0.000158038	0.007976366
20001122	0.00026924	-0.018880501	0.000122594	-0.008267764	0.000266517	-0.026473325	0.0000585	-0.015798618
20001123	99999	99999	99999	99999	0.000177168	0.010133216	0.0000621	0.012061162
20001124	0.0000824	0.014571619	0.000168438	0.004764271	0.00010377	-0.014383878	0.00012782	0.021071601
20001127	0.000186451	0.006329746	0.00016324	0.020461455	0.000156803	0.007657252	0.000115576	0.00145292
20001128	0.000155169	-0.009848406	0.000113358	-0.000409907	0.000141471	0.001094912	0.000116856	-0.011222267
20001129	0.000214492	0.004607322	0.0000969	-0.006781643	0.000133367	-0.011771037	0.000194735	0.007218139
20001130	0.000432559	-0.021147436	0.000131761	0.013662202	0.000226646	-0.010392459	0.000225841	-0.02378762
20001201	0.000200859	-0.000319455	0.000155	0.015953669	0.000282904	0.029173437	0.000147557	0.007913953
20001204	0.000219853	0.007537029	0.0000731	0.002146105	0.000198153	0.00611444	0.000135732	-0.02133533
20001205	0.000205353	0.037202086	0.000188151	-0.02512696	0.000126285	-0.001990715	0.000111007	0.032246133
20001206	0.000191244	-0.019231503	0.000169762	0.00312253	0.000148254	0.012288629	0.000121256	-0.006710468
20001207	0.0000869	-0.005423647	0.0000561	-0.004765946	0.000100692	0.001907021	0.000357093	0.01052567
20001208	0.000215294	0.020225036	0.000103064	0.003110979	0.000108685	0.011956512	0.0000797	0.0000224
20001211	0.0001001	0.008844695	0.0000986	0.016096815	0.0000927	0.008765282	0.000113734	0.016158766
20001212	0.0000649	-0.006301511	0.0000705	0.001148553	0.0000882	-0.010954419	0.00008	-0.002320053
20001213	0.000197982	-0.008363469	0.000173397	0.005449043	0.000207099	0.041541123	0.000161377	-0.013142449
20001214	0.000128556	-0.014449588	0.000069	-0.011311666	0.0000997	-0.00301925	0.000135723	-0.014657595
20001215	0.000210082	-0.012736158	0.000117323	-0.019064933	0.00014478	-0.020820725	0.000172143	-0.015932115
20001218	0.000168799	0.007508985	0.000109216	0.001488967	0.000108874	0.008227017	0.000108681	0.002899741
20001219	0.00028949	-0.013201286	0.000124753	-0.023031716	0.0000926	0.007512989	0.000189732	0.017270039
20001220	0.000463368	-0.031566868	0.000258747	-0.009882424	0.000134143	-0.007858148	0.00038139	-0.030348606
20001221	0.000262423	0.007240043	0.000588874	-0.02536394	0.000264913	-0.007925902	0.000457334	-0.00075851
20001222	0.000164483	0.023504594	0.000154048	-0.003190685	0.0000627	0.000522588	0.0000602	0.010086869
20001225	99999	99999	0.000262172	0.024269259	99999	99999	99999	99999
20001226	0.0000911	0.007346776	0.000102768	0.009275566	99999	99999	99999	99999
20001227	0.0000923	0.010483259	0.000116274	0.003311993	0.0000741	-0.004302397	0.000065	0.010465233
20001228	0.0000701	0.003695418	0.000052	-0.001432261	0.0000812	0.000770747	0.0000494	0.009425783
20001229	0.0000813	-0.011078817	0.0000669	-0.008221051	0.000125726	0.0154538	0.0000513	0.00075288
20010102	0.000184312	-0.029718933	99999	99999	0.0000929	-0.014680607	0.000200078	-0.007713646
20010103	0.000908385	0.048713349	99999	99999	0.00016384	-0.011025673	0.000243507	-0.013301743
20010104	0.000158772	-0.010841003	0.000129926	-0.014976949	0.000239277	0.011515319	0.000388681	0.020327112
20010105	0.000305565	-0.026315608	0.000197834	0.007556088	0.0000777	0.006067852	0.000222274	-0.004107051
20010108	99999	99999	99999	99999	0.0000798	0.007047728	0.000118682	-0.002160172
20010109	0.000154806	0.003574239	0.000144447	-0.008948484	0.000126788	0.004026653	0.00029037	-0.016817032
20010110	0.000234294	0.009456986	0.000147371	-0.011878415	0.0000673	0.002583052	0.000103105	-0.008039708
20010111	0.0000791	0.010295039	0.000206556	-0.017423179	0.000154851	-0.022962439	0.0000995	0.017729872
20010112	0.000140281	-0.006123533	0.000149724	0.007636363	0.0000695	0.009066555	0.0000959	0.010463694
20010115	99999	99999	0.000058	0.003052878	0.000120134	0.000323714	0.0000394	0.006026062
20010116	0.0000897	0.005589966	0.0000681	0.001673901	0.0000702	0.004726984	0.0000684	-0.015474675
20010117	0.000167115	0.001453735	0.000104572	0.00541425	0.00013117	-0.009644408	0.0000817	0.017181764
20010118	0.0000902	0.013726057	0.0000873	0.010078789	0.0000729	0.0153084	0.0000868	-0.006920515
20010119	0.000111431	-0.00390235	0.000116021	0.002345999	0.000108903	0.015891073	0.00011285	-0.007782747
20010122	0.000112113	0.000134065	0.0000737	0.00159401	0.0000978	0.008208503	0.000100483	0.006120908
20010123	0.0000722	0.012211971	0.000106931	0.001289386	0.0000787	-0.000561416	0.0000842	0.000902253
20010124	0.0000769	0.002613459	0.0000913	-0.009101527	99999	99999	0.0000694	0.006209693
20010125	0.0000838	-0.004768369	0.0000934	-0.005523217	99999	99999	0.0000644	0.003186848
20010126	0.0000787	-0.002138549	0.0000799	-0.002255039	99999	99999	0.0000921	-0.003945614
20010129	0.0000479	0.006943042	0.0000566	0.008779311	0.0000906	-0.004726752	0.0000339	-0.00207166
20010130	0.0000516	0.006903406	0.0000884	-0.004230677	0.0000703	-0.015744582	0.000164514	-0.007777924
20010131	0.000123228	-0.00627268	0.0000397	-0.000880167	0.0000795	0.011613943	0.0000409	0.010010469
20010201	0.0000675	0.00401095	0.0000437	0.002807367	0.000121751	0.006725739	0.0000801	-0.012303442
20010202	0.000074	-0.018013872	0.0000678	-0.004445856	0.000143294	-0.005840561	0.000065	-0.010337895
20010205	0.0000605	0.003476798	0.0000643	-0.015060624	0.000107951	-0.011469682	0.0000553	0.002003265
20010206	0.0000488	-0.001544413	0.0000689	-0.003490549	0.0000442	0.00306945	0.0000321	0.005947049
20010207	0.0000903	-0.008577942	0.000035	0.006912956	0.0000376	0.008789583	0.0000904	-0.012843695
20010208	0.000064	-0.00648583	0.000172442	-0.014966339	0.0000651	-0.004901416	0.0000433	0.004402292
20010209	0.0000703	-0.013143871	0.000190743	0.021249553	0.0000557	-0.000607755	0.0000455	-0.013866339
20010212	0.000068	0.01172779	99999	99999	0.0000818	-0.007271605	0.0000455	0.010623489
20010213	0.0000739	-0.009478672	0.000120422	-0.011759106	0.0000589	0.002593192	0.0000464	-0.000179084
20010214	0.0000854	-0.002041816	0.00028125	0.00791968	0.0000824	0.002438594	0.0000919	-0.014758943
20010215	0.0000755	0.008030469	0.0000856	0.004020862	0.0000603	-0.006900322	0.0000495	0.008019335
20010216	0.000245902	-0.018986443	0.0000729	-0.013062215	0.000102373	-0.009366558	0.00011757	-0.013688804
20010219	99999	99999	0.000103511	0.004537095	0.0000599	-0.00399306	0.0000247	-0.001828923
20010220	0.0000896	-0.0177122	0.0000769	0.011844917	0.0000677	0.001826833	0.0000461	-0.007208591
20010221	0.000155451	-0.019286552	0.0000547	-0.006195994	0.0000912	-0.008615996	0.000162805	-0.01387651
20010222	0.000420771	-0.002440699	0.000165992	0.002423122	0.0000785	-0.006832849	0.000209521	-0.0166892
20010223	0.000358741	-0.005876013	0.000103552	0.014565782	0.0000692	0.009551668	0.000206809	-0.022234353
20010226	0.000150948	0.016825847	0.0000706	-0.004093529	0.0000499	-0.003142091	0.000199415	0.016276045
20010227	0.0000964	-0.003071736	0.000095	-0.013159726	0.0000806	-0.006641985	0.0000665	0.002402388
20010228	0.000266172	-0.014589915	0.000171837	-0.008036829	0.000111904	0.005758416	0.000143485	-0.003602714
20010301	0.000294355	0.000604685	0.000370223	-0.010187911	0.000109218	-0.023121769	0.00014173	-0.004930453
20010302	0.000248026	0.00547951	0.000256709	-0.026768296	0.000286281	-0.022574444	0.000128898	0.000265809
20010305	0.0000856	0.005655758	0.000252761	0.002982818	0.000230161	0.008808238	0.000092	0.009431795
20010306	0.000164543	0.009947061	0.000124771	0.022706663	0.000092	0.0064364	0.0000516	0.014484669
20010307	0.00011893	0.006138403	0.000301209	-0.001936995	0.000181737	-0.013461579	0.0000934	0.003604818
20010308	99999	99999	0.0000566	-0.003597863	99999	99999	99999	99999
20010309	0.000232077	-0.025635345	0.000111282	0.00625253	0.0000738	-0.00159373	0.000072	-0.008452685
20010312	0.000369143	-0.045200516	0.000178446	-0.022014681	0.000136107	-0.013863957	0.000147044	-0.023002116
20010313	0.000268896	0.014176758	0.000567931	-0.01886374	0.000179077	0.005433086	0.000254188	-0.00527419
20010314	0.000777681	-0.026550457	0.000205061	-0.00581071	0.000156219	-0.011553424	0.00062388	-0.013914464
20010315	0.000176754	0.005402323	0.000711013	0.039201327	0.000394843	0.033679499	0.000300253	0.01429397
20010316	0.000278361	-0.019601891	0.000456674	0.005190436	0.000147591	0.001132867	0.000217364	-0.020659805
20010319	0.00013086	0.017515816	0.000624023	0.00057354	0.0001372	0.005504922	0.000159219	-0.00469303
20010320	0.000308461	-0.024652043	99999	99999	0.000124439	-0.021914282	0.000115409	0.014753691
20010321	99999	99999	0.000513513	0.033466773	0.000127697	-0.019007237	99999	99999
20010322	0.000635527	-0.004600009	0.000656252	-0.009951894	0.000216868	-0.028926666	0.000456991	-0.041405882
20010323	0.000312411	0.019538015	0.000360189	0.026728011	0.000367233	0.001026485	0.000262346	0.022702508
20010326	0.000200617	0.010802709	0.000396544	0.035277943	0.00015492	0.021194431	0.000183719	0.032726599
20010327	0.000158181	0.025151878	0.000483768	-0.009382949	0.000133942	-0.019608349	0.000173106	0.017708313
20010328	0.000303672	-0.025114595	0.000217671	0.002839374	0.00013945	0.002117962	0.000183645	-0.019861979
20010329	0.000265871	-0.005137645	0.000328935	-0.041012234	0.000281084	-0.004085385	0.000317883	0.004863092
20010330	0.000232028	0.009320944	0.000545136	-0.015494719	0.000136774	0.005621288	0.00014174	0.001587865
20010402	99999	99999	0.000349183	-0.009216272	0.000138591	-0.001806292	0.000129263	-0.012150462
20010403	0.000298072	-0.035748866	0.000316275	0.011787772	0.000122564	-0.008230356	0.000292135	-0.034017317
20010404	0.000422852	-0.003966426	0.000410199	0.015187106	0.000268048	-0.029733322	0.000633097	0.01189213
20010405	0.000322003	0.041223274	0.000211069	0.002782355	99999	99999	0.000157196	0.021839715
20010406	0.000450341	-0.021099236	0.000299274	-0.009957906	0.000121409	-0.004802519	0.000290913	-0.005068783
20010409	0.000169563	0.007196467	0.000475226	-0.035389441	0.000212582	-0.012502143	0.000167319	0.017479005
20010410	0.000202406	0.026226773	0.000237682	-0.017875344	0.0000976	-0.004078894	0.00013455	0.022066801
20010411	0.000210451	-0.002244939	0.000365529	0.030071331	0.000119461	0.022004913	0.000271471	0.009013252
20010412	0.000192715	0.014205292	0.00029781	0.01109905	0.000118817	0.016362437	0.0000899	0.001260277
20010413	99999	99999	0.000227339	-0.005152655	99999	99999	99999	99999
20010416	0.000117686	-0.004259163	0.000186496	-0.006319537	99999	99999	99999	99999
20010417	0.000214939	0.009382135	0.000130694	-0.008552838	0.000180042	-0.021585138	0.000187119	-0.011171669
20010418	99999	99999	0.00037162	0.032242759	0.000126806	0.016429084	0.000170718	0.018770218
20010419	0.000115282	0.012217495	0.000341843	0.005698961	0.000126745	0.007622927	0.000148112	-0.009391179
20010420	0.000120002	-0.00893346	0.000212342	-0.006470532	0.000087	-0.009072257	0.000148512	-0.011539008
20010423	0.000100217	-0.015559122	0.000312492	-0.008826024	0.0000768	-0.009935083	0.0000877	-0.011274988
20010424	0.0000991	-0.012095464	0.000262159	0.008408863	0.0000544	0.001788468	0.000143324	0.011011024
20010425	0.0001118	0.015912801	0.000108628	0.002042221	0.000138922	-0.001963421	0.0000951	0.000249769
20010426	0.000102591	0.005170739	0.0000747	0.000293465	0.00010649	-0.002362342	0.000106379	0.008488336
20010427	0.000121955	0.013900285	0.000125477	-0.00728912	0.000183118	0.00777704	0.000163127	0.015412818
20010430	0.0000912	-0.002917143	99999	99999	99999	99999	0.0000254	0.009180643
20010501	0.000100148	0.012977075	0.0000937	0.023080931	99999	99999	99999	99999
20010502	0.000122986	0.000473657	0.000117929	-0.001368533	0.000146424	0.015904454	0.000119644	-0.008078654
20010503	0.000146945	-0.015064417	99999	99999	0.000109976	-0.003669414	0.000107893	-0.020455604
20010504	0.000256377	0.014352925	99999	99999	0.000127614	-0.015448729	0.000196431	0.003603689
20010507	0.0000887	-0.003155113	0.000180742	0.01004866	0.0000802	0.010082435	0.0000999	0.00301165
20010508	0.0000703	-0.004494141	0.000104212	-0.009134411	0.0000722	-0.004334498	0.0000943	0.001670194
20010509	0.000114623	-0.004752793	0.000160679	-0.010625044	0.0000892	0.00428886	0.0000803	-0.005825829
20010510	0.000111682	-0.00000796	0.000107627	-0.001262597	0.00012721	0.004710152	0.000128453	0.023761265
20010511	0.0000816	-0.008151491	0.0000605	-0.000795046	0.0000632	0.002530219	0.000104755	-0.006710501
20010514	0.0000356	0.002205214	0.000108137	-0.012091937	0.00019789	-0.026030193	0.0000758	-0.011211366
20010515	0.0000974	-0.000128119	0.000117253	0.016119658	0.0000593	0.001308772	0.0000676	0.004827062
20010516	0.000126884	0.027853129	0.000208917	-0.025689737	0.000177826	0.005879601	0.000104838	-0.002436932
20010517	0.0000987	0.003100272	0.000198821	0.004928074	0.000151027	0.006406372	0.000152991	0.007629455
20010518	0.0000626	0.002588828	0.00016892	-0.003872797	0.000073	-0.012714554	0.0000747	0.010222586
20010521	0.0000632	0.015872313	0.000181787	0.016934058	0.00013451	0.018799987	0.0000753	0.001300687
20010522	0.0000739	-0.003211966	0.000100803	-0.012728776	0.0000517	0.007420487	0.0000758	0.002951899
20010523	0.0000819	-0.015811154	0.000109449	0.003953724	0.0000841	-0.002462444	0.0000711	-0.009063891
20010524	0.0000793	0.003013182	0.0000986	-0.001332609	0.00008	0.002943374	0.0000324	0.00515255
20010525	0.0000482	-0.011557675	0.0000805	-0.007498375	0.0000643	-0.007208944	0.0000537	-0.013904449
20010528	99999	99999	0.00007	0.000412816	0.0000399	0.0000728	0.0000325	0.003084265
20010529	0.0000595	-0.007895615	0.0000709	0.005553406	0.0000883	-0.007998967	0.0000732	-0.008267156
20010530	0.0000816	-0.015867418	0.0000659	-0.013794226	0.0000637	-0.010924357	0.0000666	-0.012666459
20010531	0.0000736	0.006039032	0.000103433	-0.00994948	0.000185491	-0.010270875	0.0000741	0.004022783
20010601	0.0000966	0.00420354	0.0000622	-0.007754597	0.0000542	-0.00778614	0.000112802	-0.002419403
20010604	0.0000556	0.004858604	0.000054	0.001363574	0.0000515	0.003068875	0.0000103	0.004009825
20010605	0.0000534	0.012968866	0.000194472	-0.003825174	0.0000867	0.016463365	0.0000712	0.012915918
20010606	0.0000817	-0.010833103	0.0000668	-0.008672072	0.0000822	0.006289622	0.00007	-0.005449009
20010607	0.0000668	0.0054339	0.000103313	0.011737216	0.0000777	0.01216778	0.000051	-0.001131306
20010608	0.0000404	-0.009497091	0.0000742	0.007921708	0.000108195	0.006678835	0.0000617	0.000623481
20010611	0.0000418	-0.008470826	0.000110694	-0.014010961	0.0000782	-0.005319456	0.0000564	-0.004394293
20010612	0.000116526	0.001234898	0.000129664	-0.020927299	0.0000619	-0.007477878	0.000253913	-0.030833725
20010613	0.000064	-0.011379548	0.000191509	-0.004672673	0.000113092	0.000574729	0.0000629	0.008721493
20010614	0.0000839	-0.017853336	0.0000999	0.001595461	0.0000892	-0.019651083	0.000084	-0.01129693
20010615	0.00016579	-0.004897741	0.000175818	0.004991303	0.000129167	-0.002259609	0.000150318	-0.008163023
20010618	0.0000765	-0.004903144	0.0000549	-0.00538719	0.0000947	-0.011058594	0.0000977	-0.015288815
20010619	0.000190612	0.003139642	0.000252719	-0.012633923	0.000101705	0.011764067	0.0000739	0.005878707
20010620	0.000110774	0.008376634	99999	99999	99999	99999	0.0000754	0.010742669
20010621	0.0000856	0.010612746	0.000165324	0.014427278	0.00015802	0.012450312	0.000111162	-0.002678988
20010622	0.0000832	-0.01006634	0.000152892	0.000208537	0.0000728	-0.001449531	0.0000527	0.002739344
20010625	0.0000656	-0.005392569	0.0000923	-0.009614416	99999	99999	0.0000878	0.00432229
20010626	0.000124294	-0.001576821	0.000100507	0.009496502	0.000147646	-0.013826242	0.000999992	-0.016391591
20010627	0.0000932	-0.004068227	0.0000765	-0.008347645	0.0000651	0.003701029	0.0000444	-0.003602292
20010628	0.000107834	0.012105741	0.000165994	-0.013611332	0.000077	-0.010843858	0.000164727	0.011332654
20010629	0.0000582	0.001230689	0.000137672	0.009692866	0.000088	0.005832566	0.000140617	0.016096367
20010702	0.0000473	0.009461639	0.000133652	-0.013900081	99999	99999	0.0000964	0.016377209
20010703	0.0000221	-0.001829101	0.000109333	-0.002967332	0.0000523	0.008871408	0.0000759	-0.011931829
20010704	99999	99999	0.0000891	-0.013561887	0.0000465	0.000435453	0.0000527	-0.012068374
20010705	0.0000554	-0.0123322	0.000103201	0.003485002	0.000118479	-0.016016313	0.000126082	-0.002697477
20010706	0.000110094	-0.023392443	0.000152848	-0.015579194	99999	99999	0.000151739	-0.025724618
20010709	0.0000635	0.006321372	0.000126934	0.013564981	0.0000932	-0.006122733	0.000167112	0.001084559
20010710	0.0000683	-0.015002109	0.000161334	0.004274836	0.0000514	0.00100413	0.000111703	-0.010250124
20010711	0.000146272	-0.001066992	0.00016676	-0.014319181	0.0000668	-0.007756461	0.000211443	-0.014944743
20010712	0.0000929	0.023621926	0.000145407	0.022404262	0.0000881	0.010066931	0.000149895	-0.000511702
20010713	0.0000627	0.005991254	0.000076	-0.00503862	0.0000845	-0.013148161	0.000126794	0.004689072
20010716	0.0000716	-0.01125852	0.0000867	-0.00525378	0.0000546	-0.003078934	0.0000765	-0.008273958
20010717	0.000081	0.009979561	0.0000732	-0.007139355	0.000138686	-0.007656733	0.000102281	-0.003156665
20010718	0.000128049	-0.006161693	0.000100373	-0.019058634	0.0000695	-0.004313463	0.000114739	-0.021704365
20010719	0.000130219	0.00524411	0.0000901	0.00086363	0.0000785	-0.007837401	0.000161901	0.019234703
20010720	0.0000507	-0.003487498	99999	99999	0.000082	-0.000279598	0.000134616	-0.008225331
20010723	0.0000968	-0.016445342	0.000160118	-0.01149307	0.0000395	0.000302421	0.000128522	0.008167391
20010724	0.000116341	-0.016746924	0.000212289	0.023361246	0.0000596	0.0000139	0.0000914	-0.010676839
20010725	0.0000973	0.015792364	0.000251577	0.005777865	99999	99999	0.000221517	-0.016472036
20010726	0.0000862	0.010619687	0.000119132	-0.004692747	0.000116048	-0.01288444	0.000187074	0.010353848
20010727	0.0000661	0.002590309	0.000201258	-0.005437771	0.0000452	0.009289313	0.0000898	0.016184313
20010730	0.0000518	-0.00109529	0.000204826	-0.022773827	0.0000709	-0.001397259	0.0000856	0.016010895
20010731	0.000061	0.005307512	0.000136425	0.017359483	0.0000661	0.015606644	0.0000794	0.009008217
20010801	0.0000519	0.003362816	0.000148205	0.003240375	0.00010076	0.008242235	0.0000693	0.000752911
20010802	0.0000634	0.003841518	0.000146175	0.026734121	0.0000548	-0.002168287	0.000138095	-0.00597157
20010803	0.0000759	-0.00538	0.000112306	-0.007692947	0.0000703	-0.017685106	0.000121398	-0.007795684
20010806	0.0000397	-0.011545789	0.000138745	0.006044908	0.0000541	-0.008746041	0.000103579	0.005416453
20010807	0.0000438	0.003185339	0.000186776	0.013462554	0.000203506	-0.020855054	0.000151826	-0.000242339
20010808	0.0000767	-0.017801144	0.0000898	-0.008315605	0.000087	-0.00649915	0.00011999	-0.013767653
20010809	0.000111309	-0.000473273	0.000174465	-0.023743158	0.000135365	-0.008963046	0.000199366	-0.019194565
20010810	0.000130098	0.00567075	0.000171417	0.004427318	0.0000718	0.001612749	0.000198161	-0.016488736
20010813	0.0000465	0.00082308	0.000196759	-0.018948833	0.000121834	-0.007256648	0.000185304	0.008283178
20010814	0.0000598	-0.003927824	0.000344475	0.028158435	0.000106993	0.023014867	0.000110276	0.011652798
20010815	0.0000743	-0.007027067	0.000183206	-0.004803254	0.00016436	0.009145911	0.0000486	-0.007065322
20010816	0.000116984	0.002865113	0.000183209	-0.011250395	0.000222399	-0.020019787	0.000158033	-0.0097925
20010817	0.00010008	-0.017586849	0.000160469	-0.008018933	0.000143535	0.003529033	0.000224724	-0.02609359
20010820	0.0000445	0.007732704	0.00014652	-0.007900885	0.000119525	-0.009965279	0.000227688	0.002464183
20010821	99999	99999	0.000200134	-0.003252574	0.0000767	-0.004783847	0.000100717	0.005883607
20010822	99999	99999	0.000185441	0.015579967	0.000177654	-0.013401248	0.000206273	0.004944327
20010823	0.0000344	-0.004584643	99999	99999	99999	99999	0.00000392	-0.00015456
20010824	0.0000743	0.019142848	0.00017294	-0.002167569	0.000159036	-0.023316761	0.000116025	0.019357501
20010827	0.0000482	-0.004194687	0.000086	0.0000931	0.0000805	-0.006428939	0.0000941	-0.001974765
20010828	0.0000807	-0.014822553	0.000166711	-0.005905989	0.000153922	0.007716949	0.000248279	-0.019393289
20010829	0.0000921	-0.011211899	0.000174584	-0.009733202	0.0000744	0.001205984	0.000281294	0.003538152
20010830	0.000141226	-0.01726467	0.0000993	0.001821843	0.000130005	0.006561104	0.000232083	-0.022804728
20010831	0.0001284	0.004498163	0.000244417	-0.009092796	0.000170876	-0.010225723	0.000198091	0.004899611
20010903	99999	99999	0.000144109	-0.030992175	0.000188504	-0.014221529	0.000132642	-0.013883757
20010904	0.000162384	-0.001067985	0.000530378	0.033881738	0.000409204	0.017656302	0.00041262	0.008468399
20010905	0.000271699	-0.001881834	0.000390995	-0.007588981	0.000201954	-0.010047914	0.000295572	-0.026393007
20010906	0.000232885	-0.022870754	0.000549915	0.007073567	0.000135901	-0.024541836	0.000421491	-0.023901798
20010907	0.00028024	-0.01876683	0.000213639	-0.00238097	0.000222081	-0.01642605	0.000720235	-0.022914353
20010910	0.0000478	0.002786385	99999	99999	99999	99999	99999	99999
20010911	99999	99999	0.0002492	0.004713338	0.000102624	0.006233052	0.003743381	-0.067258081
20010912	99999	99999	0.001246903	-0.053714789	0.001265275	-0.020204013	0.002829412	0.014512069
20010913	99999	99999	0.000421327	-0.005274686	0.00026557	0.000390913	0.000476035	0.007912956
20010914	99999	99999	0.000728453	0.039082805	0.000276155	0.003381005	0.000842715	-0.059956521
20010917	0.000443813	-0.049592287	0.000373858	-0.012967395	0.000304245	-0.008323145	0.001624755	0.036890726
20010918	0.000110606	-0.006461137	0.000677704	0.005791604	0.000646635	-0.02138363	0.000602749	-0.005396839
20010919	0.000451733	-0.01581076	0.000566355	0.02620458	0.000135624	0.016402629	0.000484668	-0.023636387
20010920	0.000439477	-0.031268165	0.000301939	-0.005301116	0.000177666	-0.010368916	0.000838642	-0.041637216
20010921	0.001163324	-0.018534616	0.000369812	-0.010742729	0.000169628	-0.011733848	0.002838846	-0.033191005
20010924	0.000535796	0.037993396	99999	99999	0.000187035	0.034296801	0.000859029	0.061438585
20010925	0.00020858	0.008395572	0.000446584	0.005831928	0.000209883	-0.021620043	0.000856725	0.014581037
20010926	0.000131851	-0.00604429	0.000207632	-0.004739985	0.000140676	0.006851384	0.000601619	0.019555758
20010927	0.000177345	0.011138876	0.000187325	0.003905469	0.000178228	0.022434413	0.000406755	0.012179403
20010928	0.000181929	0.020579817	0.000214534	0.0000869	0.000215975	0.02733826	0.000384122	0.024308051
20011001	0.000115354	-0.002828366	0.000390031	0.020825484	99999	99999	0.000315039	-0.030301474
20011002	0.000120961	0.011297932	0.000181501	0.019802016	99999	99999	0.000372486	0.012165084
20011003	0.000236063	0.019022172	0.000248745	-0.026891678	0.000164229	-0.009861152	0.000432336	-0.005264814
20011004	0.000228254	-0.002829754	0.000218564	0.016486172	0.000137139	0.019995619	0.000587618	0.032925698
20011005	0.000188285	0.001223985	0.000218231	0.003968329	0.000167929	0.005426582	0.000586404	-0.015709876
20011008	99999	99999	99999	99999	0.000246832	-0.020485025	0.000163055	-0.027048694
20011009	0.0000943	-0.005142904	0.000184488	-0.013060861	0.00017643	0.02989032	0.000350302	0.002097236
20011010	0.000122342	0.023058338	0.0000876	-0.003061077	0.00026072	-0.003618337	0.000333739	0.033303752
20011011	0.000157281	0.01472924	0.000200285	0.025513208	0.000171433	0.004500443	0.000297984	0.005893407
20011012	0.000338871	-0.005601436	0.000244996	0.014971829	0.000253542	-0.032609806	0.000335799	-0.006434867
20011015	0.000121456	-0.001714472	0.000118276	-0.00883051	0.000109335	-0.006400619	0.000247798	-0.030553649
20011016	0.000122759	0.006930187	0.000165029	0.019355455	0.000151257	-0.001590105	0.000296837	0.015756644
20011017	0.00025497	-0.01923552	0.000164524	0.007789114	0.000242435	0.014001931	0.000452309	0.022670568
20011018	0.000127982	-0.007791932	0.00011801	-0.017008008	0.000184819	-0.022149274	0.000430698	-0.013229604
20011019	0.0000873	0.004146322	0.0000948	0.006315691	0.000151854	-0.006955312	0.000307772	-0.01527081
20011022	0.000100262	0.014868238	0.0000553	0.003430259	0.0000712	-0.003522226	0.000190584	0.019213255
20011023	0.000140077	-0.004994561	0.000141313	0.016356306	0.000140158	0.028176468	0.000243059	0.027681372
20011024	99999	99999	0.000223566	-0.000881843	0.000112895	0.001179008	0.000309459	0.005041203
20011025	0.000245529	0.013073039	0.000222559	0.003037669	99999	99999	0.000417952	-0.027544539
20011026	0.000137508	0.004326635	0.000147789	-0.014413245	0.000107212	0.007166595	0.000391512	0.01932817
20011029	0.000124112	-0.02384697	0.00010454	-0.015602775	0.000271622	-0.02223456	0.000257386	-0.021202524
20011030	0.000187687	-0.017428188	0.0000949	-0.000950767	0.000142328	0.001227378	0.000369392	-0.030853942
20011031	0.000170752	0.000226434	0.0000863	-0.007430119	0.000128695	0.004791104	0.000541279	0.019243203
20011101	0.000202258	0.022495082	0.00010562	-0.008019152	0.000065	0.004729219	0.000403209	0.006334394
20011102	0.000139142	0.002579458	0.000180696	-0.007371801	0.000112635	-0.005095937	0.000261195	-0.003214447
20011105	0.000131615	0.013929392	0.0000516	0.00695302	0.000174443	0.022142113	0.000155738	0.029394412
20011106	0.000130319	0.014207112	0.0000917	0.010940107	0.000170753	-0.016483632	0.000184613	-0.005789247
20011107	0.0000655	-0.002881666	0.000132725	-0.030862579	0.000136882	-0.014447521	0.000384698	0.011158343
20011108	0.000132249	0.002372162	0.000165389	0.008307199	0.000216573	0.023295019	0.000211456	0.023657494
20011109	0.000124608	0.001268707	0.000143934	-0.019091801	0.000197587	0.008784613	0.000214942	-0.011123549
20011112	0.000342426	-0.001768932	0.0000966	-0.014185389	0.00021939	-0.002415784	0.001278485	-0.031858178
20011113	0.000155951	0.018156137	0.0000952	-0.000507321	0.000132004	0.011910838	0.000244802	0.03645995
20011114	0.000056	0.003950978	0.000142661	-0.003305801	0.0000982	0.015491929	0.000540584	-0.004009274
20011115	0.0000898	0	0.000194287	0.03201452	0.000240327	0.025294561	0.000329176	-0.001054703
20011116	0.0000685	-0.003657402	0.000474953	0.015175955	0.000129588	0.005975806	0.000163352	0.012231879
20011119	0.0000743	0.010431504	0.000300636	0.007918148	0.0000766	0.005940007	0.000156953	0.014010649
20011120	0.000063	-0.007411898	0.000276842	-0.019102252	0.000188165	-0.010766902	0.000376895	-0.014133395
20011121	0.0000586	-0.005009639	0.000317776	0.012343861	0.000179816	-0.003070299	0.000218401	-0.006300023
20011122	99999	99999	0.000172043	0.007448569	0.0000605	0.008072806	0.0000694	0.009115989
20011123	0.0000214	0.011637951	99999	99999	0.0000295	0.002920614	0.00018826	-0.00183338
20011126	0.0000617	0.005971668	0.000217318	0.024444277	0.000146064	0.001050415	0.000169018	-0.004599247
20011127	0.000146475	-0.006988124	0.000228264	-0.005824692	0.0000964	-0.012398029	0.000260332	-0.024199603
20011128	0.000117748	-0.018154226	0.000187482	-0.022100722	0.00008	-0.014285445	0.000175107	-0.011254817
20011129	0.000085	0.0099019	99999	99999	99999	99999	0.0000833	-0.003668831
20011130	0.0000478	-0.000526362	0.00016314	0.003561237	0.000127958	0.014548657	0.000178137	0.002252726
20011203	0.0000916	-0.008814901	0.000208983	-0.028613884	0.000129573	-0.008820569	0.000189225	-0.005179773
20011204	0.0000587	0.01282999	0.00018617	0.003614221	0.000181221	0.022838117	0.000146923	0.010440297
20011205	0.0000903	0.023049923	0.000138406	0.015465525	0.000119124	0.014953122	0.000190313	0.033406201
20011206	0.0000602	-0.002849358	0.000425759	0.002436356	0.000193933	-0.006208425	0.000128711	0.001623553
20011207	0.0000811	-0.008121313	0.000121786	-0.003366594	0.000101043	0.004210105	0.000120649	-0.006647867
20011210	0.0000697	-0.015968872	0.0000771	-0.007726194	0.000105728	-0.000168846	0.0000989	-0.015958501
20011211	0.0000853	-0.003198288	0.0000906	-0.004757657	0.000108275	-0.005414183	0.000149826	0.007199896
20011212	0.0000852	-0.000439943	0.000249858	0.02925777	0.000107807	0.012601156	0.000183917	-0.014030863
20011213	0.000144108	-0.016376875	0.000127371	-0.02724434	0.000202772	-0.023442993	0.000168432	-0.019398313
20011214	0.0000776	0.003567037	0.000256931	0.004425832	0.000116224	-0.00274172	0.0001807	-0.009107856
20011217	0.0000573	0.010134653	0.000123525	-0.014662379	0.000189399	0.00012211	0.000146867	0.035035176
20011218	0.0000676	0.007517776	0.000255477	0.000959993	0.000115873	-0.003020611	0.000119059	-0.001305434
20011219	0.0000836	0.005958136	0.000245926	0.007561993	0.0000531	0.003578308	0.000154814	-0.003007776
20011220	0.0000443	-0.008070336	0.000119491	-0.00490242	0.000117071	0.004598035	0.00013381	-0.010127539
20011221	0.0000431	0.005005305	0.000100528	-0.005719213	0.000222192	-0.030206561	0.000269637	0.024594364
20011224	0.00000807	-0.000209649	99999	99999	0.0000365	0.001808986	99999	99999
20011225	99999	99999	0.000125148	-0.010130081	99999	99999	99999	99999
20011226	0.0000406	0.005393197	0.000104801	-0.007864938	99999	99999	99999	99999
20011227	0.0000235	0.006409028	0.000101075	0.023637192	0.0000824	0.009681825	0.000081	0.019406095
20011228	0.0000313	0.002856442	0.0000918	0.004165124	0.0000816	0.006326178	0.0000623	0.006140679
20011231	0.0000396	-0.011199237	99999	99999	0.0000269	-0.003011987	99999	99999
20020102	0.0000994	0.004831179	99999	99999	0.00010941	-0.001521195	0.000162764	-0.014191657
20020103	0.0000458	0.008786319	99999	99999	0.0000406	0.006562376	0.000111508	0.019522932
20020104	0.0000929	0.005724741	0.0000865	0.022369505	0.000104604	0.013346057	0.000141605	-0.005593635
20020107	0.0000558	-0.007035291	0.00012254	0.012775968	0.0000772	0.017405816	0.000191372	-0.018804693
20020108	0.0000518	-0.004215278	0.000150453	-0.013592272	0.0000892	-0.005744241	0.00017513	-0.006672372
20020109	0.0000841	-0.005018127	0.000108493	0.000256035	0.000252955	-0.023415398	0.000153628	0.001658382
20020110	0.0000584	0.001038296	0.000151367	-0.010735052	0.000118566	-0.009286821	0.000152439	-0.014557112
20020111	0.0000632	-0.009565294	0.0000893	-0.009024823	0.00014608	-0.010015535	0.000142109	0.008768009
20020114	0.0000392	-0.006322318	99999	99999	0.000181732	0.011489166	0.000173949	-0.028516221
20020115	0.0000572	0.006906812	0.000104194	-0.014721557	0.0000879	-0.005243371	0.00017451	0.016155181
20020116	0.0000832	-0.016449475	0.000103261	0.000532685	0.000174569	-0.006491056	0.000178563	-0.013865963
20020117	99999	99999	0.000172511	-0.005589503	0.0000834	0.011481296	0.000124685	0.018068502
20020118	0.0000306	-0.004177219	99999	99999	99999	99999	0.00000296	-0.000211559
20020121	99999	99999	0.000106118	0.009543215	0.000133623	0.00301903	0.0000895	-0.010086415
20020122	0.0000658	-0.007048676	0.000123741	-0.017216414	0.000081	-0.017780926	0.000132688	0.004249045
20020123	0.0000665	0.007964199	0.000109519	-0.002017152	0.0000624	0.001037507	0.000152481	0.005079516
20020124	0.0000672	0.003221242	0.000227417	-0.00150769	0.0000531	-0.0051397	0.00013314	0.014550871
20020125	0.000051	0.000688717	0.000146547	0.00104055	0.0000951	-0.001487806	0.000132152	-0.00215586
20020128	0.0000104	0.004458054	99999	99999	99999	99999	99999	99999
20020129	0.000115531	-0.028439717	0.000113871	-0.016393858	0.000129836	0.021996541	0.000113992	-0.014155737
20020130	0.000289771	0.011436749	0.0000829	-0.000226801	0.0000961	-0.012815229	0.000274839	-0.012480576
20020131	0.0000869	0.013956058	0.0000935	0.003552081	0.000185047	-0.006754569	0.000139208	0.006063885
20020201	99999	99999	0.000225929	-0.023769952	0.000112286	-0.00678437	0.0000857	0.000717932
20020204	0.00010494	-0.02586176	0.000086	-0.012997691	0.0000889	0.003831487	0.0000943	-0.013455897
20020205	0.000188182	-0.004707529	0.000187918	-0.010662068	0.0000812	-0.001757307	0.000233162	-0.020519325
20020206	0.000184919	-0.00606411	0.000140562	-0.007800004	0.0000914	0.000201108	0.00031574	-0.013610575
20020207	0.00013635	-0.003041047	0.000198663	0.010719581	0.000107575	-0.013985748	0.000264511	0.00979918
20020208	0.000114655	0.014630866	0.000249311	0.012603273	0.0000583	0.007423634	0.000133655	0.000733375
20020211	0.0000464	0.014175384	99999	99999	0.00014913	0.022090796	0.00010476	0.010096349
20020212	0.0000697	-0.004136464	0.000140082	0.006197548	99999	99999	0.00012504	-0.00662762
20020213	0.0000665	0.009382483	0.000182074	0.006689426	99999	99999	0.000145303	0.007354638
20020214	0.0000663	-0.002076342	0.000314194	0.006659303	99999	99999	0.0000967	0.01110053
20020215	0.0000841	-0.010978284	0.000140063	-0.004976599	0.000129621	-0.00400315	0.000107974	-0.013873229
20020218	99999	99999	0.0000672	0.01065273	0.0000569	0.008884363	0.000041	-0.003844248
20020219	0.000100586	-0.017370732	0.000114766	-0.026706863	0.0000829	-0.014416148	0.000172536	-0.024031594
20020220	0.000110555	0.013505232	0.000118361	0.005196448	0.0000571	-0.002632112	0.000213344	-0.00586843
20020221	0.000116627	-0.015169395	0.000212519	0.037766367	0.000106128	-0.001762296	0.000219215	0.011106385
20020222	0.00016185	0.007658282	0.000243409	0.01330947	0.000159009	-0.006101402	0.00016946	-0.012592447
20020225	0.0000878	0.017941656	0.000156514	-0.010007573	0.000133453	-0.017283059	0.00010438	0.015812046
20020226	0.000114436	-0.000117184	0.000220622	-0.019685138	0.000087	-0.003280814	0.000170777	0.004503767
20020227	0.000121397	0.000270385	0.000326134	0.028709794	0.000135729	0.010148318	0.000112445	0.018700536
20020228	0.0001171	-0.002607258	0.000180142	-0.004438638	0.000232871	-0.016857741	0.000186508	0.009569053
20020301	0.0000872	0.020311113	0.000209578	0.015908333	0.0000686	-0.002736698	0.000113052	0.007961262
20020304	0.0000795	0.018948497	0.000246723	0.023070641	0.000100152	0.010362622	0.000186629	0.026821862
20020305	0.000116739	-0.006250863	0.000268605	-0.015802644	0.0000683	0.009378585	0.000194431	-0.003619183
20020306	0.000078	0.014413915	0.000301255	-0.001525442	0.0000682	0.004394811	0.000120962	0.003427121
20020307	0.000102727	-0.004888215	0.000229647	0.017473817	0.0000694	0.007690334	0.000143432	0.004777212
20020308	0.000101474	0.002614695	0.000281385	0.016210067	0.0000764	0.002848292	0.0000899	0.004694328
20020311	0.0000385	0.003232738	0.000270012	-0.001895964	0.0000704	0.007479173	0.0000972	-0.005658491
20020312	0.000170429	-0.002734291	0.000174613	-0.021847366	0.0000568	-0.002750373	0.0000991	-0.010351268
20020313	0.0000607	-0.007786171	0.000265777	-0.011577608	0.0000731	0.000236266	0.000116469	-0.005661711
20020314	0.0000349	-0.000780139	0.000295841	0.008419083	0.0000745	0.008961003	0.0000811	0.003564354
20020315	0.0000452	0.0107616	0.000173414	0.004572591	0.0000832	-0.00629047	0.000106773	0.009898521
20020318	0.0000584	-0.000857883	0.000222558	-0.02152197	0.0000823	0.000562905	0.0000626	0.00491759
20020319	0.0000615	0.003579874	0.000221012	0.016670273	0.0000361	-0.001728906	0.0000556	0.003694566
20020320	0.0000596	-0.015883604	0.000193229	-0.026301185	0.0000938	-0.00899302	0.0000554	-0.011867687
20020321	0.0000702	0.001752165	99999	99999	0.000061	-0.011115557	0.0000874	-0.005373428
20020322	0.0000629	-0.004596231	0.000120516	-0.010161435	0.0000571	0.00213796	0.000068	0.004814989
20020325	0.0000538	-0.014468226	0.000145633	-0.007819388	0.0000468	-0.001714007	0.0000672	-0.007732111
20020326	0.0000848	0.005884391	0.000416597	-0.00056462	0.0000461	0.000534123	0.000113913	0.005485902
20020327	0.0000508	0.005850275	0.000164389	0.00637688	0.0000654	0.015410437	0.0000386	0.000479427
20020328	0.0000538	0.002460756	0.000136763	0.001726524	0.0000657	0.000715388	0.0000289	0.012852574
20020329	99999	99999	0.000269464	-0.029088601	99999	99999	99999	99999
20020401	0.0000858	-0.001090023	0.000118762	-0.010652392	99999	99999	99999	99999
20020402	0.0000533	-0.005263124	0.000106847	0.005518349	0.000161087	-0.014086694	0.0000632	-0.009907995
20020403	0.0000557	-0.010647995	0.000335919	0.026395447	0.0000311	0.000252017	0.0000507	0.003323292
20020404	0.000075	0.000630688	0.000203032	-0.004476222	0.0000305	0.006001519	0.0000945	-0.012909824
20020405	0.00006	-0.003156779	0.0000984	-0.002723123	99999	99999	0.0000631	-0.0026783
20020408	0.000116868	0.002233127	0.0000901	0.006615752	0.0000971	-0.01015742	0.000125542	-0.018351558
20020409	0.0000505	-0.007036222	0.000118747	-0.019865271	0.000049	0.002108673	0.0000745	0.002720113
20020410	0.0000591	0.009913704	0.000205333	0.011605983	0.0000608	-0.004669093	0.0000816	0.012491667
20020411	0.0000922	-0.021359298	0.000121614	-0.012844978	0.0000629	-0.000329404	0.000113662	-0.016682158
20020412	0.0000809	0.006070205	0.000133551	-0.009700151	0.0000152	0.005304188	0.000103428	0.004060826
20020415	0.0000734	-0.007353639	0.000134915	0.01433916	0.0000228	0.000705881	0.000089	0.005091907
20020416	0.000116761	0.02313071	0.000109683	0.016505933	0.0000279	0.00402439	0.0000716	0.022963851
20020417	0.0000405	-0.001836189	0.0000832	0.010533719	0.0000502	0.013790054	0.0000773	0.000439934
20020418	0.000144512	-0.000950659	0.000133896	0.00658276	0.000046	0.010257337	0.000132346	-0.011314942
20020419	0.0000386	0.000177846	0.0000898	0.002044303	0.0000618	0.007643663	0.0000637	-0.001572153
20020422	0.0000471	-0.015332422	0.0000674	0.004822369	0.0000644	-0.010681193	0.0000859	-0.011148309
20020423	0.0000804	-0.006602179	0.0000643	0.011677526	0.0000818	0.021646995	0.0000973	-0.002403079
20020424	0.000064	-0.006945295	0.000121222	-0.006527164	0.0000591	0.002980772	0.0000931	-0.008040206
20020425	0.0000891	-0.001593013	0.0000755	-0.003685452	0.0000444	0.001337524	0.000175193	-0.014920531
20020426	0.0000853	-0.013568754	0.0000989	-0.012092371	0.0000387	-0.005633601	0.000159222	-0.004091852
20020429	0.0000796	-0.010075487	99999	99999	0.0000446	0.002783435	0.000127194	-0.006361407
20020430	0.0000868	0.010772868	0.0000861	-0.003477077	0.0000548	0.013986364	0.000120493	0.009000905
20020501	0.000121832	0.007990868	0.000039	0.001099906	99999	99999	99999	99999
20020502	0.0000833	-0.002432867	0.0000256	-0.005067215	0.0000482	0.01734291	0.000106634	-0.009567354
20020503	0.0000957	-0.010464312	99999	99999	0.0000915	-0.004961723	0.000146268	-0.010348435
20020506	0.0000782	-0.019206399	99999	99999	0.0000599	-0.002967593	0.0000801	-0.003159497
20020507	0.000102606	-0.003235109	0.000112939	-0.016137151	0.0000682	0.01335345	0.000203413	-0.006705634
20020508	0.000245438	0.036725917	0.000223604	0.014355968	0.0000902	-0.008877645	0.000113507	0.019730514
20020509	0.00011234	-0.014989871	0.000099	-0.000043	0.000108104	-0.021676465	0.0000611	-0.003404998
20020510	0.0000853	-0.016472144	0.0000346	-0.000313884	0.0000854	-0.006381846	0.000112216	-0.015034433
20020513	0.0000758	0.018091455	0.0000232	-0.003480764	0.0000839	0.006831178	0.000137254	0.01457492
20020514	0.000144305	0.020667906	0.000066	-0.008366489	0.0000539	-0.011449721	0.000118785	0.017454253
20020515	0.000130204	-0.006023867	0.00015733	0.013568438	0.0000681	0.003963629	0.000141237	0.001282863
20020516	0.0000541	0.006458973	0.00008	0.005747105	0.0000667	-0.000486665	0.000110095	-0.003191565
20020517	0.0000607	0.007086276	0.0000905	0.002280751	0.0000537	0.004183404	0.000111308	-0.008211538
20020520	0.0000706	-0.013281495	0.0000822	-0.005278482	99999	99999	0.0000928	-0.011380776
20020521	0.0000746	-0.01076403	0.0000251	-0.000218599	0.000133383	-0.017405282	0.000132771	-0.002340386
20020522	0.0000913	0.005522376	0.000114738	0.016385844	0.0000529	0.004200345	0.000196121	-0.014437781
20020523	0.0000704	0.00964925	0.0000928	-0.001787239	0.0000797	-0.011096297	0.000164976	0.002194009
20020524	0.0000554	-0.012307904	0.0000788	-0.003090504	0.0000596	-0.000866588	0.0000954	0.000892117
20020527	99999	99999	0.0000747	0.0000852	0.0000312	-0.003767302	0.0000534	0.005664827
20020528	0.0000684	-0.00849681	0.0000401	-0.00049334	0.0000325	0.001109272	0.00010296	-0.011222555
20020529	0.0000452	-0.006161046	0.0000545	0.001327972	0.0000659	-0.004389921	0.0000903	-0.002708797
20020530	0.000118516	-0.002297375	0.0000537	-0.002920956	0.0000651	-0.0029165	0.000131763	-0.018923316
20020531	0.000083	0.002738905	0.000118883	-0.00010866	0.0000886	-0.007338996	0.000127561	0.011558889
20020603	0.000129529	-0.025588398	0.000047	0.007164264	0.0000549	0.001815058	0.000133525	-0.010942551
20020604	0.000202861	-0.001144137	0.000109277	-0.017138721	0.0000573	0.002965706	0.000302901	-0.03183228
20020605	0.0000961	0.008782392	0.0000633	-0.003419254	0.0000331	0.006498666	0.000156043	0.006396978
20020606	0.00012627	-0.020612937	0.000118399	-0.010647823	0.0000648	-0.005069386	0.000161279	0.000137591
20020607	0.000240978	-0.00186736	0.000073	-0.00248848	0.0000311	0.000897191	0.000411155	-0.022663895
20020610	0.000111342	0.002886257	0.000055	-0.007914798	0.0000435	0.001661426	0.000226336	-0.001714576
20020611	0.000119212	-0.017419997	0.000043	0.005169047	0.0000519	-0.007967271	0.000171095	0.022987604
20020612	0.000231243	0.007675676	0.0000851	-0.005744891	0.000028	-0.001721701	0.000294444	-0.022855033
20020613	0.000128283	-0.01138521	0.000118733	-0.019655111	0.000028	-0.004884032	0.000342315	-0.0124883
20020614	0.000375054	-0.002290747	0.00015501	-0.018261577	0.000036	-0.006284794	0.000518785	-0.026828995
20020617	0.000131327	0.027891756	0.000324628	-0.017658991	0.0000286	-0.003616887	0.000214178	0.041845341
20020618	0.0000955	0.000279838	0.000172527	0.003743183	0.0000434	-0.010206635	0.00022493	-0.004524221
20020619	0.000134686	-0.016683906	0.00019205	-0.026455386	0.0000959	-0.015793138	0.000373735	-0.017397977
20020620	0.000129434	-0.013065503	0.000243287	0.013829311	0.0000853	0.007995121	0.000394292	-0.019836384
20020621	0.000168728	-0.017189701	0.000191943	-0.012994729	0.0000198	-0.00161126	0.000622058	-0.005034011
20020624	0.00032667	0.003622845	0.000180952	0.026266097	0.0000453	0.010649201	0.00049394	-0.035778772
20020625	0.000249627	-0.016525105	0.000152488	0.003120136	0.0000438	-0.002314225	0.00050364	0.026886097
20020626	0.000724485	-0.002471961	0.000249903	-0.029509961	0.0000836	-0.01316242	0.00145868	-0.015666768
20020627	0.000308121	0.016867207	0.000206615	0.007775532	0.0000509	0.004310438	0.000525601	0.006986787
20020628	0.000128888	-0.0000101	0.000156152	0.022017444	0.0000502	-0.001564085	0.000506009	0.039622025
20020701	0.000164898	-0.022859364	0.0001164	-0.005605546	99999	99999	0.000340553	-0.000805717
20020702	0.000283209	-0.021327353	0.000181573	0.009996781	0.0000397	-0.001843557	0.000523425	-0.039379471
20020703	0.000232205	0.006235201	0.000298436	0.027250286	0.0000735	0.016354477	0.00063421	-0.022963528
20020704	99999	99999	0.000129463	-0.011178902	0.0000699	0.017558728	0.000424505	0.023511561
20020705	0.000140534	0.036071476	0.000216312	0.011587191	0.0000534	-0.000391367	0.000319186	0.04519379
20020708	0.000199049	-0.012248248	0.000143643	-0.023942224	0.0000741	-0.011050904	0.000373338	-0.001716353
20020709	0.000179058	-0.025512566	0.000140817	0.011383633	0.0000415	0.001110072	0.000398146	-0.010256467
20020710	0.000354669	-0.034606416	0.000148265	-0.01047904	0.0000283	0.001223455	0.00070049	-0.033643653
20020711	0.000630331	0.007770097	0.000101714	-0.015317337	0.000066	-0.007434312	0.00107645	-0.031099142
20020712	0.000437767	-0.007489942	0.000111609	-0.000677037	0.0000408	0.006191947	0.001222387	-0.001523435
20020715	0.000582734	-0.004285317	0.000116466	-0.016542653	0.000033	0.00238053	0.000601665	-0.059133974
20020716	0.000590227	-0.018471604	0.000191797	-0.006106917	0.0000646	-0.009088744	0.002475565	-0.006974568
20020717	0.000791325	0.00478295	0.000207219	0.003856487	0.0000753	-0.000160604	0.00086487	0.031426607
20020718	0.000265148	-0.028479962	0.00014417	0.012586668	0.0000719	0.00363922	0.00074987	0.011129353
20020719	0.000494008	-0.042818083	0.000202207	-0.021254792	0.0000673	-0.004383403	0.000904029	-0.052042891
20020722	0.001214168	-0.033903179	0.000332474	0.01680444	0.0000543	-0.005524633	0.001132808	-0.049916586
20020723	0.000975093	-0.02849259	0.000276555	0.011139942	0.000146551	0.032879382	0.001570781	-0.027783989
20020724	0.001423463	0.056786447	0.000229332	-0.02108532	0.000180428	-0.016081406	0.003326391	-0.017590267
20020725	0.001276082	-0.00573122	0.000198666	-0.014999864	0.000169029	-0.025789584	0.002530176	0.025017588
20020726	0.000407137	0.016285329	0.000317317	-0.028502353	0.000166375	-0.002908857	0.001204523	0.00926944
20020729	0.000440002	0.05212136	0.000229348	0.000385936	0.000104587	0.010332882	0.000562217	0.060736362
20020730	0.000470783	0.004340039	0.000234446	0.02046342	0.0000434	-0.008351821	0.000721281	-0.017834471
20020731	0.000334551	0.008734643	0.000118988	-0.008749878	0.0000831	0.00959852	0.001024418	-0.0000556
20020801	0.000366916	-0.031841412	0.000137554	-0.012085745	0.000119165	-0.006316929	0.000974438	-0.053331943
20020802	0.000342409	-0.024001061	0.000154587	-0.000725818	0.0000821	-0.003489798	0.000769955	-0.005114419
20020805	0.00025504	-0.035593125	0.000113428	0.00699198	0.0000853	-0.005132648	0.000770124	-0.030490604
20020806	0.000523883	0.030142599	0.000141865	-0.012707023	0.0000935	-0.008160872	0.001359578	0.054149254
20020807	0.000609263	0.019801031	0.000156151	0.020251683	0.0000834	0.0094717	0.00102252	-0.009344106
20020808	0.000291661	0.032286751	0.000189533	-0.005455344	0.0000764	0.000156604	0.000987731	0.044529393
20020809	0.000334834	0.003461851	0.000174495	0.012884924	0.0000476	-0.01138386	0.000524979	0.014420306
20020812	0.000329715	-0.005717139	0.0000978	-0.018700074	0.0000656	-0.007985166	0.000420522	-0.026499359
20020813	0.000321548	-0.022569674	0.000141958	0.00178513	0.0000666	0.01370529	0.000464607	0.006638121
20020814	0.000356227	0.039244202	0.0000692	-0.00037551	0.0000943	-0.010314693	0.000785187	-0.038781949
20020815	0.000392849	0.01108425	0.000106259	0.005668591	0.0000943	0.009501231	0.000556581	0.033129739
20020816	0.0000644	-0.002677378	0.0000315	-0.006170633	99999	99999	99999	99999
20020819	0.000119304	0.02297973	0.000150608	-0.016735755	0.0000667	-0.000335653	0.000353924	0.038912293
20020820	0.000207906	-0.014536618	0.000134254	-0.007841789	0.0000336	0.001702061	0.000294488	-0.017392177
20020821	0.000317684	0.012235097	0.000179081	0.010623913	0.0000644	0.008160285	0.000434068	0.009444501
20020822	0.000169085	0.014047246	0.000240282	0.016798103	0.0000392	-0.002730344	0.000390006	0.021277473
20020823	0.000167656	-0.023606675	0.000104101	-0.002767905	0.0000748	-0.021914742	0.000239092	-0.019171959
20020826	0.000158365	0.007750007	0.000222631	0.024105885	0.0000363	-0.000640298	0.000218373	-0.016232568
20020827	0.000246352	-0.014900269	0.000118988	-0.009457223	0.0000667	-0.004721046	0.000624795	0.031920226
20020828	0.000182427	-0.018625126	0.000104225	-0.015680074	0.0000997	-0.0000128	0.000425085	-0.042914208
20020829	0.000345276	-0.000130746	0.0000816	-0.006348734	0.0000492	0.002684207	0.000496583	-0.02603642
20020830	0.000203192	-0.002410836	0.000129084	-0.002852684	0.0000531	0.000961247	0.000418248	0.014857931
20020902	99999	99999	0.0000714	0.00197009	0.000115426	-0.014314585	0.000208959	-0.025088234
20020903	0.000373436	-0.042776538	0.000184514	-0.024876137	0.0000765	-0.00729762	0.000661803	-0.046045189
20020904	0.000178571	0.016491586	0.000151511	-0.005232515	0.0000865	0.01820276	0.000652393	0.008498494
20020905	0.000423984	-0.016238135	0.000193247	0.008106837	0.0000639	-0.009996109	0.000713365	-0.008644054
20020906	0.000300633	0.015933355	0.000214564	0.002234947	0.0000631	0.007218772	0.000816235	0.03295144
20020909	0.000188931	0.010073045	0.000135136	0.009149578	0.0000728	-0.005933817	0.000272464	-0.023043589
20020910	0.0000703	0.006396987	99999	99999	99999	99999	99999	99999
20020911	0.00016799	-0.001296646	0.0000614	0.001692907	0.0000409	-0.004581514	0.000284079	0.032069347
20020912	0.000153014	-0.025547615	0.00012493	0.005976253	0.0000837	0.002530398	0.00046181	-0.047357587
20020913	0.000224273	0.002274981	0.000135507	-0.006145375	0.0000685	-0.012628491	0.000691816	-0.024475487
20020916	0.000121954	0.000707766	99999	99999	0.0000697	-0.012515604	0.000456281	-0.004434983
20020917	0.000253988	-0.02022332	0.000152099	0.020596367	0.000134566	0.010555917	0.000738169	-0.014872047
20020918	0.000260901	-0.00458969	0.000512185	0.004250972	0.000136125	-0.004565211	0.000816434	-0.039623504
20020919	0.000343549	-0.030502131	0.000758939	0.006519913	0.0000627	-0.006107877	0.000999059	-0.022101261
20020920	0.000189883	0.00175343	0.000205786	-0.008933637	0.000036	0.007289411	0.001243971	-0.011087397
20020923	0.000307362	-0.013756522	99999	99999	0.0000676	0.002061196	0.000831477	-0.038057412
20020924	0.000469039	-0.01744772	0.000173637	-0.007995551	0.0000387	0.003258297	0.001654127	-0.017322516
20020925	0.000414813	0.02435704	0.000387965	-0.005138753	0.000109157	0.005283024	0.001287326	0.012190067
20020926	0.000259506	0.017624774	0.000186037	0.006020715	0.000047	0.002102371	0.000831616	0.052265731
20020927	0.000250963	-0.0333955	0.000235941	0.01210813	0.0000627	-0.004744249	0.000738185	-0.009858096
20020930	0.000599516	-0.016021395	0.000226078	-0.004037328	0.0000785	-0.002940929	0.001265931	-0.063030732
20021001	0.000382074	0.038062819	0.000135096	-0.013799452	99999	99999	0.000836639	0.019636214
20021002	0.000271085	-0.018987571	0.000127914	-0.022180367	0.00011284	-0.012873793	0.001056009	0.033294437
20021003	0.000440237	-0.011589896	0.000167599	-0.013509957	0.000101201	-0.007788767	0.001231376	-0.020212591
20021004	0.000700953	-0.023161336	0.000193669	0.014255579	0.0000578	0.006842212	0.000606902	-0.012330031
20021007	0.000396607	-0.019232453	0.000201448	-0.017651758	0.0000484	0.009755879	0.00084214	-0.010947843
20021008	0.000690114	0.016394017	0.000188776	-0.000381147	0.0000506	0.007528202	0.000510299	-0.023723507
20021009	0.000645246	-0.027807785	0.000128749	-0.012766923	0.0000715	0.003502705	0.000580342	-0.011823993
20021010	0.00056256	0.033746193	0.00039022	0.001411375	0.0000508	0.005698763	0.001271402	0.035761939
20021011	0.000458467	0.037584597	0.000176984	0.001195164	0.0000687	0.001048987	0.000616104	0.041713648
20021014	0.00026485	0.00694323	99999	99999	99999	99999	0.000620713	-0.012341687
20021015	0.000490516	0.045738582	0.000197873	0.022322205	0.000057	0.01981066	0.000586492	0.062950856
20021016	0.000213001	-0.024443288	0.000143572	-0.005522228	0.0000668	-0.005895388	0.001318367	-0.012460234
20021017	0.000569476	0.021817876	0.000173804	0.007365325	0.000130412	0.011610402	0.000965167	0.032791801
20021018	0.000252108	0.005342844	0.0000637	0.003329283	0.0000656	-0.013225284	0.000928721	-0.005954054
20021021	0.000221425	0.01698538	0.00015857	-0.014386335	0.0000848	-0.002430599	0.00040171	-0.001700684
20021022	0.0000739	-0.000830966	0.000177526	-0.031728307	0.0000672	-0.008817492	0.000215541	0.011017375
20021023	0.000291864	0.006505708	0.00029892	0.01045666	0.00011542	0.026770162	0.000679438	-0.041345561
20021024	0.000242319	-0.015757213	0.00017686	-0.01273447	0.0000741	0.00129944	0.000786344	0.02454831
20021025	0.000226726	0.016742905	0.000133671	0.013117544	0.0000491	0.000706855	0.000712881	-0.006414849
20021028	0.000249881	-0.008446421	0.000161219	0.018676298	0.0000694	0.012370003	0.000597106	0.016573939
20021029	0.000313833	-0.008936388	0.000139826	-0.000801171	0.0000585	-0.017001069	0.00070764	-0.0467345
20021030	0.000186191	0.009185143	0.000209147	0.01540482	0.0000688	-0.004714583	0.000695238	0.033631798
20021031	99999	99999	0.000256484	-0.021777282	0.0000673	-0.017628424	0.00023282	0.009085684
20021101	0.000246503	0.017059224	0.000174029	0.003927932	0.000110732	-0.006379697	0.0003388	-0.009091627
20021104	0.000201003	0.007331873	99999	99999	0.0000559	0.013761818	0.000435771	0.036094919
20021105	0.000101421	0.007425437	0.00011686	0.016572827	0.000078	-0.009952013	0.000402281	0.011793775
20021106	0.00034729	0.008755623	0.000292662	-0.000283654	0.0000298	-0.001465064	0.000525451	-0.014673484
20021107	0.000203012	-0.024070621	0.000128279	0.000983619	0.000066	0.008745638	0.000672519	-0.037141747
20021108	0.000181414	-0.009092338	0.0000979	-0.015265868	0.0000617	0.005798361	0.000537795	-0.01574351
20021111	0.000132099	-0.020710566	0.000112457	-0.020354861	0.000101369	-0.012330666	0.000333892	-0.005271355
20021112	0.000163673	0.007708263	0.000302642	0.007376423	0.0000555	0.008710742	0.000362166	0.006273798
20021113	0.00035249	-0.000929136	0.000115733	-0.00795663	0.0000632	-0.00303803	0.00049588	-0.006037421
20021114	0.000244021	0.024058701	0.000142459	-0.014965633	0.0000849	0.009969621	0.000495568	0.033578115
20021115	0.000204497	0.005953908	0.000156719	0.01198771	0.000150389	0.014682069	0.000364617	-0.000102833
20021118	0.000131816	-0.010451979	0.000137584	-0.015650888	0.0000571	-0.007451936	0.00019933	0.011429547
20021119	0.000120262	-0.004251773	0.000239759	0.004268378	0.0000645	0.008327579	0.000242702	-0.006845859
20021120	99999	99999	0.000145549	0.00903161	0.0000269	0.001877171	0.000249053	-0.005213907
20021121	0.000135684	0.02150318	0.00013138	0.015121731	0.0000302	-0.007715418	0.000484123	0.033116681
20021122	0.0000905	-0.00335767	0.000137736	0.00163598	0.0000207	-0.004677419	0.000220936	0.001622103
20021125	0.0000974	0.003068738	0.000173605	0.018095672	0.0000281	0.006898463	0.000205117	-0.005630707
20021126	0.000120669	-0.020752621	0.000285523	-0.01346069	0.0000268	-0.005678398	0.000244411	-0.027145597
20021127	0.000129895	0.027356656	0.0001662	0.013008028	0.0000463	0.003197798	0.000306412	0.033119814
20021128	99999	99999	0.000119948	0.022959058	0.000031	0.005673425	0.000144626	0.004993515
20021129	0.000045	-0.002730406	0.000140372	0.004764162	0.0000498	-0.009923911	0.000246688	-0.003523264
20021202	0.000355819	-0.002577252	0.000130029	-0.003714289	0.000045	0.009570242	0.000277927	0.000240352
20021203	0.000147518	-0.015311428	0.000120435	-0.004234318	0.0000296	0.003836426	0.000309339	-0.027957555
20021204	0.000248238	-0.003623173	0.000142183	-0.013224438	0.0000621	-0.012677745	0.000390534	-0.005653167
20021205	0.00011171	-0.011861963	0.0000984	-0.005709445	0.0000661	0.001225541	0.000542417	-0.02165861
20021206	0.00025295	0.005675771	0.0000993	-0.003874802	0.0000558	0.003329261	0.000452023	0.00098109
20021209	0.000145766	-0.022291499	0.000160149	-0.000977088	0.0000935	-0.012107613	0.000354961	-0.026338761
20021210	0.000102315	0.013739263	0.000105562	0.005514626	0.000048	0.009601649	0.000426775	0.008206961
20021211	0.000127094	0.000773652	0.0000519	-0.014583223	0.0000605	-0.009192567	0.000300044	0.012812798
20021212	0.000128911	-0.004341092	0.0000799	-0.003889682	0.0000317	-0.000327038	0.00037422	-0.013704711
20021213	0.000164486	-0.013343134	0.000181566	-0.02070462	0.0000312	-0.001516053	0.00046992	-0.015558467
20021216	0.000076	0.022939437	0.000128784	-0.005681421	0.0000199	0.001224801	0.00029935	0.035893464
20021217	0.0000725	-0.008050774	0.0000692	-0.001692898	0.0000327	-0.007332246	0.000336196	-0.010805919
20021218	0.000107169	-0.013198716	0.0000942	-0.014801215	0.0000456	-0.010845138	0.0002461	-0.023831752
20021219	0.000146317	-0.006549343	0.0000818	0.009014502	0.0000521	0.001356872	0.000831412	-0.008421599
20021220	0.000107852	0.012742891	0.0000836	-0.000178409	0.0000437	0.013479596	0.000481432	0.011780849
20021223	0.000073	0.002085483	99999	99999	0.0000475	-0.00728616	0.000200993	0.005030527
20021224	0.0000231	-0.005486507	0.000115068	0.009218417	0.0000167	-0.002572609	99999	99999
20021225	99999	99999	0.0000407	-0.000114096	99999	99999	99999	99999
20021226	0.0000902	-0.003839423	0.0000652	0.014415891	99999	99999	99999	99999
20021227	0.0000706	-0.016215561	0.000119745	0.003166569	0.0000428	-0.010241429	0.000249233	-0.026149366
20021230	0.0000928	0.004001579	0.0000623	-0.004500897	0.000027	-0.007878438	0.00021113	0.007723641
20021231	0.000112365	0.000250142	99999	99999	0.00000996	0.002417822	99999	99999
20030101	99999	99999	99999	99999	99999	99999	99999	99999
20030102	0.000198042	0.032341684	99999	99999	0.0000494	0.003409782	0.000380873	0.04811323
20030103	0.0000845	-0.000957522	99999	99999	0.0000128	0.006343213	0.000372355	-0.006879908
20030106	0.0000567	0.020113554	0.000096	0.004997934	0.000041	0.006317269	0.000272687	0.007419096
20030107	0.000114899	-0.006609452	0.0000785	-0.017660948	0.0000475	-0.006031049	0.000308981	-0.013631274
20030108	0.000112653	-0.014757354	0.0000752	-0.011278291	0.0000607	0.005781419	0.000228688	-0.01821133
20030109	0.000096	0.018521165	0.0000979	0.006802382	0.0000394	0.005105301	0.00026274	0.012524397
20030110	0.000168402	-0.000345043	0.000181603	-0.010911336	0.0000472	0.001002405	0.000578136	-0.001602857
20030113	0.000113826	-0.001618438	99999	99999	0.0000474	0.008350749	0.000268286	0.002086101
20030114	0.0000639	0.005662688	0.0000992	0.004715851	0.0000307	-0.001693082	0.000270931	0.004552015
20030115	0.0000774	-0.014650732	0.000112563	0.005540329	0.000044	0.006713126	0.000244993	-0.012974662
20030116	0.000101859	-0.003764346	0.000105748	0.002478071	0.0000251	-0.005621928	0.000205266	-0.002732032
20030117	99999	99999	0.0000793	0.014306273	0.0000372	-0.009869157	99999	99999
20030120	99999	99999	0.000134115	-0.009329135	0.0000296	0.0000482	0.00017944	-0.012997534
20030121	99999	99999	0.000157377	0.016962091	99999	99999	0.000446063	-0.011934651
20030122	0.000101233	-0.010919909	0.00014146	-0.008270896	0.0000388	0.007918055	0.000446605	-0.018688971
20030123	0.000134481	0.010419592	0.000174733	0.016321912	0.0000284	0.007447826	0.00054545	-0.005497226
20030124	0.000169081	-0.029959518	0.000133304	-0.005458269	0.0000648	-0.010292913	0.000511212	-0.010665408
20030127	0.000257015	-0.016905505	0.0000577	-0.005447724	0.0000458	-0.003016308	0.00067585	-0.031779341
20030128	0.000156261	0.012942736	0.0000558	-0.000719942	0.0000446	0.008756161	0.000582064	-0.000705549
20030129	0.000235653	0.007045266	0.000107906	-0.023557574	0.0000461	-0.003401924	0.000742412	0.009653189
20030130	0.00015071	-0.02304333	0.000120464	-0.005765612	0.0000471	0.000757392	0.000497641	0.018330567
20030131	0.000220797	0.012670832	0.000147422	0.005770857	99999	99999	0.000654187	0.005334776
20030203	0.000123589	0.004675276	0.000160044	0.027373454	99999	99999	0.000227217	0.006527828
20030204	0.000203527	-0.014423777	0.000119469	-0.008313121	0.000044	-0.008031247	0.000256686	-0.037519171
20030205	0.000219773	-0.005651402	0.000128703	0.014687711	0.0000371	-0.003715122	0.000520106	0.013832447
20030206	0.000182161	-0.00632635	0.0000887	-0.009162078	0.0000552	-0.005693725	0.000531103	-0.0264782
20030207	0.000164796	-0.010386028	0.0000577	-0.004084845	0.0000331	0.005648123	0.000526913	-0.015129191
20030210	0.000154183	0.007349177	0.0000889	0.005239437	0.0000203	0.010566738	0.000308225	-0.007593365
20030211	0.000107271	-0.008360509	99999	99999	0.0000419	-0.004587657	0.000234337	0.027998228
20030212	0.000111472	-0.012939115	0.0000959	0.017392654	0.0000368	0.01569325	0.000343339	-0.020717718
20030213	0.000160214	-0.00218884	0.0000894	-0.0052411	0.0000742	-0.010836668	0.000338647	-0.002437073
20030214	0.000208422	0.020321374	0.000119543	0.008646871	0.0000415	0.0000706	0.000637887	0.02972862
20030217	99999	99999	0.0000521	0.000121988	0.0000673	0.007705706	0.000248197	0.018016803
20030218	0.000142623	0.018500916	0.00010616	-0.00943542	0.0000276	0.003102589	0.000173866	0.016165223
20030219	0.0000668	-0.007784252	0.0000677	-0.008967055	0.0000412	-0.003547087	0.00021829	-0.026828982
20030220	0.0000815	-0.00982172	0.0000674	0.002833768	0.0000394	-0.002630057	0.000331563	-0.017223733
20030221	0.00015005	0.014256981	0.00008	-0.016211262	0.0000557	-0.011840944	0.000253398	0.012041283
20030224	0.0000951	-0.018695915	0.0000668	0.007144005	0.000032	-0.006823381	0.0002653	-0.020152955
20030225	0.000228516	0.006966	0.000153835	-0.01366851	0.0000243	0.000920795	0.000546042	-0.03595583
20030226	0.000117561	-0.013554849	0.000120341	0.00338665	0.0000224	-0.004434947	0.00053995	-0.011309297
20030227	0.000173193	0.011258958	0.000123612	0.001831956	0.0000732	0.006741348	0.000568027	0.020898437
20030228	0.000107364	0.004694676	0.0000813	-0.007972402	0.0000284	-0.002624077	0.000287546	0.018723815
20030303	0.000130551	-0.007829417	0.0000967	0.011043751	0.0000845	0.013830575	0.000301885	-0.000746547
20030304	0.0000605	-0.015208317	0.0000863	0.000634619	0.0000339	-0.003965167	0.00026149	-0.019449606
20030305	0.000119916	0.009215427	0.0000756	0.008403341	0.0000506	0.000418347	0.000279995	-0.000455436
20030306	0.00015599	-0.009200476	0.000061	-0.010998955	0.0000573	-0.014971727	0.000265038	-0.014452209
20030307	0.000323244	0.007972031	0.000124653	-0.018212121	0.0000514	-0.001124313	0.000419496	-0.022535145
20030310	0.00011012	-0.026094867	0.000148645	-0.006698264	0.0000455	-0.003623586	0.000261286	-0.027520808
20030311	0.000131745	-0.008531859	0.000185187	-0.013696673	0.0000649	0.00940534	0.000645384	-0.002669552
20030312	0.00016367	0.003901313	0.000148757	0.004392084	0.0000454	0.005598749	0.000775073	-0.046753997
20030313	0.000232438	0.033744445	0.000129752	-0.012656335	0.0000483	-0.00791854	0.000789388	0.057160214
20030314	0.000243641	0.001129319	0.000172251	0.011354169	0.0000188	-0.002296335	0.000986845	0.053929947
20030317	0.000335708	0.034593365	0.000065	-0.007897197	0.000041	-0.010964009	0.001895169	0.041702019
20030318	0.000179286	0.003598104	0.000214139	-0.002610218	0.0000341	0.004161715	0.001263285	-0.008688936
20030319	0.000124734	0.008309772	0.000222291	0.011819612	0.000162192	0.020450994	0.000848313	0.012772733
20030320	0.000186592	0.001726159	0.000271752	0.00824372	0.000142447	-0.00535187	0.000743939	-0.013942892
20030321	0.000201509	0.022142959	99999	99999	0.0000607	-0.004539104	0.000487226	0.036732085
20030324	0.000368814	-0.035647249	0.0000374	0.001285937	0.0000692	-0.011592055	0.000735171	-0.051715025
20030325	0.000155715	0.011984869	0.000103666	-0.013596106	0.0000294	0.005544938	0.000885553	0.028763893
20030326	0.000118757	-0.005077229	0.000106548	0.011388951	0.0000418	-0.005400392	0.000569061	-0.003948049
20030327	0.000143719	-0.0019906	0.0000425	0.002001124	0.0000566	-0.017393433	0.000403864	-0.020998049
20030328	0.000117924	-0.005414623	0.000092	-0.009682256	0.0000414	-0.0000857	0.000337821	0.002064738
20030331	0.000226001	-0.018242987	0.000181034	-0.03298802	0.0000702	-0.013957465	0.000580177	-0.041509146
20030401	0.00013511	0.012152042	0.000192016	0.010015278	0.00010766	-0.001383264	0.000364969	0.011732226
20030402	0.00026556	0.025814784	0.000195545	0.003401132	0.0000568	0.013820937	0.00043642	0.039285756
20030403	0.0000842	-0.005326911	0.000135167	-0.017634128	0.000112786	-0.013922948	0.000426782	0.010639108
20030404	0.000117904	0.002620785	0.000166232	0.009234843	0.0000919	0.017461961	0.000584914	0.014309886
20030407	0.000365937	0.001262217	99999	99999	0.0000136	0.000271175	0.000750942	0.035602615
20030408	0.00010453	-0.001751672	0.000150503	-0.008430301	0.0000591	-0.008925986	0.000450801	-0.011116748
20030409	0.000179037	-0.014080379	0.000107483	-0.00416748	0.0000739	-0.013604166	0.000606381	0.003233838
20030410	0.0000692	0.005487913	99999	99999	99999	99999	0.000117562	-0.014269554
20030411	0.000178902	-0.003609158	0.000108888	-0.018305198	0.0000747	0.002093415	0.000273241	0.00905105
20030414	0.0000833	0.019005169	0.00023725	-0.010118779	0.0000643	-0.007533469	0.000202226	0.009427858
20030415	0.0000704	0.006272437	0.000136212	0.004303254	0.0000262	0.003667472	0.000298982	0.015702038
20030416	0.000122325	-0.012425186	0.0000857	-0.002398292	0.0000676	0.0024872	0.00040033	-0.010550661
20030417	0.0000531	0.015136424	0.0000567	-0.000865144	0.000035	-0.002434342	0.000278742	0.01278997
20030418	99999	99999	0.0000317	0.001072388	99999	99999	99999	99999
20030421	0.0000886	-0.001691261	0.0000662	0.008400012	99999	99999	99999	99999
20030422	0.000110899	0.019989234	0.000135769	-0.019888299	0.0000639	0.004771096	0.000251392	0.003568889
20030423	0.0000666	0.008195692	0.000136245	-0.00456141	0.0000787	-0.014195215	0.000378621	0.007346542
20030424	0.0000734	-0.006331069	0.000133412	0.001328772	0.0000441	-0.004784729	0.000347232	-0.024293663
20030425	0.0000667	-0.014187927	0.000129921	-0.013764179	0.0000567	0.00685181	0.000283597	-0.016580899
20030428	0.0000735	0.017732173	0.0000716	-0.009319103	0.0000568	0.009574991	0.000235822	0.030683681
20030429	0.000114999	0.003600698	99999	99999	0.0000466	0.019223601	0.000372211	-0.007804471
20030430	0.00011607	-0.002115895	0.000115019	0.017582177	0.0000745	-0.004694592	0.000246147	0.000438851
20030501	0.0001004	-0.000938363	0.000138338	0.007564827	99999	99999	99999	99999
20030502	0.000111084	0.014507375	0.000101911	0.005652588	0.0000572	0.011504151	0.000257979	-0.003364552
20030505	0.0000799	-0.003522022	99999	99999	0.0000224	0.002369206	0.000300521	0.008723619
20030506	0.000088	0.008404495	0.000105698	0.010954737	0.0000522	-0.001963373	0.000164004	0.014815148
20030507	0.000107637	-0.004945911	0.0000841	-0.002105117	0.0000431	-0.005075263	0.000222119	-0.012406198
20030508	0.000113339	-0.010076197	0.0000428	-0.005106747	99999	99999	0.000268268	-0.025973028
20030509	0.0000686	0.013866705	0.000126146	0.008445605	0.0000802	0.020069809	0.000238101	0.007689063
20030512	0.0000566	0.012118134	0.0000473	0.003337225	0.0000406	-0.00093124	0.000227668	-0.002794912
20030513	0.0000718	-0.003221741	0.0000899	-0.007712307	0.0000405	-0.005086264	0.000225238	-0.003673039
20030514	0.00008	-0.003199424	0.0000517	0.004206577	0.0000634	-0.003489192	0.000212035	-0.000787906
20030515	0.0000957	0.007667912	0.000132427	-0.011536711	0.0000724	0.006350337	0.000202111	0.010734402
20030516	0.000064	-0.002506651	0.0000777	-0.001211493	0.0000796	-0.006021525	0.000208998	0.001066116
20030519	0.0000953	-0.025070742	0.00010456	-0.006479665	0.0000424	0.001434887	0.000322642	-0.041617913
20030520	0.000111948	-0.000543171	0.000110025	0.009057607	0.0000242	0.007779007	0.000296851	0.001293595
20030521	0.0000951	0.003635756	0.000096	-0.005272594	0.0000351	-0.001052449	0.000222938	-0.016585184
20030522	0.0000756	0.00909842	0.0000767	0.005435991	0.0000431	0.009423896	0.000146473	0.009783776
20030523	0.000044	0.001190444	0.0000649	0.007888317	0.0000312	0.009343006	0.000237506	-0.006392376
20030526	99999	99999	0.0000524	0.004287607	0.0000255	0.008461107	0.00013964	-0.002170586
20030527	0.0000832	0.019451262	0.0000451	-0.009268218	0.0000346	-0.007377602	0.000213059	0.005132801
20030528	0.0000684	0.00197392	0.000100816	0.00215189	0.0000257	-0.004992448	0.00032921	0.019574563
20030529	0.0000995	-0.004184063	0.0000583	0.012049098	0.000069	-0.001288535	0.000162013	0.004702129
20030530	0.000093	0.01488384	0.0000519	0.005187226	0.0000481	0.000556684	0.000214855	0.012684031
20030602	0.000116962	0.003139557	0.0000698	0.003654661	0.0000248	0.00577747	0.000216543	0.017679756
20030603	0.0000756	0.004488361	0.000076	0.001968194	0.0000539	0.00304619	0.000183496	-0.00451809
20030604	0.0000674	0.01461133	0.0000634	-0.00697155	99999	99999	0.000167952	0.009855523
20030605	0.000112322	0.00349203	0.0000527	0.000607769	0.000043	-0.01443723	0.000229049	-0.011551651
20030606	0.000194393	-0.002872403	0.000101803	0.011501294	0.0000855	0.003300047	0.000197289	0.019971203
20030609	0.0000649	-0.012233347	0.0000812	0.003735975	0.0000329	0.00362499	0.000168618	-0.012383196
20030610	0.0000727	0.008783664	0.0000674	0.00415581	0.000044	0.006333054	0.000137795	0.007903465
20030611	0.0000601	0.012341787	0.000131294	0.006300811	0.0000435	-0.009726854	0.000150394	0.015866752
20030612	0.0000932	0.001132214	0.0000708	-0.006845308	0.0000318	0.000212617	0.000136323	0.011559932
20030613	0.0000841	-0.01046002	0.000139091	0.004335356	0.0000635	0.013014996	0.000162564	-0.016291602
20030616	0.0000719	0.021276973	0.0000444	-0.011322528	0.0000632	0.004154719	0.000181738	0.020667215
20030617	0.0000764	0.000524231	0.000126949	0.00986249	0.0000187	0.000353988	0.000222134	0.004398283
20030618	0.0000757	-0.002058143	0.0000748	0.000359683	0.0000436	-0.008732808	0.00015215	0.008716123
20030619	0.0000786	-0.015504341	0.000110559	-0.000841531	0.000035	-0.000160306	0.000128017	-0.015619871
20030620	0.0000836	0.001095208	0.000106205	0.009504046	0.0000203	0.002342043	0.000113235	0.008901946
20030623	0.000061	-0.014496599	0.0000745	0.002693745	0.00005	-0.018774218	0.00021127	-0.02652271
20030624	0.0000581	0.002360603	0.0000678	-0.015703597	0.0000278	-0.005934987	0.000183441	-0.001205482
20030625	0.000103951	-0.007368583	0.000058	0.003639514	0.0000456	-0.00085227	0.000115027	0.002165708
20030626	0.0000579	0.010434239	0.0000616	-0.000897236	0.0000439	0.005749305	0.000257212	-0.001331183
20030627	0.0000799	-0.009652653	0.0000862	0.009876092	0.0000327	0.003147678	0.0000858	-0.000223934
20030630	0.000098	-0.001199219	0.0000631	-0.004008202	0.0000488	-0.001858956	0.000206287	-0.014160278
20030701	0.000115465	0.008084218	0.000113305	0.019687076	99999	99999	0.000198446	-0.02159839
20030702	0.0000612	0.010964589	0.000138005	0.025174968	0.0000873	-0.001139664	0.000233521	0.017639484
20030703	0.000115537	-0.008133617	0.000505749	-0.008060066	0.0000566	-0.004451982	0.000204961	-0.002381603
20030704	99999	99999	0.000200383	0.001798903	0.0000581	0.000874115	0.000044	-0.00420247
20030707	0.000113548	0.018415172	0.000138674	0.021251964	0.0000889	0.021311367	0.000174491	0.032716791
20030708	0.0000552	0.002853296	0.000254412	-0.00011617	0.0000653	-0.001758708	0.00014284	0.002186004
20030709	0.0000834	-0.005671713	0.000144688	0.009671327	0.0000478	-0.0000818	0.000108403	-0.008725244
20030710	0.000095	-0.013298843	0.000123288	-0.000381621	0.0000338	-0.005259944	0.000102886	-0.01370166
20030711	0.0000723	0.009652866	0.000191865	-0.02194653	0.0000374	0.002826976	0.000106952	0.013815801
20030714	0.000133781	0.005913512	0.000110062	0.004280528	0.0000327	0.013077112	0.0000797	0.016053134
20030715	0.000123057	-0.003752574	0.000152504	-0.009005579	0.0000684	-0.002731195	0.000134494	-0.002655357
20030716	0.0000736	-0.006458105	0.000192823	-0.007225295	0.0000665	0.008971097	0.000153583	-0.008262057
20030717	0.0000919	-0.011809906	0.00011906	-0.01674939	0.0000774	-0.003952869	0.000205258	-0.012724697
20030718	0.0000803	0.010870388	0.000164196	0.006276128	0.0000581	0.011741263	0.0000993	0.002349363
20030721	0.0000597	-0.014909452	99999	99999	0.000076	-0.008504877	0.000206873	-0.017858862
20030722	0.000118943	0.00931488	0.000116049	-0.001645288	0.0000452	-0.005036895	0.000177405	0.003244273
20030723	0.000056	0.000212504	0.000058	0.004251203	0.0000757	-0.011799141	0.0000891	-0.006399226
20030724	0.000103327	-0.007075274	0.000096	0.003723188	0.000064	0.002278082	0.000129501	0.021137512
20030725	0.0000965	0.016970104	0.000122908	-0.000459057	0.0000505	0.005421544	0.000200424	-0.014277178
20030728	0.0000904	-0.001944453	0.0000699	0.009158767	0.0000438	0.010278716	0.000154227	0.010955348
20030729	0.000135166	-0.007433331	0.000061	-0.006224038	0.0000398	0.006381979	0.000220976	-0.008090339
20030730	0.0000609	-0.001881925	0.0000831	-0.018405951	0.0000745	-0.005876259	0.000101494	0.005568908
20030731	0.000212835	0.002669877	0.0000897	-0.00553925	0.0000402	0.00312976	0.000199277	0.013450123
20030801	0.0000896	-0.010465454	0.000112311	-0.003633756	0.0000527	0.006281027	0.000117	-0.015841527
20030804	0.000121111	0.002669494	0.0000714	-0.009072432	0.0000593	-0.00245105	0.00018976	-0.011393268
20030805	0.000115433	-0.017893826	0.000114858	-0.007881396	0.0000532	-0.010409038	0.000127779	0.009232659
20030806	0.0000936	0.002038399	0.0000727	0.002927948	0.0000549	-0.009653343	0.000206102	-0.018762093
20030807	0.0000605	0.007438042	0.000071	-0.006349624	0.0000628	-0.004063814	0.000105321	-0.001086834
20030808	0.0000594	0.003709287	0.000121322	0.007623709	0.000052	-0.005287038	0.000108072	0.006422294
20030811	0.0000656	0.002778489	0.0000463	0.014732029	0.0000406	0.010923823	0.0000721	0.007419269
20030812	0.0000531	0.009863594	0.0000726	0.001803019	0.0000419	0.005746944	0.0000619	0.005928343
20030813	0.0000446	-0.006747609	0.000061	0.011842941	0.0000518	0.002764589	0.0000761	-0.002942491
20030814	0.0000637	0.006200062	0.000142869	0.018615796	0.0000464	0.002116172	0.0000938	0.016885605
20030815	0.0000165	0.002719027	0.000201269	-0.008262044	0.0000554	-0.000248421	0.0000585	0.001382947
20030818	0.0000337	0.009203783	0.000100746	0.009958753	0.00005	0.0064521	0.000058	0.007163844
20030819	0.0000493	0.002956395	0.0000708	0.0030309	0.0000587	-0.005670291	0.0000802	0.003656892
20030820	0.0000526	-0.002157261	0.000119996	0.008866383	0.0000586	0.001247517	0.0000681	-0.008216155
20030821	0.0000836	0.003263688	0.000079	0.011328374	0.0000553	0.014484833	0.0000829	0.00480931
20030822	0.0000949	-0.010430277	0.0000913	-0.009009816	0.00005	0.008883538	0.0000827	0.002338043
20030825	0.0000305	0.000302051	0.0000857	0.001171302	0.0000933	0.002893383	0.0000833	-0.011225047
20030826	0.0000898	0.003375565	0.0000734	0.012074458	0.0000466	0.004130734	0.0000986	-0.011462499
20030827	0.0000194	0.000641894	0.0000902	-0.003935406	0.0000517	-0.006657535	0.0000699	0.005416584
20030828	0.0000493	0.00650973	0.0000927	-0.009863936	0.0000643	0.006206886	0.000109804	0.005706843
20030829	0.0000391	0.005112353	0.0000545	0.002738785	0.0000472	0.008850129	0.0000885	-0.006041117
20030901	99999	99999	0.000133637	0.025692322	0.0000871	-0.003149098	0.0000891	0.015561392
20030902	0.0000756	0.013998643	0.000153807	0.002013236	0.0000476	-0.0000366	0.0000979	0.000318977
20030903	0.0000568	0.003877053	0.000150804	-0.006178329	0.0000572	0.006760104	0.000128682	0.015057942
20030904	0.0000341	0.001606473	0.0000769	-0.009774604	0.0000961	-0.000638116	0.0000712	-0.001962694
20030905	0.0000591	-0.00679365	0.0000728	-0.004689119	0.0000439	0.000533685	0.0000773	-0.007508613
20030908	0.0000396	0.01007256	0.0000794	0.009347392	0.0000539	0.003496389	0.0000558	0.008960238
20030909	0.0000473	-0.008107298	0.0000882	0.014346091	0.0000482	-0.015530341	0.0000892	-0.013829042
20030910	0.0000481	-0.012292174	0.0000924	-0.001482828	0.000107659	-0.012659223	0.0000714	-0.01276211
20030911	0.0000531	0.005229054	0.0000933	-0.018428974	0.0000773	0.01122552	0.000120669	0.001384229
20030912	0.0000658	0.001867561	0.0000818	0.005229837	99999	99999	0.000108693	-0.011661894
20030915	0.0000301	-0.004082421	99999	99999	0.000112468	0.0036591	0.0000621	0.001508967
20030916	0.0000359	0.013856899	0.000103869	0.009292581	0.0000932	0.014801847	0.0000598	0.01114325
20030917	0.00003	-0.003152674	0.0000962	-0.001683733	0.0000724	-0.002309708	0.0000838	-0.000413066
20030918	0.0000334	0.012937768	0.0000866	0.008811223	0.0000715	-0.003165938	0.000088	0.008444195
20030919	0.0000289	-0.003073265	0.000106515	-0.01668229	0.000114371	-0.018242712	0.00011446	-0.010403701
20030922	0.000109599	-0.013513654	0.000394585	-0.035909412	0.0000855	-0.004291234	0.000202241	-0.023492652
20030923	0.000044	0.005712909	99999	99999	0.0000727	0.006086451	0.000211887	-0.010242411
20030924	0.0000645	-0.019210983	0.000331531	-0.002331038	0.000101343	0.0257776	0.00010773	-0.003227117
20030925	0.0000771	-0.005822462	0.0002031	-0.003871241	0.000176489	0.001187962	0.000239994	-0.002856474
20030926	0.000092	-0.006098677	0.000112812	0.009857075	0.0000854	-0.001062309	0.000196094	-0.006492591
20030929	0.0000675	0.009335831	0.000125656	-0.007177804	0.000135812	-0.010249521	0.000114711	-0.005344573
20030930	0.000134565	-0.010205087	0.000131106	-0.007380431	0.000115965	0.000252038	0.000200839	-0.018636611
20031001	0.0000697	0.021396609	0.00019325	0.01249615	99999	99999	0.000174242	0.013094569
20031002	0.0000546	0.001834854	0.000163192	0.011101148	0.0000792	0.015148651	0.000148555	-0.003542291
20031003	0.000207687	0.009501491	0.000102279	0.008553381	0.0000519	0.002346679	0.000158647	0.029868402
20031006	0.0000271	0.00422469	0.0000961	-0.006812778	0.0000601	0.001583769	0.0000835	-0.007445427
20031007	0.0000737	0.004196721	0.0000985	0.005432308	0.0000447	0.001252926	0.000112564	-0.007947583
20031008	0.0000425	-0.005432095	0.000154119	-0.020228091	0.000129874	-0.00288897	0.000178413	-0.000234279
20031009	0.0000931	0.004227928	0.000108521	-0.001799653	0.0000647	0.003234786	0.000118573	0.021673442
20031010	0.0000264	-0.000269596	0.000135791	0.020259396	0.0000449	-0.000643234	0.000109138	-0.00398769
20031013	0.0000463	0.006854668	99999	99999	0.0000757	0.00038379	0.0000874	0.01630068
20031014	0.0000326	0.003628555	0.0000924	0.008532193	0.0000713	-0.017501953	0.0000917	-0.00621171
20031015	99999	99999	0.000116977	-0.008919774	0.0000625	0.013038991	0.000121992	0.007171678
20031016	0.0000253	0.00267005	99999	99999	99999	99999	99999	99999
20031017	0.0000436	-0.010646241	0.0000941	-0.001749709	0.0000913	-0.002175391	0.000106163	-0.004299719
20031020	0.0000327	0.004588617	0.000209445	0.01564172	0.0000642	0.01346625	0.000104379	-0.000905795
20031021	0.0000344	0.00101415	0.000145197	-0.018215859	0.000065	0.004959756	0.000101346	0.0000235
20031022	0.0000928	-0.014666846	0.000133368	-0.015574682	0.0000545	-0.000156051	0.0000787	-0.017563366
20031023	0.0000638	0.002936404	0.000373283	-0.042718395	0.000114681	-0.024468201	0.000224204	-0.009180356
20031024	0.0000854	-0.00495533	0.00026181	-0.006458582	0.000165306	-0.004802544	0.000075	-0.000848096
20031027	0.0000509	0.001728491	0.00012935	0.008960914	0.0000603	-0.0000128	0.0000887	0.010939833
20031028	0.0000474	0.014384997	0.000101553	0.00671885	0.0000899	0.020711054	0.0000715	0.009261505
20031029	0.0000438	0.001241121	0.000160605	0.008010229	0.0000751	-0.013461589	0.000102046	0.003266766
20031030	0.0000647	-0.001470392	0.000106602	-0.000689768	0.000118513	-0.004855876	0.000147039	0.007830887
20031031	0.0000363	0.003089954	0.000198986	-0.013960409	0.0000741	0.004120832	0.0000734	0.000572126
20031103	0.0000448	0.007830611	99999	99999	0.000097	0.01335859	0.0000674	0.019232323
20031104	0.0000339	-0.005415859	0.000195001	0.014326923	0.0000423	-0.00504004	0.0000781	-0.001049657
20031105	0.0000508	-0.001330103	0.000144041	0.001968249	0.0000861	0.003800145	0.0000738	-0.007161586
20031106	0.0000397	0.00558425	0.000135973	-0.025527361	0.000252064	-0.015593717	0.000111486	0.005153765
20031107	0.0000515	-0.004433043	0.000143987	0.004323954	0.0000754	0.000817351	0.000108492	0.010909089
20031110	0.000024	-0.006047436	0.000143378	-0.008324498	0.000086	-0.005587044	0.0000981	-0.009536316
20031111	0.000021	-0.000754742	0.000195955	-0.019477847	0.0000649	-0.000644598	0.0000817	-0.003931823
20031112	0.0000244	0.011363003	0.000207618	-0.002573396	0.0000828	-0.004157913	0.0000514	0.00301205
20031113	0.0000311	-0.000255096	0.000129405	-0.000729105	0.0000658	0.009095367	0.000130735	0.00152992
20031114	0.0000528	-0.007949047	0.0000978	-0.01669269	0.000084	-0.001314329	0.0000758	0.007775551
20031115	99999	99999	99999	99999	99999	99999	99999	99999
20031117	0.0000797	-0.00687846	0.000271272	-0.029305319	0.0000479	0.003886841	0.000220057	-0.025623692
20031118	0.0000619	-0.008999488	0.000213211	0.010781307	0.00012914	0.005026221	0.00010359	-0.002332469
20031119	0.0000403	0.008185716	0.000190282	-0.019516869	0.0000761	0.002841566	0.000233737	-0.001162813
20031120	0.0000844	-0.008293767	0.000172228	0.014665536	0.0000629	-0.006783794	0.000253003	-0.003446241
20031121	0.0000526	0.001392152	0.000192291	0.004923379	0.0000687	0.010297094	0.0000713	0.003891956
20031124	0.0000548	0.01579303	99999	99999	0.0000711	-0.000540848	0.0000682	0.020436315
20031125	0.0000345	0.002022514	0.000144354	-0.001598088	0.0000411	0.000146579	0.0000616	-0.000601014
20031126	0.0000409	0.003854445	0.0000945	0.017831074	0.0000556	0.006304441	0.0000679	-0.001734242
20031127	99999	99999	0.0000556	0.000797297	0.0000672	0.00000166	0.0000341	0.005669402
20031128	0.00000774	-0.000236222	0.0000872	-0.004332928	0.0000787	0.017086945	0.0000958	-0.001055425
20031201	0.0000521	0.010930406	0.000328272	0.038922275	0.000067	0.012173835	0.000118159	0.015676926
20031202	0.0000274	-0.003594836	0.000160478	-0.004073286	0.0000708	-0.009142569	0.0000682	-0.003616424
20031203	0.0000451	-0.001604482	0.00015995	-0.008279283	0.0000794	-0.002006693	0.0000798	0.009615656
20031204	0.0000341	0.00507758	0.0000863	0.008500078	0.0000546	-0.003016677	0.0000615	-0.000390047
20031205	0.0000462	-0.007365427	0.0000804	-0.003177107	0.0000421	0.000419098	0.000067	-0.00840628
20031208	0.000026	0.007012566	0.000119557	-0.023213003	0.0000475	-0.003013331	0.0000621	-0.007089204
20031209	0.0000425	-0.008810795	0.000109516	0.001682522	0.0000635	0.012093514	0.0000864	0.007224043
20031210	0.0000347	-0.001529211	0.000113995	-0.014287152	0.0000507	0.006212811	0.0000718	-0.003978626
20031211	0.0000351	0.011435241	0.000170661	0.010231677	0.0000914	0.016924335	0.0000559	0.007390851
20031212	0.0000308	0.00275011	0.000144297	0.002951352	0.0000523	-0.002950127	0.000110065	-0.000067
20031215	0.0000928	-0.005395579	0.000151002	0.017542547	0.0000678	-0.01468773	0.000168112	0.003029934
20031216	0.0000366	0.006523375	0.000142882	-0.007800796	0.000128651	-0.011396172	0.000061	0.000519737
20031217	0.0000224	0.000799584	0.000129092	-0.018023123	0.000150205	-0.00996485	0.0000486	-0.001961748
20031218	0.0000198	0.011398082	0.0000725	0.000712843	0.0000819	0.001182865	0.0000431	0.008279246
20031219	0.0000351	-0.000743955	0.0000504	0.006715065	0.0000764	-0.001085756	0.0000615	0.00388841
20031222	0.0000223	0.00341122	0.0000769	0.011997436	0.0000259	0.005272528	0.0000658	-0.003284945
20031223	0.0000191	0.002485609	99999	99999	0.0000442	-0.007618738	0.0000322	0.001729926
20031224	0.00000985	-0.00180817	0.0000501	-0.002560532	0.0000221	-0.000965279	99999	99999
20031225	99999	99999	0.0000384	0.001699408	99999	99999	99999	99999
20031226	0.00000644	0.001689552	0.0000491	0.004838221	99999	99999	99999	99999
20031229	0.0000256	0.011711531	0.0000648	0.004383621	0.0000548	0.001664536	0.0000202	0.007311108
20031230	0.0000133	-0.000468798	0.0000187	0.005543292	0.0000687	-0.002678671	0.0000484	0.002004566
20031231	0.0000237	0.000171212	99999	99999	0.0000377	0.003673263	0.0000086	0.00404648
20040101	99999	99999	99999	99999	99999	99999	99999	99999
20040102	0.0000425	-0.003910796	99999	99999	0.0000445	0.010719295	0.0000306	0.012533233
20040105	0.0000489	0.011427671	0.00000707	-0.000807975	0.0000639	0.012436562	0.000044	0.002937709
20040106	0.0000198	0.001131046	0.0000589	-0.0096161	0.0000706	-0.002078946	0.0000319	-0.001008156
20040107	0.0000301	0.001947074	0.0000611	-0.007231764	0.0000592	0.002639965	0.0000558	-0.009190465
20040108	0.0000287	0.003828129	0.000110389	0.007099554	0.0000836	0.001451416	0.000132472	0.011847676
20040109	0.0000684	-0.009185816	0.0000661	0.002987573	0.0000892	0.004473677	0.000107132	-0.009311263
20040112	99999	99999	99999	99999	0.0000673	0.002822837	99999	99999
20040113	99999	99999	0.0000106	-0.003780792	0.00000966	0.004051761	0.00000921	0.005203624
20040114	0.0000223	0.007950686	0.0000764	0.006029371	0.0000555	0.002387826	0.0000506	0.01001985
20040115	0.0000532	0.001325944	0.000101319	-0.017662811	0.0000946	-0.00649743	0.000069	0.00536022
20040116	0.0000413	0.006366336	0.0000642	0.012792861	0.0000669	-0.004707246	0.0000784	0.007555299
20040119	99999	99999	0.0000685	0.008998964	0.0000864	0.005015837	0.0000337	0.004607501
20040120	0.0000263	-0.0005002	0.000100018	0.00434063	0.0000591	0.021613686	0.0000635	-0.007117617
20040121	0.0000351	0.007541065	0.000108607	-0.004873408	0.0000425	0.008703583	0.0000445	0.004979935
20040122	0.0000354	-0.003010749	0.000078	-0.005404117	99999	99999	0.0000763	0.003610244
20040123	0.0000435	-0.00264349	0.000111742	0.006084053	99999	99999	0.0000471	0.000899187
20040126	0.0000309	0.011722014	0.0000909	-0.002897571	0.0000689	-0.002145974	0.0000339	-0.006811422
20040127	0.0000331	-0.009557633	0.0000807	-0.011019739	0.0000798	0.001768764	0.0000823	0.002665558
20040128	0.000104877	-0.013295459	0.0000708	0.000727288	0.000099	-0.017465253	0.0000478	0.005188595
20040129	0.0000833	0.004764966	0.0000882	0.002235451	0.0000775	0.008066792	0.0000965	-0.010944416
20040130	0.000046	-0.002657592	0.0000666	0.002021774	0.0000772	-0.001928254	0.000063	-0.008332782
20040202	0.0000828	0.003256915	0.0000856	-0.000760609	0.0000981	-0.012101879	0.0000524	0.003315808
20040203	0.0000351	0.000449135	0.000214211	-0.013570452	0.0000522	0.012935084	0.0000524	-0.00428009
20040204	0.0000692	-0.00838874	0.000115072	-0.015903873	0.000048	0.002192406	0.0000501	-0.005817101
20040205	0.0000382	0.002083898	0.0000912	0.008319587	0.0000611	-0.002457277	0.0000594	-0.000379832
20040206	0.0000425	0.01238106	0.0000789	-0.002244891	0.0000496	0.018149219	0.0000758	0.004010845
20040209	0.0000171	-0.002883147	0.000122015	-0.012494425	0.0000302	0.010325891	0.0000452	0.011497643
20040210	0.0000265	0.004761372	0.000138712	-0.00507902	0.0000626	-0.003148418	0.0000286	0.004066926
20040211	0.0000517	0.010049376	99999	99999	0.000053	-0.005010069	0.0000292	0.002651515
20040212	0.0000228	-0.004970181	0.0000825	0.000850326	0.0000376	-0.004059234	0.0000376	-0.000795058
20040213	0.0000442	-0.005186544	0.0000603	0.011527022	0.0000584	0.011153102	0.0000439	-0.011934154
20040216	99999	99999	0.000057	-0.001638666	0.0000459	0.007515411	0.0000135	0.004548972
20040217	0.0000551	0.009511183	0.0000705	0.013637873	0.0000534	-0.002822561	0.0000276	0.005915087
20040218	0.0000197	-0.004348285	0.000042	-0.007713127	0.0000385	-0.001460696	0.0000212	0.000293523
20040219	0.0000614	-0.004036543	0.0000651	0.000781424	0.0000568	-0.000296338	0.0000359	0.010569734
20040220	0.00005	-0.001989668	0.0000361	-0.002153325	0.0000468	-0.001535411	0.0000585	-0.009793578
20040223	0.0000352	-0.003055068	0.000106374	0.011465837	0.0000779	-0.006127904	0.0000371	0.000870165
20040224	0.0000503	-0.00115756	0.0000915	-0.016569761	0.0000796	0.0009702	0.0000826	-0.013374173
20040225	0.0000233	0.004327418	0.0000899	0.003015219	0.0000552	-0.012688045	0.0000567	0.003399788
20040226	0.0000231	0.001598833	0.0000626	0.007513857	0.0000342	0.00414617	0.0000588	0.002642037
20040227	0.0000342	-0.000471398	0.0000969	0.017280435	0.0000412	0.013342343	0.0000631	0.004809405
20040301	0.0000365	0.009258802	0.000123287	0.014156903	0.0000522	-0.007352214	0.0000491	0.00813971
20040302	0.0000387	-0.005630152	0.0000769	0.001469193	0.0000914	-0.012670502	0.0000368	0.006851375
20040303	0.0000279	0.001591284	0.0000951	-0.001214915	0.0000775	-0.007331417	0.0000496	-0.005635334
20040304	0.0000117	0.003070787	0.0000728	0.005259474	0.0000536	-0.001584434	0.0000382	0.007393032
20040305	0.0000952	0.002127844	0.0000635	0.005283803	0.0000405	0.001511388	0.0000882	-0.004509793
20040308	0.0000234	-0.00847242	0.000067	-0.006512773	0.0000617	0.00174019	0.0000305	0.004303135
20040309	0.0000494	-0.005655783	0.0000581	0.006214182	0.0000434	-0.01094365	0.0000622	-0.011703676
20040310	0.0000545	-0.014527502	0.0000768	-0.004974818	0.0000796	-0.007373875	0.0000769	0.000670689
20040311	0.000126079	-0.015594001	0.0000776	-0.001159808	0.0000344	0.002098321	0.000359038	-0.028238488
20040312	0.0000672	0.012141608	0.000122121	-0.0000744	0.0000677	0.009522291	0.000267126	0.000674686
20040315	0.0000836	-0.014480957	0.0000562	0.002968733	0.0000638	-0.006396971	0.000233076	-0.025953447
20040316	0.000103379	0.005966826	0.0000541	-0.000990411	0.0000556	0.00871749	0.000164444	0.007278732
20040317	0.0000373	0.011752047	0.0000891	0.012263551	0.0000386	0.00210074	0.000101386	0.016575488
20040318	0.0000607	-0.001308976	0.0000852	-0.007553936	0.0000856	-0.014139368	0.000128689	-0.022858322
20040319	0.0000408	-0.010821763	0.0000694	0.000216339	0.0000796	-0.000163388	0.000145724	0.003066639
20040322	0.000110666	-0.013160889	0.0000348	-0.001212322	0.0000248	-0.003381282	0.000276336	-0.019896849
20040323	0.0000737	-0.00063924	0.000156391	0.00713999	0.0000594	0.012083008	0.000136564	0.002004814
20040324	0.0000821	-0.002168811	0.0000682	0.006091552	0.0000324	0.004685149	0.00016683	-0.006399389
20040325	0.000066	0.015854157	0.0000559	0.00864893	0.0000474	-0.004757753	0.00015321	0.015953348
20040326	0.0000328	-0.00020738	0.0000908	0.012926145	0.000046	-0.013090017	0.0000922	0.003714654
20040329	0.0000613	0.012591191	0.0000861	-0.004871103	0.0000446	-0.005298419	0.0000447	0.01263314
20040330	0.0000277	0.003814643	0.0000728	-0.011153033	0.000089	0.006783287	0.0000591	-0.003382656
20040331	0.0000397	-0.001038694	0.0000931	-0.000099	0.0000701	-0.00197177	0.000071	-0.002162473
20040401	0.0000297	0.005304629	0.000103425	-0.006206616	0.0000425	-0.000250831	0.0000992	0.011713843
20040402	0.000121027	0.007803982	0.0000585	0.007567524	0.0000361	0.000363724	0.000204623	0.020776196
20040405	0.000016	0.007364587	0.0000308	0.000753734	99999	99999	0.0000593	0.007276927
20040406	0.0000314	-0.002567239	0.0000614	0.00304361	0.0000312	0.0000667	0.000112108	-0.015757031
20040407	0.0000367	-0.00621177	0.000048	0.000188876	0.0000411	0.000799078	0.0000422	-0.003900277
20040408	0.0000812	-0.001052696	0.000049	0.006590153	0.000045	-0.000748788	0.0000573	0.001446071
20040409	99999	99999	0.0000585	-0.009629462	99999	99999	99999	99999
20040412	0.0000237	0.005269943	0.0000476	0.009697529	99999	99999	99999	99999
20040413	0.0000492	-0.013751118	0.000054	-0.001013683	0.000053	0.001272313	0.0000974	0.009536547
20040414	0.0000707	-0.001391036	0.0000365	0.002788601	0.0000521	-0.017356198	0.000116714	-0.011722794
20040415	0.000062	0.000593706	0.000216716	-0.026560997	0.000160375	-0.013481633	0.0000602	-0.000710569
20040416	0.0000336	0.004904505	0.000162028	0.00055747	0.0000556	0.002910709	0.0000626	0.004628456
20040417	99999	99999	99999	99999	99999	99999	99999	99999
20040419	0.0000204	0.000881011	0.000139614	-0.007657481	0.0000931	-0.00016063	0.0000527	-0.003410957
20040420	0.0000467	-0.015098175	0.0000836	0.011003858	0.0000483	-0.00792535	0.0000462	0.005754369
20040421	0.0000635	0.005716314	0.0000843	0.0000335	0.0000691	-0.005187994	0.000100616	-0.007814339
20040422	0.0000606	0.014703355	0.0000776	-0.003831516	0.000107312	-0.005596709	0.0000689	0.006453131
20040423	0.0000313	0.000833037	0.0000488	0.005788685	0.0000476	0.007067912	0.000101239	0.004993824
20040426	0.0000407	-0.004675123	0.0000662	0.002352342	0.000126539	-0.014092481	0.000039	-0.002261623
20040427	0.0000503	0.002866793	0.0000396	-0.005808808	0.000095	0.001077511	0.0000282	-0.000121252
20040428	0.0000564	-0.014060126	0.0000626	-0.00605612	0.000062	0.001382753	0.0000572	-0.017053504
20040429	0.000101387	-0.009129132	99999	99999	0.0000793	0.003017313	0.000116876	-0.009443028
20040430	0.0000856	-0.0054733	0.000195321	-0.008513377	0.000067	0.00372712	0.0000921	-0.005006268
20040503	0.0000499	0.009035191	99999	99999	0.0000344	0.006246762	0.0000612	0.007023545
20040504	0.0000905	0.002029278	99999	99999	0.0000476	0.009097071	0.0000585	-0.002194231
20040505	0.0000432	0.002203813	99999	99999	0.000170722	-0.013693567	0.0000631	0.009643619
20040506	0.000069	-0.006673848	0.00010495	-0.017654486	0.0000749	0.002049506	0.0000656	-0.019146635
20040507	0.0000977	-0.013784096	0.0000812	-0.005108089	0.0000667	0.000662646	0.000136193	-0.00294022
20040510	0.000149315	-0.010301353	0.000331472	-0.044853363	0.0000909	-0.018866653	0.000343554	-0.025509549
20040511	0.0000458	0.007642369	0.000215027	0.005211969	0.00010397	0.00761839	0.0000682	0.012372939
20040512	0.000133783	0.001842293	0.0000888	0.01226199	0.0000704	-0.005426697	0.0000739	-0.016116268
20040513	0.0000764	-0.00118545	0.000235896	-0.023432099	0.0000924	-0.008830818	0.0000876	0.010253268
20040514	0.0000906	-0.000830303	0.000197714	0.000278389	0.0000724	-0.012781478	0.000136306	-0.004993353
20040517	0.000164326	-0.010615606	0.000230069	-0.026836899	0.000197011	-0.02161086	0.000307552	-0.012533763
20040518	0.0000422	0.00708672	0.0001382	0.016750328	0.000094	0.003525774	0.0000589	0.006011738
20040519	0.0000923	-0.002017627	0.000127023	0.017508743	0.000130713	0.021320037	0.0000812	0.018043166
20040520	0.0000383	0.000872236	0.000318767	-0.007980379	0.000113728	-0.006603591	0.0000326	0.004532974
20040521	0.0000549	0.004196144	0.00018273	0.016426494	0.0000988	0.019699488	0.0000644	-0.003194613
20040524	0.0000538	0.001818091	0.000122003	0.000624427	0.0000512	0.00675691	0.0000615	0.005358933
20040525	0.000054	0.016370505	0.000120755	-0.009855561	0.0000973	0.006521076	0.0000817	-0.005104596
20040526	0.0000317	0.001633811	0.0000869	0.00509902	99999	99999	0.000181778	0.009265896
20040527	0.0000492	0.005518674	0.0000497	0.000197941	0.000073	0.006626602	0.0000544	0.007921902
20040528	0.000018	0.000133767	0.0000411	0.003742799	0.0000989	0.002258081	0.0000476	-0.005985264
20040531	99999	99999	0.00011532	-0.004654359	0.0000965	0.009601423	99999	99999
20040601	0.0000347	0.000463896	0.0000918	0.008183518	0.0000841	-0.005493103	0.000057	-0.012970198
20040602	0.0000306	0.003410162	0.0000418	-0.003628772	0.0000826	0.0104397	0.000053	0.006058911
20040603	0.0000339	-0.007100769	0.000228315	-0.022320794	0.000238108	-0.022428205	0.0000567	0.001324901
20040604	0.0000646	0.005456857	0.000079	0.006388053	0.0000915	0.004755673	0.0000407	0.011655101
20040607	0.0000348	0.015619033	0.000106555	0.02006728	0.0000652	0.00554229	0.0000639	0.010699243
20040608	0.0000261	0.001007892	0.000057	-0.00104095	0.0000598	-0.005491144	0.0000359	-0.000964069
20040609	0.0000235	-0.009686222	0.0000644	-0.005659195	0.0000826	-0.001331373	0.0000322	-0.005478583
20040610	0.0000149	0.004330634	0.00015553	0.017210182	0.0000801	0.011265948	0.0000257	0.004648539
20040611	99999	99999	0.000119781	-0.005897477	0.000084	-0.003446671	0.0000138	-0.000860728
20040614	0.0000343	-0.01038396	0.0000681	-0.000360196	0.000229729	-0.028861784	0.0000414	-0.015512737
20040615	0.0000581	0.006413288	0.0000997	-0.006076672	0.00011682	0.000950605	0.0000533	0.009979677
20040616	0.0000141	0.001377131	0.0000966	0.01290664	0.0000942	-0.006877424	0.0000357	0.006123442
20040617	0.000019	-0.001279975	0.0000714	-0.001920122	0.0000732	-0.00435289	0.0000433	0.000495177
20040618	0.0000288	0.002382214	0.000137209	-0.014880718	0.000135798	-0.008775817	0.0000435	0.005791248
20040621	0.0000191	-0.004052181	0.000185122	0.010901296	0.0000976	-0.012727645	0.0000539	-0.003480434
20040622	0.0000322	0.00377064	0.0000546	0.002969537	99999	99999	0.0000429	-0.012035397
20040623	0.000022	0.008470647	0.0000617	-0.005311174	0.0000741	-0.000882328	0.0000433	0.003156183
20040624	0.0000196	-0.002415376	0.000043	0.007831062	0.000123156	0.019902125	0.000115026	0.010058024
20040625	0.0000198	-0.002123851	0.0000656	0.003184925	0.0000701	0.002107176	0.0000438	-0.000875562
20040628	0.000054	-0.000670164	0.0000245	0.006939166	0.0000725	0.004293065	0.0000379	0.007254914
20040629	0.0000176	0.002766717	0.0000276	0.003709824	0.0000577	-0.004243108	0.000024	-0.002164125
20040630	0.0000317	0.004776464	0.0000259	-0.000926303	0.0000825	0.007071318	0.0000208	-0.004679204
20040701	0.0000535	-0.010751465	0.0000483	-0.003132276	99999	99999	0.0000594	-0.005332511
20040702	0.0000314	-0.003540549	0.0000453	-0.005109991	0.000064	0.013824101	0.0000443	-0.005962731
20040705	99999	99999	0.000041	-0.007005558	0.0000345	0.007528199	0.0000102	0.000204714
20040706	0.0000322	-0.007930921	0.0000415	-0.005317303	0.0000627	0.000811949	0.0000459	-0.007233226
20040707	0.0000211	0.001548688	0.0000927	0.002211518	0.000065	0.011893248	0.0000438	0.000412271
20040708	0.000047	-0.00856717	0.0000538	-0.004441542	0.000103059	-0.014394548	0.0000523	0.004790891
20040709	0.0000399	0.003177678	0.0000468	0.012353279	0.0000526	0.003695481	0.0000406	0.000666735
20040712	0.0000351	0.001194459	0.0000451	0.004295068	0.0000378	-0.002992808	0.0000327	-0.00510137
20040713	0.0000103	0.00087905	0.0000218	0.005580372	0.0000961	-0.009344095	0.0000269	-0.000245966
20040714	0.0000625	-0.003287497	0.0000932	-0.026652258	0.000102146	-0.01080058	0.0000428	-0.000656807
20040715	0.0000299	-0.00416532	0.0000911	-0.000367182	0.0000338	0.000630045	0.0000749	-0.012940196
20040716	0.0000453	-0.004582677	0.000121806	0.009510807	0.0000662	0.0159653	0.0000429	-0.001031289
20040719	0.0000424	-0.000426825	99999	99999	0.0000282	0.007219253	0.0000398	-0.004403357
20040720	0.0000345	0.00660905	0.0000739	-0.005294896	0.000043	0.002107199	0.000057	0.004562261
20040721	0.0000564	-0.012863461	0.0000403	0.008662671	0.0000558	0.011931217	0.0000453	0.004008272
20040722	0.0000834	0.002319318	0.0000598	-0.002259732	0.0000316	0.002032061	0.000104498	-0.013837116
20040723	0.0000568	-0.009720333	0.0000419	-0.006785521	0.0000492	0.005436108	0.0000358	-0.005058425
20040726	0.0000792	-0.001649306	0.0000525	0.005362237	0.000015	0.006288486	0.0000473	-0.011655266
20040727	0.0000476	0.009967958	0.0000854	-0.008550536	0.0000376	0.002251886	0.0000362	0.008842364
20040728	0.0000769	0.000976843	0.0000406	0.006347096	0.0000172	-0.004682101	0.0000443	-0.003609774
20040729	0.0000557	0.004899337	0.0000792	-0.006319024	0.0000685	-0.006742328	0.0000556	0.017966189
20040730	0.0000345	0.001244194	0.0000501	0.010186806	0.0000302	-0.004283985	0.0000587	0.002335466
20040802	0.0000382	0.00434736	0.0000619	-0.00464158	0.000035	-0.002638837	0.0000579	-0.007363121
20040803	0.0000273	-0.006527557	0.0000475	-0.008021192	0.0000527	-0.003891385	0.0000399	0.004184856
20040804	0.0000481	-0.001191955	0.000113315	-0.006112062	0.0000866	0.000837466	0.000053	-0.007482081
20040805	0.0000502	-0.016325432	0.0000902	0.0000642	0.0000474	0.013912462	0.0000355	0.000171056
20040806	0.000109492	-0.015413827	0.0000584	0.002551425	0.0000468	0.006083209	99999	99999
20040809	0.0000285	0.001408821	0.000079	0.007462206	0.0000483	0.003751189	0.000102547	-0.007253142
20040810	0.0000486	0.012399108	0.000056	0.009526175	0.000047	-0.00381684	0.0000453	0.008620065
20040811	0.00010951	-0.003267491	0.0000483	-0.00098693	0.0000541	-0.010820176	0.000128071	-0.010086941
20040812	0.0000514	-0.011677996	0.0000548	0.002082313	0.0000452	0.005744944	0.0000952	-0.003813406
20040813	0.0000465	0.001494326	0.0000737	-0.0133306	0.0000498	0.001009423	0.000102108	-0.000348554
20040816	0.0000443	0.013701719	0.0000845	-0.003844652	0.0000711	-0.008232961	0.0000691	0.010574265
20040817	0.0000311	0.001694045	0.0000404	-0.004304551	0.0000291	-0.001839835	0.0000635	0.00393914
20040818	0.0000449	0.012110779	0.0000634	0.004599275	0.0000171	0.001556589	0.0000756	0.004917427
20040819	0.0000345	-0.003897392	0.0000255	0.003823496	0.0000473	0.008106713	0.0000496	-0.001588508
20040820	0.0000253	0.006503553	0.000048	0.002764366	0.0000634	0.001482892	0.0000498	-0.00078432
20040823	0.0000208	-0.002433879	0.0000276	-0.0000858	0.0000354	0.001448952	0.0000538	0.012191356
20040824	0.0000336	0.000337633	0.0000434	0.000611001	0.0000792	0.017722254	0.0000503	-0.002512555
20040825	0.0000235	0.007742326	0.0000597	0.015437477	0.0000449	0.009919252	0.0000418	0.00035667
20040826	0.0000149	0.000452403	0.0000478	-0.005998508	0.0000487	-0.000679504	0.000037	0.00638975
20040827	0.0000103	0.002846392	0.0000314	0.005490715	0.0000514	0.004169881	0.000042	0.005603024
20040830	0.0000173	-0.007493455	0.0000372	0.000288833	0.0000327	0.005539559	0.0000149	-0.003458097
20040831	0.0000281	0.004339386	0.0000605	-0.003365626	0.0000342	0.00131835	0.0000381	-0.007823678
20040901	0.0000529	0.001348435	0.0000205	0.002024092	0.0000391	0.007687721	0.0000362	0.005882775
20040902	0.0000218	0.011400438	0.0000308	-0.002379539	0.000031	-0.002124049	0.0000329	0.007628186
20040903	0.0000269	-0.003592212	0.0000444	-0.014376554	0.000052	-0.008647943	0.0000628	0.010234024
20040906	99999	99999	0.0000923	0.014122269	0.0000331	0.010713194	0.0000154	0.003482205
20040907	0.0000518	0.006765671	0.0000289	0.002096197	0.00004	0.002520676	0.000021	-0.000443803
20040908	0.0000215	-0.004361589	0.000024	-0.005828261	0.0000594	-0.008534386	0.0000272	-0.002181668
20040909	0.0000299	0.001566493	0.000100346	-0.009402474	0.0000512	-0.005990275	0.0000495	-0.003989148
20040910	0.0000267	0.004718904	0.000120534	-0.000601629	0.0000599	0.004507996	0.000028	0.004467242
20040913	0.0000137	0.001182659	0.0000286	0.010104993	0.0000319	0.004590579	0.0000133	0.008094959
20040914	0.0000159	0.002173827	0.0000319	-0.001516258	0.0000288	0.00000837	0.0000244	-0.003355254
20040915	0.0000212	-0.007133231	0.0000369	-0.010703736	0.000053	-0.003280206	0.0000258	-0.003614131
20040916	0.0000123	0.002754221	0.0000363	0.004197548	0.0000538	0.01260155	0.0000208	0.001695764
20040917	0.0000246	0.004520253	0.0000415	-0.004462848	0.0000327	-0.001376753	0.000033	0.008361081
20040920	0.0000372	-0.005482192	99999	99999	0.0000318	-0.00114522	0.0000261	-0.004191356
20040921	0.0000179	0.006271507	0.0000203	-0.006058749	0.0000647	0.006948822	0.0000254	0.006473352
20040922	0.0000559	-0.013982002	0.0000829	-0.008304345	0.0000395	-0.003148239	0.0000362	-0.011119736
20040923	0.0000274	-0.004373933	99999	99999	0.0000315	0.006166364	0.0000442	-0.008547481
20040924	0.0000195	0.001550639	0.0000398	-0.003560376	0.000064	-0.012881554	0.0000312	0.002298008
20040927	0.0000241	-0.00582718	0.0000616	-0.000371041	0.000048	-0.002431402	0.0000237	-0.004277537
20040928	0.0000285	0.006107165	0.0000492	0.000916692	0.0000239	0.001350635	0.0000296	0.004497025
20040929	0.0000194	0.003946942	0.0000378	-0.008105315	99999	99999	0.0000325	0.006215491
20040930	0.0000266	-0.000502458	0.0000622	-0.00427214	0.0000401	0.004830999	0.0000455	-0.008914723
20041001	0.0000386	0.014836724	0.0000505	0.008408358	99999	99999	0.0000485	0.02282165
20041004	0.0000365	0.003017978	0.0000364	0.015022336	0.000022	0.000904651	0.0000891	0.009727651
20041005	0.0000158	-0.000405308	0.0000284	0.002185543	0.000024	-0.002679606	0.0000503	0.001991486
20041006	0.0000168	0.006256391	0.0000553	0.014494931	0.0000212	-0.00801507	0.0000408	0.001137022
20041007	0.0000176	-0.010200264	0.000026	-0.003940409	0.0000221	-0.000870379	0.0000486	-0.001409623
20041008	0.0000268	-0.00745709	0.0000405	0.003348523	0.0000715	-0.003755365	0.0000957	-0.00499448
20041009	99999	99999	99999	99999	99999	99999	99999	99999
20041011	0.0000136	0.002252083	99999	99999	0.0000545	0.004842927	0.000027	-0.000064
20041013	0.000055	-0.007641617	0.00000653	-0.004519074	0.0000559	-0.004161671	0.0000463	0.000103977
20041014	0.000029	-0.009219399	0.0000445	-0.010484714	0.0000329	0.000808896	0.0000593	-0.004368749
20041015	0.0000561	0.004404357	99999	99999	99999	99999	0.0000317	0.006192082
20041018	0.000039	0.005130293	0.0000379	-0.005138332	0.0000429	-0.003063259	0.0000386	-0.002349278
20041019	0.0000359	-0.00967847	0.0000331	0.003302371	0.0000421	0.003528192	0.0000735	0.009813206
20041020	0.000056	0.000280954	0.0000691	-0.010086633	0.0000439	-0.007283133	0.0000833	-0.009980159
20041021	0.0000543	0.002443418	0.0000654	-0.008566228	0.0000202	0.00136549	0.0000681	0.00500612
20041022	0.0000371	-0.010054992	0.0000425	0.000772141	99999	99999	0.0000421	0.000792801
20041025	0.0000508	-0.000812567	0.000125315	-0.005592659	0.0000474	0.000157602	0.000195752	-0.018627881
20041026	0.0000369	0.01406743	0.0000296	0.001884189	0.0000216	0.000877267	0.0000411	0.001508392
20041027	0.0000482	0.012770355	0.0000475	-0.004544487	0.0000248	-0.003287755	0.0000725	0.014934697
20041028	0.0000372	0.001474023	0.0000391	0.004064224	0.000027	0.010694395	0.0000705	0.010667405
20041029	0.0000256	0.001914012	0.0000471	-0.00336146	0.0000317	0.00211182	0.0000435	0
20041101	0.00002	0.000256559	0.0000195	0.000343804	0.0000329	0.004197659	0.0000266	0.008949041
20041102	0.0000472	-0.0000708	0.0000222	0.010415179	0.0000306	0.011232957	0.0000225	0.007206795
20041103	0.00018127	0.009130795	99999	99999	0.0000721	0.00610548	0.0000762	0.00161578
20041104	0.0000377	0.015484808	0.0000236	-0.004050702	0.0000335	-0.008698628	0.0000387	-0.000979363
20041105	0.0000416	0.003531766	0.0000253	0.001964544	0.0000148	-0.000222281	0.0000964	0.003090664
20041108	0.0000192	-0.00107246	0.0000231	-0.010115429	0.0000296	0.001865842	0.0000241	-0.001475825
20041109	0.0000209	-0.000103019	0.000031	-0.000209739	0.0000207	-0.001875921	0.0000206	-0.001790985
20041110	0.0000254	-0.000739054	0.0000464	0.002032996	0.0000409	0.007996859	0.0000334	0.001868384
20041111	0.0000227	0.009457165	0.0000655	-0.016001219	0.0000441	-0.002384763	0.0000326	0.010461871
20041112	0.000018	0.008451758	0.0000824	0.016335083	0.0000119	0.002486319	0.0000354	0.000784187
20041115	0.0000258	-0.000168909	0.0000525	0.013305592	0.000016	0.001812552	0.0000292	-0.003417405
20041116	0.0000251	-0.007010434	0.0000472	-0.006516229	0.0000369	-0.013048424	0.0000281	-0.007395669
20041117	0.000046	0.005286191	0.0000418	-0.0000683	0.0000224	0.002722694	0.00005	0.013575345
20041118	0.0000172	0.001513314	0.0000594	-0.008953322	0.0000213	-0.003898962	0.0000283	-0.000586019
20041119	0.0000361	-0.010856745	0.0000464	-0.003431851	0.0000213	-0.004750197	0.000048	-0.008458121
20041122	0.0000226	0.005869916	0.0000883	-0.009815816	0.0000192	0.011206275	0.0000604	-0.004360462
20041123	0.0000306	-0.000203887	99999	99999	0.0000632	0.015371447	0.000042	-0.00216675
20041124	0.0000224	0.004501553	0.000047	0.003714467	0.0000431	-0.000286449	0.0000246	-0.002859217
20041125	99999	99999	0.0000399	0.004343228	0.0000509	-0.005903578	0.0000186	0.008495411
20041126	0.0000077	0.000752831	0.0000476	-0.008337135	0.0000637	-0.001951311	0.000024	-0.000800033
20041129	0.0000551	-0.003506755	0.0000716	0.012238121	0.0000389	0.006245421	0.0000493	-0.001733031
20041130	0.0000362	-0.003365662	0.0000424	-0.00097029	0.0000294	0.0000142	0.0000546	-0.006028302
20041201	0.0000309	0.014211273	0.00005	-0.000574747	0.0000453	0.011139425	0.0000466	0.012694764
20041202	0.0000322	-0.00095734	0.0000299	0.004612799	0.0000306	-0.00351092	0.0000503	0.004947226
20041203	0.0000472	0.000537522	0.0000218	0.000961194	0.0000434	-0.003694307	0.0000852	-0.006185774
20041206	0.0000224	-0.000730641	0.0000191	-0.003563135	0.0000562	0.0000596	0.0000199	-0.002049385
20041207	0.0000366	-0.0107953	0.00003	-0.008933977	0.0000548	0.002756719	0.0000299	0.004952801
20041208	0.0000271	0.004610998	0.0000379	0.012223707	0.0000547	-0.009538371	0.0000367	-0.001338192
20041209	0.0000474	0.005244885	0.000112196	-0.014210996	0.0000615	-0.00003	0.0000452	-0.00688205
20041210	0.0000319	-0.000765487	0.0000551	0.002459142	0.0000415	-0.004539448	0.00005	0.005137796
20041213	0.0000416	0.008941388	0.0000253	-0.003313549	0.0000358	0.000777335	0.000034	0.006579242
20041214	0.0000183	0.004129348	0.0000407	0.006689861	0.0000334	0.005601868	0.0000275	0.001159859
20041215	0.0000253	0.001909459	0.0000282	0.000342322	0.0000429	0.001743888	0.0000187	-0.00404252
20041216	0.0000299	-0.002142093	0.0000388	0.001381354	0.0000513	-0.005661101	0.000022	0.002925188
20041217	0.0000454	-0.006043775	0.0000682	0.012637377	0.000041	-0.001503253	0.0000639	-0.012945165
20041220	0.0000442	0.000318154	0.0000479	0.002693787	0.0000575	0.015160022	0.0000255	0.005918299
20041221	0.0000247	0.009066049	0.0000342	0.0000629	0.0000493	-0.003842183	0.0000124	0.002066063
20041222	0.0000192	0.003610381	0.0000167	0.00031407	0.0000349	-0.004344985	0.0000198	0.00814113
20041223	0.0000106	0.001123735	99999	99999	0.0000258	0.004905481	0.0000118	0.004199018
20041224	99999	99999	0.0000191	0.00556029	0.0000316	-0.00146776	99999	99999
20041227	0.0000276	-0.003567958	0.0000191	-0.001070508	99999	99999	0.0000103	-0.001190394
20041228	0.0000185	0.006988438	0.0000246	0.009651534	0.0000333	0.003458829	0.0000102	0.002634646
20041229	0.00000862	0.000107119	0.0000241	-0.008726865	0.0000272	-0.000781253	0.00001	-0.000500932
20041230	0.00000555	0.00023072	0.00000615	0.002304904	0.0000401	-0.006950734	0.0000041	-0.000731504
20041231	0.00000933	-0.001566881	99999	99999	0.0000295	0.003189167	99999	99999
20050103	0.0000515	-0.008601812	99999	99999	0.0000502	0.001502805	0.0000577	0.004828634
20050104	0.0000514	-0.011538091	0.0000224	0.005177584	0.0000896	-0.010806491	0.0000265	-0.000387309
20050105	0.0000454	-0.003414771	0.0000131	-0.00275186	0.0000554	-0.012609459	0.0000366	-0.006664123
20050106	0.0000377	0.003196602	0.0000309	0.010488795	0.0000487	-0.000492147	0.0000151	0.006010859
20050107	0.0000432	-0.001651347	0.0000253	-0.008313809	0.000124034	-0.009041965	0.0000396	0.004525176
20050110	0.0000326	0.003097567	99999	99999	0.00009	-0.003101297	0.0000198	-0.000896285
20050111	0.0000406	-0.006016804	0.0000228	0.00386622	0.000071	-0.007379481	0.0000304	-0.009269808
20050112	0.0000535	0.004209254	0.0000279	-0.007325511	0.0000722	0.008050566	0.0000373	-0.009270035
20050113	0.0000336	-0.008862937	0.0000155	-0.003578658	0.0000498	0.000225468	0.0000339	0.003500838
20050114	0.0000277	0.005961219	0.0000611	0.008480226	0.0000768	-0.001087237	0.000026	0.005259564
20050117	99999	99999	0.0000241	0.001036482	0.0000378	0.006818996	0.0000081	0.00497048
20050118	0.0000323	0.009176689	0.0000253	-0.007057081	0.0000584	-0.001303158	0.0000259	0.000475871
20050119	0.0000224	-0.009552326	0.0000224	-0.005456209	0.0000449	0.003267355	0.0000257	-0.000948522
20050120	0.0000537	-0.007430695	0.0000291	-0.004451842	0.0000699	-0.000545497	0.0000527	-0.006356485
20050121	0.0000373	-0.00615292	0.0000234	0.001095064	0.0000278	-0.001105388	0.0000259	0.001292882
20050124	0.0000462	-0.003156011	0.0000298	0.006795709	0.0000508	-0.004686844	0.0000449	-0.000275578
20050125	0.0000394	0.004167459	0.0000237	0.001356788	0.000045	0.015222692	0.0000214	0.006707302
20050126	0.0000353	0.004968763	0.0000139	0.00261933	0.0000504	0.001798488	0.0000196	-0.001309036
20050127	0.0000286	0.000408751	0.0000164	-0.004291867	0.0000571	-0.000574349	0.0000427	0.003599349
20050128	0.0000312	-0.002839155	0.0000419	-0.001220923	0.000061	0.001200715	0.0000219	-0.0054561
20050131	0.0000599	0.008213005	0.0000998	0.007987847	0.0000638	0.007054571	0.0000345	0.008888499
20050201	0.0000138	0.006648635	0.0000452	-0.003299074	0.0000748	-0.00997785	0.0000147	0.007067969
20050202	0.0000211	0.003231671	0.0000198	-0.002206706	0.0000618	-0.001315177	0.0000116	0.004387055
20050203	0.0000256	-0.002803144	0.0000241	-0.003641507	0.0000603	-0.00078103	0.0000187	-0.004756591
20050204	0.0000177	0.010816248	0.0000474	-0.001855606	0.0000426	0.006606899	0.0000244	0.0076576
20050207	0.0000122	-0.001189372	0.0000377	0.009332219	0.0000253	0.003334295	0.0000316	0.004516964
20050208	0.0000141	0.000756961	0.0000283	-0.001190717	0.00000875	0.002825818	0.0000112	0.00145045
20050209	0.0000273	-0.008679327	0.0000246	-0.00404902	99999	99999	0.0000349	-0.003759877
20050210	0.000025	0.004144121	0.0000576	0.010324407	99999	99999	0.0000247	-0.001464341
20050211	0.000038	0.00723353	99999	99999	99999	99999	0.0000268	0.009620846
20050214	0.0000077	0.000771295	0.0000141	-0.001048263	0.00002	0.000762924	0.000013	-0.002470638
20050215	0.0000158	0.003253031	0.0000126	-0.000188022	0.0000209	-0.003320472	0.0000144	0.004082446
20050216	0.0000216	0.000123947	0.0000213	-0.002411396	0.0000145	-0.000999109	0.0000311	-0.006626382
20050217	0.0000259	-0.007863345	0.0000221	-0.0000967	0.0000251	-0.004023305	0.0000205	0.000136852
20050218	0.0000178	0.001065433	0.0000173	0.008370181	0.0000276	0.010987988	0.0000266	0.001446499
20050221	99999	99999	0.0000148	-0.00267173	0.0000188	0.002784554	0.0000159	-0.003661927
20050222	0.0000479	-0.013928222	0.0000127	-0.003336467	0.000031	-0.000381035	0.0000383	-0.00646554
20050223	0.0000357	0.005969514	0.0000204	-0.000919563	0.0000254	0.00173672	0.0000706	-0.005176638
20050224	0.0000356	0.007646205	0.0000163	0.001502279	0.0000217	0.006440622	0.0000244	-0.001112768
20050225	0.0000255	0.009139907	0.0000201	0.006230421	0.0000289	0.003819509	0.0000278	0.010933484
20050228	0.0000319	-0.006692479	0.0000125	-0.000120089	0.0000253	-0.000669713	0.00003	-0.001489432
20050301	0.0000311	0.005534672	0.0000146	0.003945627	0.0000328	0.002130829	0.0000239	0.006226384
20050302	0.0000512	-0.000330521	0.0000174	0.000751105	0.0000493	-0.013558166	0.0000283	0.000402661
20050303	0.0000363	0.000330502	0.0000121	0.005543971	0.0000211	0.005453078	0.0000254	-0.00042207
20050304	0.0000464	0.009774702	0.0000198	0.004834353	0.0000499	-0.012681093	0.0000275	0.007104734
20050307	0.0000207	0.002492554	0.000011	-0.000875062	0.0000259	-0.004194662	0.0000171	0.002070607
20050308	0.0000226	-0.004990765	0.0000127	-0.004191622	0.0000362	0.008578142	0.0000175	-0.005480948
20050309	0.0000372	-0.009980509	0.0000146	0.007081267	0.0000251	0.001874586	0.0000488	-0.005098635
20050310	0.0000343	0.001258518	0.0000356	-0.002312554	0.0000331	0.003228353	0.0000423	-0.008175557
20050311	0.0000375	-0.007170572	0.0000298	0.007227565	0.0000227	0.002237052	0.0000328	0.001049028
20050314	0.0000249	0.005310519	0.0000186	-0.00815551	0.0000265	0.00532882	0.0000249	0.000656634
20050315	0.0000302	-0.007185002	0.0000266	-0.006585947	0.0000342	-0.005059285	0.000015	0.006314159
20050316	0.0000333	-0.008022072	0.0000259	0.004304647	0.0000366	0.008907789	0.0000409	-0.016866873
20050317	0.0000239	0.002144038	0.0000147	-0.000887042	0.0000224	0.006879892	0.0000362	0.003406833
20050318	0.0000351	-0.000907815	0.0000346	0.007394392	0.000021	-0.002649006	0.0000269	0.00407997
20050321	0.0000356	-0.005005572	99999	99999	0.0000198	0.000824376	0.0000212	-0.003597091
20050322	0.0000527	-0.009728017	0.0000233	-0.002140088	0.0000128	-0.001766671	0.0000323	0.002955619
20050323	0.0000384	0.000162143	0.0000441	-0.007201973	0.0000216	0.0000522	0.0000452	-0.00058228
20050324	0.0000278	-0.000443584	0.0000618	0.000408734	0.00000877	0.000379565	0.0000203	0.006617199
20050325	99999	99999	0.0000171	-0.00229636	99999	99999	99999	99999
20050328	0.0000274	0.002651379	0.0000299	0.007021532	99999	99999	99999	99999
20050329	0.0000418	-0.008114381	0.0000929	-0.01792826	0.0000571	-0.010400636	0.000029	0.002532721
20050330	0.0000397	0.0136278	0.0000556	0.001466592	0.0000285	0.001576573	0.0000382	-0.002837131
20050331	0.000027	-0.000762092	0.0000233	0.003936971	0.0000178	0.000110979	0.0000473	-0.0000294
20050401	0.0000825	-0.006594682	0.000054	0.009662882	0.0000245	-0.000319413	0.0000275	0.002340819
20050404	0.0000352	0.002843862	0.0000156	0.000105426	0.0000309	0.002893905	0.0000443	-0.005633485
20050405	0.0000296	0.004521613	0.0000177	0.006675701	99999	99999	0.0000218	0.005525382
20050406	0.0000295	0.001970311	0.000018	0.003677966	0.0000298	0.001836187	0.0000134	0.00272943
20050407	0.0000215	0.005961571	0.0000295	-0.002690033	0.0000305	-0.000225671	0.000019	0.005797569
20050408	0.0000203	-0.008346098	0.000031	0.00074632	0.00000502	-0.000297759	0.0000103	-0.000566124
20050411	0.0000221	-0.0000762	0.0000288	-0.008670217	0.0000178	0.003364382	0.0000272	-0.002019217
20050412	0.0000576	0.005445648	0.0000227	-0.005873738	0.0000129	-0.000190346	0.0000143	-0.004861787
20050413	0.0000346	-0.01184839	0.00004	-0.004347136	0.0000263	0.007560601	0.0000293	0.004052549
20050414	0.0000504	-0.009716586	0.000033	-0.001349065	0.0000281	0.002270153	0.0000341	-0.00101029
20050415	0.0000942	-0.016564298	0.0000484	-0.008098551	0.0000213	-0.002489064	0.000125882	-0.019103245
20050418	0.0000681	0.002892663	0.000220039	-0.025739968	0.0000398	-0.002003946	0.000312598	-0.019305198
20050419	0.0000427	0.006072382	0.000091	0.004174668	0.0000277	0.001037425	0.0000442	0.002929519
20050420	0.0000697	-0.012921656	0.0000398	-0.007659582	0.000028	-0.002412352	0.0000822	-0.005012678
20050421	0.0000997	0.019104258	0.000216974	0.003069053	0.0000407	0.014052506	0.0000472	0.002548611
20050422	0.0000796	-0.006417375	0.0000669	-0.006376541	0.0000329	0.000654537	0.0000823	0.00784617
20050425	0.0000568	0.008478692	0.0000438	0.000796794	0.0000258	0.000420445	0.0000189	0.003844223
20050426	0.0000448	-0.008486125	0.0000287	-0.004513248	0.0000596	0.006576611	0.0000246	-0.001963584
20050427	0.0000644	0.004210824	0.0000313	0.003335735	0.0000197	0.000493632	0.0000706	-0.013264097
20050428	0.000064	-0.011305648	0.0000666	0.002715125	0.0000257	0.006906903	0.0000721	-0.003324936
20050429	0.0000915	0.011298572	99999	99999	0.0000399	0.005733579	0.0000816	0.000058
20050502	0.0000287	0.004639779	0.0000421	0.004363215	99999	99999	0.0000226	0.006300095
20050503	0.0000847	-0.000611118	99999	99999	0.000032	-0.005430751	0.0000174	0.00400303
20050504	0.0000374	0.011814498	99999	99999	0.000027	-0.00094111	0.0000322	0.004939728
20050505	0.0000595	-0.002512404	99999	99999	0.0000183	0.000339277	0.0000266	0.003854957
20050506	0.0000467	-0.001595979	0.0000176	0.006488922	0.0000197	-0.000522168	0.0000378	0.004344367
20050509	0.0000222	0.006144909	0.000042	-0.002483638	0.0000144	0.001195595	0.0000162	-0.004120404
20050510	0.0000636	-0.010951816	0.0000273	-0.003020669	0.0000228	-0.005606161	0.0000253	-0.00781147
20050511	0.0000511	0.003851195	0.0000332	0.002650826	0.0000264	-0.001397178	0.0000702	-0.004202456
20050512	0.0000563	-0.010334058	0.0000138	-0.003621366	0.0000252	-0.000048	0.0000257	0.003029225
20050513	0.0000864	-0.004746619	0.0000347	0.000398301	0.0000263	-0.0029056	0.0000354	-0.000170486
20050516	0.0000315	0.010052849	0.0000194	-0.00891855	99999	99999	0.0000317	-0.001363532
20050517	0.0000392	0.006651985	0.000109566	-0.020201229	0.000057	-0.014136064	0.0000158	-0.002125912
20050518	0.0000431	0.009665188	0.000068	-0.00121933	0.0000188	-0.001558188	0.0000361	0.016376431
20050519	0.0000292	0.004544468	0.0000434	0.009422104	0.0000507	0.001611643	0.0000225	0.005641611
20050520	0.0000217	-0.001562829	0.0000398	-0.006055583	0.0000199	0.000129041	0.0000177	0.000825383
20050523	0.0000233	0.003977683	0.000025	0.007704366	0.0000249	-0.002257448	0.0000302	0.005959536
20050524	0.0000247	0.000326618	0.0000243	-0.004569354	0.0000164	0.001180055	0.0000158	-0.001586777
20050525	0.0000228	-0.002969054	0.0000415	-0.010196216	0.0000372	-0.011220498	0.0000202	-0.0026645
20050526	0.000021	0.006391243	0.0000385	0.000324683	0.00000549	0.0000538	0.0000242	0.008771758
20050527	0.00000692	0.000918067	0.0000315	0.008440383	0.0000178	0.003150469	0.0000185	-0.001861328
20050530	99999	99999	0.000034	0.005787003	0.000045	0.007526938	0.0000244	0.003456963
20050531	0.0000219	-0.005604692	0.0000342	0.000246559	0.0000454	0.003709167	0.0000221	-0.005709869
20050601	0.0000495	0.008898603	0.000023	0.009643273	0.0000259	0.004030292	0.0000392	0.014930897
20050602	0.0000203	0.001421299	0.0000284	-0.005467272	0.0000289	-0.009250165	0.000025	0.001109557
20050603	0.0000256	-0.006389266	0.0000327	-0.000257488	0.0000146	-0.000253252	0.0000222	-0.005440496
20050604	99999	99999	99999	99999	99999	99999	99999	99999
20050606	0.0000118	0.001311826	0.0000294	0.003374624	0.0000288	0.006697438	0.0000184	-0.004918887
20050607	0.0000408	0.0000251	0.0000239	-0.001392395	0.000015	0.002263841	0.0000295	0.010872968
20050608	0.0000248	-0.001914532	0.0000279	0.004064617	0.0000416	0.002190395	0.0000176	-0.00193411
20050609	0.0000382	0.005292873	0.0000423	-0.011416651	0.0000327	0.001014307	0.0000262	-0.000720435
20050610	0.0000224	-0.002184026	0.0000504	0.009889302	0.0000156	0.000556318	0.0000275	0.004665614
20050613	0.0000333	0.002475837	0.000028	0.000252872	0.0000165	0.00025806	0.0000175	0.004286453
20050614	0.0000219	0.002603161	0.0000139	-0.001111775	0.0000192	-0.003584412	0.0000182	0.00094919
20050615	0.0000304	0.002256757	0.0000189	0.004412359	0.0000254	-0.001332273	0.000029	-0.005258641
20050616	0.000017	0.003640128	0.0000295	-0.000311784	0.0000222	-0.005494678	0.0000257	0.003883956
20050617	0.000044	0.005057671	0.0000101	0.003625628	0.0000199	0.003257161	0.0000404	0.005575229
20050620	0.0000223	-0.000600035	0.0000196	-0.004850041	0.0000254	0.001224059	0.0000323	-0.005022013
20050621	0.0000215	-0.001843652	0.0000145	0.001263774	0.0000294	0.003156769	0.0000257	0.004202297
20050622	0.0000332	0.00058486	0.0000225	0.005228727	0.0000359	0.011747267	0.0000231	0.000657097
20050623	0.0000372	-0.010783874	0.0000107	0.003229777	0.0000236	-0.000462881	0.0000201	0.002677067
20050624	0.0000264	-0.007548846	0.00000851	0.004926726	0.0000199	0.00624774	0.0000549	-0.007962172
20050627	0.0000195	-0.000562442	0.0000182	-0.002743668	0.0000282	0.002369474	0.0000623	-0.009058033
20050628	0.0000188	0.009079419	0.0000197	0.008053128	0.0000309	0.005659403	0.0000144	0.007376075
20050629	0.0000174	-0.001299145	0.00000727	0.000831272	0.0000253	-0.002567918	0.000025	0.006015738
20050630	0.0000305	-0.007554404	0.0000154	0.000883504	0.0000477	-0.005646283	0.0000209	0.001141368
20050701	0.0000326	0.003167901	0.0000391	0.004892375	99999	99999	0.0000314	0.007801207
20050704	99999	99999	0.00000946	-0.001086818	0.0000191	-0.000738907	0.0000116	0.002259733
20050705	0.0000281	0.008752317	0.0000169	-0.002452936	0.0000116	-0.001530885	0.0000274	-0.002556762
20050706	0.0000247	-0.008057336	0.0000114	-0.003828563	0.0000119	-0.001467481	0.0000255	0.004884527
20050707	0.0000948	0.002307076	0.00000953	0.000346907	0.0000343	-0.008193239	0.000516295	-0.0168017
20050708	0.000025	0.01174341	0.0000336	0.000185907	0.0000311	-0.003597667	0.0000796	0.015546867
20050711	0.0000212	0.006227167	0.0000108	-0.00018671	0.0000117	0.006512539	0.0000322	0.00631734
20050712	0.0000233	0.002121673	0.0000111	-0.003856688	0.0000395	-0.00479025	0.0000303	-0.003211979
20050713	0.0000162	0.000703396	0.0000135	-0.00393655	0.0000174	0.009620966	0.0000249	0.007397624
20050714	0.000049	0.002604328	0.0000161	0.004156785	0.0000232	0.007075291	0.0000278	0.004988472
20050715	0.000011	0.000847582	0.000013	-0.005680901	0.0000369	0.000996754	0.0000317	0.000427098
20050718	0.0000182	-0.005102906	99999	99999	0.0000177	0.004848006	0.0000203	-0.000832877
20050719	0.0000395	0.006790255	0.0000104	0.000274585	0.0000227	0.005125091	0.0000217	0.008751249
20050720	0.000041	0.004577298	0.00000769	0.000731436	0.000019	0.001277292	0.0000336	-0.00223615
20050721	0.0000549	-0.006799293	0.0000143	-0.001847829	0.0000263	-0.002774507	0.000185511	-0.001314025
20050722	0.0000236	0.00508063	0.0000269	-0.004850956	0.0000284	0.002840409	0.0000289	-0.001373849
20050725	0.0000212	-0.003817016	0.00000943	0.003487432	0.0000172	-0.0000608	0.0000263	0.001267842
20050726	0.0000217	0.002145732	0.00000902	-0.002104623	0.0000161	-0.003302613	0.0000193	0.001414832
20050727	0.0000164	0.004546328	0.0000156	0.005465654	0.0000158	0.001007814	0.0000178	0.001736211
20050728	0.0000197	0.005756409	0.00000842	-0.00198398	0.0000223	-0.001550104	0.0000287	0.006517348
20050729	0.0000192	-0.007432758	0.000026	-0.0000807	0.0000122	0.001174671	0.0000304	-0.004411274
20050801	0.0000205	0.000753253	0.0000173	0.003311769	0.000022	0.005768035	0.0000236	-0.002100715
20050802	0.0000166	0.006832959	0.0000147	-0.001174332	0.0000119	0.004559473	0.0000157	0.008221044
20050803	0.0000147	0.00061872	0.0000121	-0.000515649	0.0000313	-0.005182829	0.0000181	-0.001727178
20050804	0.0000223	-0.00759479	0.0000383	-0.005189606	0.0000183	0.000657992	0.0000304	-0.009091409
20050805	0.0000202	-0.007414991	0.0000506	-0.006411234	0.0000222	-0.00021989	0.0000541	-0.008060217
20050808	0.0000269	-0.002710737	0.000114764	0.009234303	0.0000159	0.004973649	0.0000271	0.00283038
20050809	0.000029	0.006876631	0.0000463	0.008692056	0.0000129	-0.005949898	0.000022	0.011002168
20050810	0.0000461	-0.001527909	0.0000333	0.008449327	0.0000414	0.015269367	0.0000314	0.010380148
20050811	0.0000339	0.006503745	0.0000265	0.006975079	0.0000295	0.000807049	0.0000371	-0.004694167
20050812	0.0000299	-0.005979987	0.0000616	-0.001186735	0.0000198	-0.000531865	0.0000313	-0.006057979
20050815	0.0000217	0.002775728	0.0000183	0.000164823	0.0000284	0.001978542	0.000019	-0.002224802
20050816	0.0000279	-0.011903252	0.0000246	-0.000737812	0.0000269	-0.000782541	0.0000288	-0.006403836
20050817	0.0000315	0.000959075	0.0000268	-0.001116452	0.0000171	0.007699026	0.0000448	-0.001758345
20050818	0.0000297	-0.001164383	0.0000276	-0.001252935	0.0000689	-0.019249645	0.0000382	-0.003565597
20050819	0.0000199	0.000770814	0.0000258	0.001558358	0.0000634	-0.005613062	0.0000314	0.012763962
20050822	0.0000348	0.001687501	0.0000255	0.009830121	0.0000356	0.008277349	0.0000196	0.000780748
20050823	0.000022	-0.002909945	0.0000499	-0.003112302	0.000084	-0.016465922	0.0000274	-0.006837381
20050824	0.0000384	-0.006121014	0.0000518	0.006478171	0.0000347	-0.004101475	0.0000491	-0.000339866
20050825	0.0000152	0.002196678	0.0000325	-0.003062578	0.0000606	0.003021532	0.0000545	-0.00903057
20050826	0.0000246	-0.005748925	0.0000265	-0.001494123	0.0000332	0.002677966	0.0000373	-0.010269061
20050829	0.0000305	0.006402166	0.0000305	-0.00623003	0.0000564	-0.000990951	0.0000703	0.004962037
20050830	0.0000493	-0.003122963	0.0000125	0.003356589	0.0000298	0.003492839	0.0000264	-0.001627465
20050831	0.0000557	0.009668356	0.0000155	-0.001207623	0.0000304	0.003354487	0.0000584	0.007489773
20050901	0.0000526	0.001056533	0.0000216	0.000443051	0.0000237	0.007438576	0.0000429	0.005869239
20050902	0.0000235	-0.002861021	0.0000133	0.00223424	0.0000318	0.001579237	0.0000375	-0.001986043
20050905	99999	99999	0.000013	0.001471615	0.000015	-0.000258703	0.0000138	0.008295068
20050906	0.00004	0.012685815	0.0000266	-0.006901049	0.0000649	-0.008336753	0.0000292	0.011168188
20050907	0.0000143	0.002089611	0.0000209	-0.005951674	0.0000171	-0.00153253	0.0000323	0.002420643
20050908	0.0000207	-0.003581416	0.0000397	-0.005341587	0.000024	-0.006005862	0.0000232	-0.001317395
20050909	0.0000174	0.007554592	0.0000447	0.010311378	0.0000298	-0.000184609	0.0000389	0.003054877
20050912	0.0000106	-0.000846123	0.0000606	0.004305795	0.00000849	-0.002668185	0.0000337	-0.001846338
20050913	0.0000257	-0.007443581	0.0000283	0.000444218	0.0000228	-0.005851243	0.0000418	-0.008191834
20050914	0.0000223	-0.00335194	0.0000162	-0.001041202	0.0000341	0.001772012	0.0000266	0.003835424
20050915	0.0000328	0.000342195	0.0000359	0.013098647	0.0000291	-0.003412158	0.0000296	-0.0000779
20050916	0.0000294	0.007598741	0.0000338	-0.002581804	0.000016	-0.003323533	0.0000303	0.009335277
20050919	0.000018	-0.005589503	99999	99999	99999	99999	0.000086	-0.003079246
20050920	0.0000376	-0.007575207	0.0000273	0.012007704	0.0000552	0.016344116	0.0000269	0.00489186
20050921	0.0000347	-0.009410905	0.0000522	0.001126685	0.00003	0.00108706	0.0000696	-0.013580977
20050922	0.0000548	0.003785587	0.0000367	0.002927676	0.0000205	0.002334747	0.0000611	-0.003014277
20050923	0.0000272	0.000757152	99999	99999	0.0000355	-0.001654076	0.000032	0.005194754
20050926	0.0000473	0.000370213	0.0000316	0.012272757	0.0000296	0.007105702	0.00013846	0.018843823
20050927	0.0000298	0.0000576	0.0000382	-0.004501485	0.0000337	-0.006341978	0.0000347	-0.004310529
20050928	0.0000332	0.001356367	0.0000424	0.009600933	0.0000223	0.002323763	0.00004	0.013100432
20050929	0.0000485	0.009137265	0.0000791	0.007482445	0.0000306	0.011889272	0.0000307	-0.004854896
20050930	0.0000172	0.000683983	0.000126937	-0.007570192	0.0000185	-0.00134595	0.0000565	0.003364984
20051003	0.0000235	-0.001457756	0.0000798	-0.003020878	0.0000161	-0.00035591	0.0000191	0.005751119
20051004	0.0000357	-0.009962233	0.0000299	0.010349731	0.0000234	-0.000985718	0.0000272	0.003637878
20051005	0.0000582	-0.014982361	0.0000713	-0.00523976	0.0000697	-0.010240226	0.0000773	-0.010811795
20051006	0.000105138	-0.004313908	0.0000963	-0.014494531	0.0000336	-0.006978618	0.000131248	-0.009598662
20051007	0.0000518	0.003711139	0.0000732	-0.003890292	0.0000193	-0.000632891	0.0000592	-0.00322685
20051010	0.0000436	-0.007031941	99999	99999	0.0000152	-0.0000047	0.0000499	0.001782157
20051011	0.000067	-0.002166866	0.0000577	0.020597635	99999	99999	0.0000322	0.0017141
20051012	0.0000839	-0.006018735	0.000165758	-0.007556934	0.0000895	-0.020739838	0.0000689	-0.007359602
20051013	0.0000766	-0.000560581	0.000106819	0.004562322	0.0000333	0.006505254	0.0000834	-0.008130818
20051014	0.0000549	0.008419303	0.0001352	-0.01190895	0.0000507	-0.006295944	0.0000789	0.005287521
20051017	0.0000269	0.002726838	0.0000499	-0.006389109	0.0000397	-0.000714259	0.0000419	0.001530309
20051018	0.0000328	-0.009777923	0.0000521	-0.0017921	0.00002	0.00079155	0.0000338	-0.006116867
20051019	0.0000774	0.014510472	0.0000886	-0.012726483	0.0000274	-0.00430236	0.000110553	-0.014345652
20051020	0.0000855	-0.015074244	0.0000521	-0.002381461	0.000029	-0.004749636	0.000175479	-0.001157348
20051021	0.0000795	0.001493196	0.0000876	0.010202667	0.0000356	0.008537951	0.0000747	-0.002925009
20051024	0.0000636	0.016404355	0.0000703	-0.009585249	0.0000403	-0.004732455	0.0000337	0.011181419
20051025	0.0000492	-0.002412486	0.000038	0.003976082	0.000033	-0.009738985	0.0000427	-0.005223778
20051026	0.0000613	-0.004061591	0.0000382	0.007761272	0.0000284	0.000772874	0.0000502	0.003820386
20051027	0.0000394	-0.010360863	0.0000598	-0.001760383	0.0000273	-0.006556555	0.0000983	-0.017372298
20051028	0.0000739	0.015896392	0.0000516	0.000120638	0.0000191	-0.004650172	0.000106509	0.000231433
20051031	0.0000442	0.006470953	0.0000603	0.010826038	0.0000206	0.005083672	0.000166815	0.020453376
20051101	0.000023	-0.003577198	0.0000209	0.010849785	0.0000222	0.005981928	0.0000356	-0.002264467
20051102	0.0000272	0.009787655	0.0000526	0.002138339	0.0000282	0.000986273	0.000052	0.002577822
20051103	0.0000431	0.004091195	99999	99999	99999	99999	0.0000598	0.011315652
20051104	0.0000293	-0.000188552	0.0000473	0.002513108	0.0000316	-0.005098121	0.0000323	-0.002171347
20051107	0.0000253	0.002005953	0.0000394	-0.001599534	0.0000441	-0.009218961	0.0000281	0.001768926
20051108	0.0000263	-0.003498068	0.000037	-0.002209611	0.0000319	-0.001203868	0.0000358	-0.00129384
20051109	0.0000342	0.001361303	0.0000391	0.005907753	0.0000681	0.01080933	0.0000241	-0.001238154
20051110	0.0000448	0.008492083	0.0000493	0.001605591	0.0000159	0.003238953	0.0000443	0.000529898
20051111	0.00000596	0.002725858	0.0000253	-0.001078185	0.0000322	0.004921661	0.0000989	0.013133935
20051114	0.000015	-0.000737281	0.0000307	-0.007247667	0.0000524	-0.008908565	0.0000252	0.000845224
20051115	0.000025	-0.003955094	0.0000399	0.001555307	0.0000449	0.003690983	0.0000368	0.000392627
20051116	0.0000237	0.001959008	0.0000254	0.009581515	0.0000268	0.001238947	0.0000333	-0.006424899
20051117	0.0000207	0.00924877	0.0000595	0.015313237	0.0000478	0.007819249	0.0000354	0.002640097
20051118	0.0000362	0.004391694	0.0000321	0.005509187	0.0000142	-0.002126295	0.0000847	0.005078226
20051121	0.0000159	0.005153847	0.0000743	-0.002642885	0.0000215	-0.003629812	0.0000232	0.006619913
20051122	0.0000226	0.004682807	0.0000613	-0.001204035	0.0000184	0.000250608	0.0000159	-0.0000492
20051123	0.0000139	0.003348257	99999	99999	0.0000197	0.006689278	0.000018	0.004556475
20051124	99999	99999	0.0000549	-0.005015693	0.0000189	-0.001764506	0.0000165	-0.002567077
20051125	0.00000746	0.002083778	0.0000498	0.00613473	0.0000131	0.001828416	0.0000094	0.001028417
20051126	99999	99999	99999	99999	99999	99999	99999	99999
20051128	0.0000185	-0.008146636	0.0000349	0.009342266	0.00000956	0.0000245	0.0000414	-0.003602587
20051129	0.0000328	0.000349851	0.0000493	0.001814382	0.000026	-0.002009456	0.0000366	0.002337815
20051130	0.0000302	-0.006270213	0.0000358	-0.00731509	0.000023	-0.006113639	0.0000315	-0.002764789
20051201	0.0000461	0.012368373	0.0000379	0.014361918	0.0000556	0.012475266	0.0000333	0.014290297
20051202	0.000015	0.000324143	0.0000513	0.009707441	0.0000311	0.001466828	0.0000304	0.003644569
20051205	0.000018	-0.002184064	0.0000465	0.008899833	0.0000197	-0.003295612	0.0000209	-0.005521051
20051206	0.0000384	0.000958268	0.000057	-0.006159275	0.0000389	-0.01102791	0.000024	0.005155833
20051207	0.000029	-0.004989876	0.000029	-0.002301565	0.0000428	0.00716338	0.0000342	-0.004762083
20051208	0.0000375	-0.001273308	0.000157559	-0.018744589	0.0000833	-0.014413911	0.0000503	0.001840352
20051209	0.0000229	0.002894266	0.000160639	0.018096351	0.0000204	0.000331365	0.0000305	-0.002596018
20051212	0.0000237	0.001023797	0.0000938	0.012084517	0.0000472	-0.000481718	0.0000445	0.003728763
20051213	0.0000391	0.005459393	0.0000573	0.001557091	0.0000438	-0.002580552	0.0000199	0.004199688
20051214	0.0000201	0.004267253	0.000233138	-0.022591859	0.0000346	-0.000346488	0.000032	-0.002928251
20051215	0.0000236	-0.001399536	0.000119014	-0.007954804	0.0000153	0.00128843	0.0000218	-0.000357967
20051216	0.0000218	-0.002520996	0.000185045	-0.003219604	0.0000242	-0.003199839	0.0000404	0.010511163
20051219	0.0000202	-0.00597527	0.0000629	0.009093633	0.0000237	0.009130073	0.000012	-0.001218834
20051220	0.0000166	-0.000198445	0.000077	0.016278171	0.0000191	-0.000195114	0.0000332	0.002958332
20051221	0.0000281	0.002830179	0.000131876	0.015440475	0.0000151	0.000141258	0.0000193	0.008016069
20051222	0.000014	0.004251358	0.000117227	-0.002169353	0.0000172	-0.004506207	0.0000125	0.000231067
20051223	0.00000609	0.00074886	99999	99999	0.00000888	-0.001662257	0.0000118	0.001737905
20051226	99999	99999	0.0000429	0.004979576	99999	99999	99999	99999
20051227	0.0000273	-0.009336722	0.0000574	-0.004033334	99999	99999	0.00000563	0.003892987
20051228	0.000016	0.001169195	0.0000752	0.017060206	0.0000195	0.001630301	0.00000982	-0.00207609
20051229	0.0000147	-0.002873371	0.0000714	0.005931582	0.0000238	-0.006687858	0.0000107	0.002104891
20051230	0.0000283	-0.005251244	0.000123259	-0.018529514	0.0000359	-0.00556312	0.0000315	-0.01074028
20060102	99999	99999	99999	99999	99999	99999	0.0000162	0.003237458
20060103	0.0000686	0.015973765	99999	99999	0.0000155	0.006767684	0.0000392	0.001624615
20060104	0.0000267	0.003736705	0.0000463	0.004096626	0.0000118	0.005759955	0.0000773	0.009774409
20060105	0.0000229	-0.00025917	0.0000478	-0.000967546	0.0000309	-0.00279353	0.0000245	-0.000972492
20060106	0.0000502	0.009059881	0.000048	0.001212065	0.0000224	0.001118294	0.0000146	0.003276333
20060109	0.0000115	0.003572126	99999	99999	0.0000187	0.003186304	0.0000294	0.001819946
20060110	0.000026	-0.000488435	0.000133102	-0.022244672	0.0000529	-0.004389223	0.0000294	-0.006397027
20060111	0.0000168	0.003181671	0.000148818	0.012215283	0.0000337	0.004247748	0.0000378	0.00498791
20060112	0.0000145	-0.006286233	0.0000858	0.001125582	0.0000287	-0.003085055	0.0000213	0.00038442
20060113	0.0000203	0.001134606	0.0000605	0.0000383	0.0000271	0.007347692	0.000036	-0.011112474
20060116	99999	99999	0.0000976	-0.005639944	0.0000132	-0.000605101	0.0000111	0.005227814
20060117	0.0000306	-0.003571113	0.000191623	-0.021661763	0.000143943	-0.014172157	0.0000565	-0.007423968
20060118	0.0000392	-0.003998849	0.000779047	-0.024751785	0.0000551	0.003512995	0.000196191	-0.009098322
20060119	0.0000237	0.005338133	0.000222283	0.019645845	0.0000214	0.007342585	0.0000495	0.005301986
20060120	0.0000467	-0.018567631	0.000122311	-0.009541073	0.0000556	-0.00246343	0.0000651	-0.010564464
20060123	0.0000292	0.001892793	0.000194425	-0.008876774	0.0000237	0.000644899	0.00010007	-0.001612458
20060124	0.0000318	0.00248145	0.000109812	0.011438502	0.0000154	-0.000666206	0.0000369	-0.003665611
20060125	0.0000527	-0.001666924	0.0000744	-0.004765319	0.0000179	-0.002591291	0.0000471	0.011801954
20060126	0.0000511	0.007436618	0.0000655	0.006776408	0.0000133	-0.001947835	0.0000971	0.015828598
20060127	0.0000339	0.007352227	0.00012165	0.023401974	0.0000258	0.005980468	0.000122399	0.010636685
20060130	0.0000114	0.001370077	0.0000848	-0.003900251	99999	99999	0.0000307	-0.001553706
20060131	0.000033	-0.00388241	0.0000606	0.002761798	99999	99999	0.0000496	0.003982041
20060201	0.0000323	0.001475381	0.0000648	-0.006942434	0.0000415	-0.003559844	0.0000486	0.009608722
20060202	0.0000414	-0.009054798	0.0000663	0.004675632	0.0000226	-0.005063096	0.0000593	-0.012795653
20060203	0.0000548	-0.005499657	0.0000407	0.003814672	0.0000163	-0.00273771	0.0000812	-0.000530457
20060206	0.0000171	0.000877758	0.0000607	0.000688687	0.0000219	0.008537725	0.0000452	0.00087217
20060207	0.0000418	-0.007888617	0.0000343	-0.002817034	0.0000318	-0.002671557	0.0000704	-0.000782283
20060208	0.0000236	0.008404311	0.000137994	-0.020514887	0.0000359	-0.005045972	0.000101865	-0.001963857
20060209	0.0000237	-0.00131244	0.000139909	-0.000308353	0.0000171	-0.001944463	0.0000763	0.013767882
20060210	0.0000444	0.002686644	0.000230831	-0.016330004	0.0000178	0.003933579	0.000055	-0.006731003
20060213	0.0000232	-0.003090826	0.000163113	-0.01959988	0.000015	0.000591211	0.0000548	0.007189825
20060214	0.0000359	0.009880865	0.000382712	0.021210871	0.0000201	0.011653652	0.0000536	0.001656282
20060215	0.0000377	0.003310782	0.000179661	-0.022963699	0.0000432	-0.001676579	0.0000528	-0.001128122
20060216	0.0000139	0.007022162	0.00018473	0.008908481	0.0000202	-0.00290306	0.0000254	0.005906155
20060217	0.0000128	-0.001886405	0.000204046	-0.022966564	0.000019	-0.00272508	0.0000303	0.002389792
20060220	99999	99999	0.000184572	-0.011761807	0.000033	0.004686362	0.0000178	-0.000403574
20060221	0.0000251	-0.003159019	0.000148397	0.018548512	0.0000216	-0.001566548	0.0000329	0.003561278
20060222	0.0000182	0.007508586	0.000165021	-0.006370579	0.0000131	0.001399059	0.0000296	0.009966002
20060223	0.0000294	-0.0038444	0.000134091	0.011700191	0.0000393	0.010218015	0.0000347	-0.001640277
20060224	0.0000158	0.001443293	0.0000577	0.004184646	0.0000165	0.000476272	0.0000299	0.002417893
20060227	0.0000154	0.003707937	0.0000902	0.00227518	0.0000208	0.000391929	0.0000141	0.002694207
20060228	0.0000357	-0.010627159	0.000179275	-0.000813594	0.000015	-0.00012626	0.0000569	-0.016585983
20060301	0.0000181	0.008080271	0.0000707	-0.003898567	0.0000211	0.003158334	0.0000352	0.007957175
20060302	0.0000341	-0.001356206	0.000047	-0.009944257	0.0000119	-0.001477898	0.0000989	-0.012660906
20060303	0.0000482	-0.001436096	0.0000841	-0.010926885	0.0000204	-0.005406822	0.0000926	-0.007324946
20060306	0.0000302	-0.007024138	0.000108377	0.014731438	0.0000148	-0.0000563	0.0000593	0.005267594
20060307	0.0000278	-0.00211448	0.0000782	-0.008771656	0.000130844	-0.014830176	0.0000624	-0.001229663
20060308	0.0000353	0.001847995	0.0000861	-0.001937014	0.0000608	-0.003371943	0.000077	-0.003796147
20060309	0.0000193	-0.004696298	0.000186242	0.024722388	0.0000341	-0.001028476	0.0000533	0.004605861
20060310	0.0000346	0.007478471	0.000173295	0.006737868	0.0000327	-0.004931153	0.000073	0.01028224
20060313	0.0000206	0.001839783	0.0000589	0.005941273	0.000018	-0.0000463	0.0000404	0.00588892
20060314	0.000019	0.010165193	0.0000487	-0.009972671	0.0000226	-0.001826323	0.0000364	0.002119024
20060315	0.0000167	0.004490933	0.0000248	-0.001437776	0.0000121	0.004650001	0.0000294	0.001696477
20060316	0.0000203	0.002108258	0.0000876	-0.015932089	0.0000189	-0.001544991	0.0000271	-0.001046292
20060317	0.0000151	0.001309156	0.0000776	0.010272457	0.0000307	0.001468011	0.0000676	-0.002510831
20060320	0.000018	-0.001377885	0.00010229	0.019770327	0.0000229	0.003865603	0.0000372	0.001678627
20060321	0.0000331	-0.006002285	99999	99999	0.0000102	0.000707414	0.0000467	0.000793441
20060322	0.0000212	0.005971819	0.0000501	-0.005020271	0.0000483	-0.00939394	0.0000456	0.007618803
20060323	0.0000224	-0.002401275	0.0000481	-0.00701683	0.0000186	0.00518488	0.0000338	-0.002056791
20060324	0.0000211	0.000906117	0.0000627	0.003591398	0.0000234	-0.003919402	0.0000204	0.002344655
20060327	0.0000125	-0.000898366	0.0000383	0.003018346	0.0000209	0.004575487	0.000026	-0.01144615
20060328	0.0000329	-0.006296624	0.0000662	0.008409617	0.0000354	0.002023288	0.0000461	-0.004742521
20060329	0.000028	0.007626098	0.0000823	0.015950332	0.0000331	-0.002874219	0.0000377	0.004653557
20060330	0.0000401	-0.00182069	0.0000551	0.002009017	0.0000427	0.003865607	0.0000372	0.010589822
20060331	0.000021	-0.003775625	0.0000339	-0.001704325	0.0000422	-0.008674049	0.0000521	-0.00426228
20060403	0.0000234	-0.00389897	0.0000709	0.011938302	0.000025	0.009933542	0.0000275	0.004484759
20060404	0.0000319	0.006007454	0.0000438	-0.000154387	0.0000189	-0.000442757	0.0000325	-0.006636027
20060405	0.000024	0.004164587	0.0000792	-0.005560948	99999	99999	0.0000325	0.002242325
20060406	0.0000243	-0.002068379	0.0000466	0.00710147	0.0000267	0.011573541	0.0000473	-0.001128414
20060407	0.0000531	-0.010397323	0.0000419	0.003678604	0.0000456	0.003421385	0.0000425	-0.008434368
20060410	0.0000187	0.000740746	0.0000292	0.0000888	0.0000293	0.008388397	0.0000295	0.005054766
20060411	0.0000426	-0.007858967	0.0000521	-0.002439878	0.0000291	-0.000306463	0.0000574	-0.013000418
20060412	0.0000211	0.001467944	0.0000511	-0.007813798	0.0000342	-0.006332158	0.0000788	-0.001971876
20060413	0.0000261	0.000706206	0.0000742	-0.001924405	0.0000308	0.004226345	0.0000438	0.000439378
20060414	99999	99999	0.0000618	-0.004949486	99999	99999	99999	99999
20060417	0.0000179	-0.002975441	0.0000717	-0.01363399	99999	99999	99999	99999
20060418	0.0000562	0.017001991	0.0000981	0.01526724	0.0000235	0.006187688	0.0000356	-0.002416106
20060419	0.0000316	0.001780237	0.0000386	-0.003210955	0.0000215	-0.001637949	0.0000775	0.010373537
20060420	0.0000369	0.001205444	0.000045	-0.004287597	0.000043	0.003278438	0.0000441	0.008954977
20060421	0.0000329	-0.000404211	0.0000669	0.004123069	0.000041	0.001102182	0.0000331	0.005768138
20060424	0.0000245	-0.002114674	0.000168086	-0.019392868	0.0000449	-0.012606908	0.0000409	-0.00506355
20060425	0.0000403	-0.00448981	0.000159063	0.002414775	0.0000381	-0.009429535	0.0000419	0.001641754
20060426	0.0000376	0.002876618	0.0000906	0.003682914	0.0000269	0.002646148	0.0000174	0.003484153
20060427	0.000113838	0.003586303	0.0000234	-0.00025589	0.0000316	-0.000395912	0.000105128	-0.005708614
20060428	0.0000276	0.000831893	0.000124067	-0.007844356	0.0000437	0.012058269	0.0000563	-0.006253491
20060429	99999	99999	99999	99999	99999	99999	99999	99999
20060501	0.0000547	-0.004075101	0.000038	-0.000243387	99999	99999	99999	99999
20060502	0.0000276	0.006057361	0.0000685	0.013713937	0.0000708	0.006151783	0.000025	0.005084415
20060503	0.000022	-0.003959978	99999	99999	0.0000311	-0.002346458	0.0000499	-0.010988178
20060504	0.0000189	0.003343412	99999	99999	0.0000189	0.002806933	0.0000465	0.004926928
20060505	0.0000357	0.010551868	99999	99999	99999	99999	0.0000299	0.00710286
20060508	0.00000767	-0.00096595	0.0000371	-0.002455969	0.0000165	0.005653518	0.0000301	-0.001068203
20060509	0.00000666	0.00011323	0.0000319	-0.003652233	0.0000353	-0.008420158	0.0000263	0.00186701
20060510	0.0000284	-0.001473261	0.000113871	-0.012285063	0.0000509	-0.007277651	0.0000208	-0.004131219
20060511	0.0000333	-0.012829274	0.00014697	-0.001495133	0.0000354	0.004374583	0.0000461	-0.006910432
20060512	0.0000623	-0.011762168	0.000126026	-0.003259393	0.0000254	0.001953765	0.000134327	-0.01866218
20060515	0.00006	0.002243472	0.000124172	0.005536649	0.0000398	-0.007760729	0.000181037	-0.007219571
20060516	0.0000265	-0.002064702	0.000145826	-0.021457748	0.000112067	-0.000460453	0.000113527	0.004712089
20060517	0.0000986	-0.016697824	0.0001782	0.002987718	0.0000535	0.007105298	0.000217621	-0.03350346
20060518	0.0000556	-0.006531815	0.00016954	-0.000128666	0.0000655	0.002114548	0.000373969	-0.000590626
20060519	0.000100676	0.004183627	0.000107615	0.007098288	0.0000383	0.008840336	0.000144458	0.004316854
20060522	0.00011924	-0.003874809	0.000126154	-0.024707578	0.000194715	-0.030521772	0.000320864	-0.024211687
20060523	0.0000708	-0.004200369	0.000231524	-0.007844555	0.0000828	0.007412418	0.000182334	0.02108041
20060524	0.00015272	0.001566545	0.000187147	0.014600131	0.000252673	-0.002182461	0.000185962	-0.010742824
20060525	0.0000559	0.011668689	0.000127421	-0.007337728	0.0000599	-0.002857626	0.000112123	0.013312827
20060526	0.0000193	0.00586783	0.0000915	0.00898724	0.0000343	-0.00013714	0.000121614	0.012623062
20060529	99999	99999	0.0000677	-0.012230999	0.0000168	-0.000782717	0.0000173	-0.003952092
20060530	0.0000434	-0.015501867	0.0000796	-0.003860265	0.0000467	-0.007443587	0.000138403	-0.025085874
20060531	0.000073	0.008082354	0.000109867	-0.012435187	99999	99999	0.000215207	0.014688621
20060601	0.000034	0.011764703	0.0000803	-0.006397941	0.0000854	-0.010968518	0.000153668	0.002964113
20060602	0.0000572	0.001826116	0.000354449	0.012044266	0.0000519	0.011432748	0.000167486	-0.005182382
20060605	0.0000473	-0.01763692	0.0000914	-0.003249692	0.0000343	0.003246977	0.0000863	-0.007534853
20060606	0.000102483	-0.001297048	0.000086	-0.007515468	0.0000344	0.008057739	0.000161628	-0.017037085
20060607	0.0000612	-0.005984905	0.000131375	-0.012444756	0.0000401	-0.00631641	0.000163193	0.007589068
20060608	0.00018189	0.001360452	0.000322048	-0.024104678	0.0000661	-0.00985413	0.000458848	-0.024467018
20060609	0.000066	-0.004797128	0.000491709	0.015050142	0.0000893	0.010281296	0.000133326	0.013370266
20060612	0.0000533	-0.012648835	0.000215529	0.009997214	0.0000282	0.003895182	0.000105632	-0.011261004
20060613	0.000150091	-0.010442006	0.000169587	-0.029929641	0.0000679	-0.011929022	0.000297965	-0.01867851
20060614	0.0000741	0.004923869	0.000336743	0.015851523	0.0000565	0.00061273	0.000209247	0.001909756
20060615	0.0000659	0.020137177	0.000142322	0.001205224	0.0000277	0.000998225	0.0000876	0.019918725
20060616	0.0000493	-0.003812506	0.000204293	0.013531929	0.0000193	0.002229383	0.000187253	-0.012741913
20060619	0.0000647	-0.008981195	0.000065	0.002998364	0.0000225	0.000564563	0.0000952	0.006002331
20060620	0.0000408	-0.000209679	0.000100833	-0.011045778	0.0000272	-0.006388048	0.00009	0.010914148
20060621	0.0000441	0.009310681	0.000132076	-0.004673491	0.0000403	0.003806881	0.0000906	0.001104547
20060622	0.0000377	-0.004635624	0.000113003	0.021606391	0.0000168	-0.002092371	0.0000972	0.000364068
20060623	0.0000484	-0.000321185	0.000105307	0.008117337	0.0000282	0.005026271	0.000069	0.001226121
20060626	0.0000243	0.004777641	0.0000974	0.004774321	0.0000192	0.003049922	0.0000402	-0.005663052
20060627	0.0000313	-0.008754373	0.0000677	0.000407417	0.0000218	-0.003363656	0.0000708	-0.00940722
20060628	0.0000355	0.005810414	0.0000764	-0.007488962	0.0000183	0.007025983	0.0000548	0.000798927
20060629	0.000101836	0.021140354	0.0000385	0.00926497	0.0000151	-0.001573275	0.0000538	0.015931336
20060630	0.000023	-0.001273535	0.000151266	0.011160271	0.0000215	0.005970101	0.000121435	0.016313819
20060703	0.0000132	0.007944361	0.0000476	-0.000111093	0.000024	0.002334492	0.0000252	0.003127546
20060704	99999	99999	0.0000286	-0.002461399	0.0000145	0.000356225	0.0000156	0.000564706
20060705	0.0000451	-0.00694567	0.0000403	0.001274329	0.0000243	-0.005934219	0.0000376	-0.010581644
20060706	0.0000264	0.002578172	0.0000736	-0.008693678	0.0000613	0.01837348	0.0000552	0.010288993
20060707	0.0000406	-0.006804462	0.000048	-0.007854691	0.0000142	-0.002313271	0.0000547	-0.001223061
20060710	0.0000284	0.001610764	0.000145595	0.026246738	0.0000535	0.013765267	0.0000453	0.00535675
20060711	0.0000387	0.004024214	0.0000924	-0.00073904	0.00003	-0.001339904	0.0000597	-0.011085207
20060712	0.0000358	-0.010785801	0.000112698	-0.010184484	0.0000202	0.000877386	0.0000429	-0.00141895
20060713	0.0000701	-0.012770095	0.000208619	-0.001971172	0.0000581	-0.011281997	0.000112779	-0.014848959
20060714	0.0000697	-0.004445223	0.000182471	-0.004621764	0.0000299	0.000728464	0.000105134	-0.008479355
20060717	0.0000467	-0.001562456	99999	99999	0.0000326	0.005262559	0.000162643	-0.004108399
20060718	0.0000806	0.001732023	0.000199767	-0.019000675	0.000044	0.000557375	0.0000906	-0.001243681
20060719	0.000085	0.018180352	0.000146831	-0.000246172	0.0000275	0.001724731	0.000139515	0.023001605
20060720	0.0000355	-0.008497596	0.00010475	0.015730389	0.0000173	0.003312788	0.000058	-0.002063973
20060721	0.0000665	-0.00684417	0.0000393	-0.000263101	0.0000137	0.003492448	0.00010533	-0.006093045
20060724	0.0000549	0.016298624	0.000113523	0.006368541	0.0000194	0.006343272	0.0000577	0.019566601
20060725	0.0000579	0.006545219	0.0000473	0.002311196	0.000014	-0.005098577	0.0000691	-0.002384939
20060726	0.0000444	0.000118208	0.0000633	-0.012120494	0.0000105	0.001972789	0.0000318	0.001558547
20060727	0.000058	-0.003902891	0.000132654	0.019711062	0.0000228	0.012116185	0.0000399	0.008494248
20060728	0.0000533	0.01166428	0.0000893	0.008208732	0.0000411	0.001182648	0.0000636	0.010323169
20060731	0.0000194	-0.001377529	0.0000473	-0.000360941	0.0000203	-0.007753574	0.000023	-0.004415448
20060801	0.0000302	-0.003753823	0.0000731	0.003463689	0.0000208	-0.004651708	0.0000617	-0.01309852
20060802	0.0000401	0.005673518	0.0000472	0.007969965	0.0000448	0.008553599	0.0000435	0.010053427
20060803	0.0000471	0.001461903	0.0000397	-0.003671251	0.0000206	-0.001466509	0.0000916	-0.006888106
20060804	0.0000372	-0.005744164	0.0000306	-0.000218052	0.0000391	-0.00955639	0.0000691	0.010492856
20060807	0.0000253	-0.002543664	0.000100126	-0.022214703	0.0000267	0.001523555	0.0000766	-0.012577792
20060808	0.0000789	-0.00328209	0.0000917	0.015002049	0.0000192	-0.00049084	0.0000304	-0.001845273
20060809	0.0000792	-0.004312543	0.000151818	0.015419821	0.0000924	0.020417347	0.000067	0.008604587
20060810	0.0000437	0.004320206	0.0000917	0.002935676	0.0000283	-0.005811624	0.000105313	-0.002134304
20060811	0.0000266	-0.004113384	0.0000455	-0.003669451	0.000025	-0.000306041	0.0000422	-0.002544738
20060814	0.0000463	0.001120422	0.0000891	0.015306385	0.0000189	0.000575064	0.0000312	0.006897399
20060815	0.0000911	0.013121338	0.0000327	-0.000979529	0.00000795	-0.0000255	0.0000578	0.014143395
20060816	0.0000234	0.007580491	0.0000403	0.006289274	0.000016	0.002548079	0.0000436	0.005320415
20060817	0.0000191	0.001696916	0.0000493	-0.007568888	0.0000256	-0.007392148	0.0000249	0.001965367
20060818	0.0000178	0.003423857	0.0000522	0.003321047	0.0000196	-0.002922324	0.0000316	-0.002166454
20060821	0.0000173	-0.003199461	0.0000616	-0.008446888	0.0000946	-0.01855343	0.0000328	-0.003568374
20060822	0.000019	0.000909014	0.0000707	0.011572672	0.000016	0.003109247	0.0000643	0.000279751
20060823	0.000018	-0.004723434	0.0000501	0.0000749	0.0000276	-0.000744673	0.0000315	-0.00903505
20060824	0.0000236	0.002363848	0.0000709	-0.007982779	0.0000255	-0.005195259	0.0000577	0.005244262
20060825	0.0000187	-0.000463099	0.000101368	-0.001072288	0.0000223	-0.000166894	0.0000283	-0.000700561
20060828	0.0000153	0.005367435	0.000105327	-0.012012503	0.0000125	-0.001982989	0.000029	0.00751905
20060829	0.0000227	0.002378907	0.0000546	0.000543867	0.0000256	0.004677473	0.0000317	-0.000932149
20060830	0.0000148	0.000552122	0.0000586	-0.003640036	0.0000192	0.007954743	0.0000244	0.001322542
20060831	0.00000818	-0.000237713	0.000121256	0.015997034	0.0000124	-0.000187997	0.0000234	-0.003733718
20060901	0.0000237	0.005301156	0.0000457	0.003815317	0.0000441	0.002905434	0.0000337	0.003449029
20060904	99999	99999	0.0000236	0.004772937	0.0000122	0.000545431	0.00000767	0.003711703
20060905	0.000012	0.001928053	0.000047	0.001751201	0.000017	-0.004862919	0.0000285	-0.0059145
20060906	0.0000331	-0.009950026	0.0000405	-0.004055853	0.0000526	-0.010803894	0.0000375	-0.011620058
20060907	0.0000326	-0.004748955	0.0000622	-0.008056807	0.0000297	-0.000202946	0.0000485	-0.006993175
20060908	0.0000178	0.003579312	0.000123188	0.010784629	0.0000227	0.004359251	0.0000263	0.001101905
20060911	0.0000291	0.000415663	0.0000925	-0.016249666	0.0000528	-0.011324197	0.0000523	-0.001186037
20060912	0.0000197	0.010174835	0.000142635	-0.007886455	0.0000428	0.008416381	0.000052	0.011532983
20060913	0.000012	0.004150614	0.000081	-0.008814974	0.00000895	-0.000636635	0.0000251	0.000376259
20060914	0.000015	-0.001313457	0.000089	0.006966077	0.0000302	-0.005294555	0.0000274	-0.002705095
20060915	0.0000309	0.002450879	0.0000593	-0.000337752	0.0000183	0.003402998	0.0000327	0.003487737
20060918	0.0000179	0.001045027	99999	99999	0.0000382	0.007708265	0.0000313	-0.001619149
20060919	0.0000214	-0.002000228	0.0000847	-0.00466271	0.0000232	-0.003753317	0.0000696	-0.006568839
20060920	0.0000339	0.005378899	0.0000932	-0.002497091	0.000046	0.016161452	0.0000469	0.015062541
20060921	0.0000317	-0.005160892	0.0000784	0.000892137	0.0000387	0.004174999	0.000044	0.005717699
20060922	0.0000179	-0.002598154	0.0000673	-0.004606039	0.0000407	0.004230941	0.0000395	-0.006569241
20060925	0.0000445	0.009108214	0.0000805	0.005339226	0.0000451	0	0.0000453	0.001516491
20060926	0.00003	0.007615966	0.0000368	-0.002377382	0.0000718	-0.01753706	0.0000375	0.009792955
20060927	0.0000259	0.000508807	0.0000674	0.016111799	0.0000361	0.002472018	0.0000552	0.00369139
20060928	0.0000183	0.001779107	0.0000428	0.00340426	0.0000186	-0.002015016	0.000022	0.000290158
20060929	0.00001	-0.0023101	0.0000369	0.001892961	0.0000578	-0.000946935	0.0000267	-0.000315591
20061002	0.000017	-0.003104032	0.0000496	0.005261045	99999	99999	0.0000348	-0.002866718
20061003	0.0000266	0.0022059	0.0000324	0.002684289	0.0000444	0.006611408	0.0000411	-0.001854481
20061004	0.0000233	0.012072491	0.0000787	-0.012750289	0.0000765	-0.000453122	0.0000275	0.007333275
20061005	0.0000145	0.002212628	0.0000654	0.009623447	0.0000271	0.000544049	0.0000339	0.004549499
20061006	0.0000358	-0.002352716	0.0000307	-0.000526143	0.0000233	0.000130151	0.0000306	-0.0000762
20061009	0.00000989	0.000770313	99999	99999	0.0000886	-0.011296479	0.0000163	0.002052653
20061010	0.0000137	0.00194536	0.000132993	0.009253564	0.0000209	0.00243793	0.0000184	0.003849116
20061011	0.0000305	-0.002508168	0.0000776	-0.005878822	0.0000242	0.00034659	0.0000261	0.002721166
20061012	0.0000181	0.009576647	0.0000692	-0.001072197	0.0000301	-0.001305022	0.0000185	0.008560492
20061013	0.00001	0.001876696	0.0000495	0.002546092	0.0000184	-0.003383589	0.0000235	-0.001235059
20061016	0.0000052	0.002632716	0.0000211	0.001771197	0.0000164	-0.003159876	0.0000131	-0.000340032
20061017	0.0000251	-0.003585545	0.000043	-0.005599051	0.0000585	0.00275096	0.0000318	-0.011303198
20061018	0.0000504	0.001304201	0.0000408	0.00802406	0.0000319	0.007680088	0.0000495	0.008552887
20061019	0.0000174	0.0006294	0.0000436	-0.007337965	0.0000299	-0.003714121	0.0000391	-0.0000527
20061020	0.0000115	0.000906724	0.0000319	0.0057541	0.0000254	0.005588209	0.0000289	0.000961495
20061023	0.0000287	0.005697689	0.0000405	0.00882443	0.0000172	-0.004432983	0.000034	0.004082488
20061024	0.0000235	-0.000602933	0.000037	-0.004356287	0.0000118	0.000949584	0.0000221	-0.00113797
20061025	0.0000271	0.003218374	0.0000313	-0.008259557	0.00000854	0.000388335	0.0000166	0.001634093
20061026	0.000024	0.004842799	0.0000274	0.001023031	0.0000191	0.004714223	0.0000244	-0.000444657
20061027	0.0000297	-0.007987811	0.0000728	-0.01253489	0.0000354	-0.005627514	0.0000412	-0.003991505
20061030	0.000017	0.000442797	0.0000426	-0.01171268	99999	99999	0.0000471	-0.000599092
20061031	0.0000295	-0.00041375	0.0000774	0.000606304	0.0000265	0.007026788	0.0000298	-0.000124885
20061101	0.0000322	-0.007123793	0.0000626	0.002233908	0.000025	0.004195494	0.0000361	0.00270626
20061102	0.0000185	-0.000438872	0.0000589	0.004171988	0.0000416	0.011797481	0.0000534	-0.006394073
20061103	0.000033	-0.001932665	99999	99999	0.000022	0.0028366	0.0000478	0.002040768
20061106	0.0000248	0.010971137	0.0000462	0.005267823	0.0000217	0.01245008	0.0000233	0.012674043
20061107	0.000018	0.002193642	0.0000289	-0.007074113	0.0000902	-0.008599453	0.0000192	0.00611817
20061108	0.0000398	0.002434647	0.0000578	-0.01154588	0.0000472	-0.006476692	0.0000302	0.002258255
20061109	0.000024	-0.004818763	0.0000721	-0.001251796	0.0000377	0.003575238	0.0000249	0.000208763
20061110	0.0000168	0.001623836	0.000115663	-0.001332244	0.0000363	-0.003536142	0.0000223	-0.001466492
20061113	0.0000185	0.002871476	0.0000483	0.000378914	0.0000219	0.005585689	0.0000237	0.00576478
20061114	0.0000354	0.006444272	0.0000493	0.006821437	0.0000495	-0.000608976	0.0000343	-0.001508314
20061115	0.000017	0.002881888	0.0000361	-0.006459848	0.0000444	0.008044632	0.0000188	0.004204491
20061116	0.0000216	0.002345925	0.0000409	-0.007925147	0.0000604	-0.000460892	0.0000233	0.000496504
20061117	0.0000197	0.000821232	0.0000841	-0.005613195	0.0000266	0.002964869	0.0000341	-0.00694432
20061120	0.0000187	-0.000306933	0.000073	-0.017548357	0.0000482	-0.00398737	0.0000381	0.005421407
20061121	0.00000768	0.001605314	0.0000517	-0.002050122	0.0000306	0.000327805	0.0000199	0.000083
20061122	0.0000124	0.002413869	0.0000556	0.014793862	0.0000137	0.007745446	0.0000341	-0.00268266
20061123	99999	99999	99999	99999	0.00004	-0.004128951	0.0000228	-0.003410721
20061124	0.0000268	-0.00355554	0.0000824	-0.003151132	0.0000213	0.002799822	0.0000683	-0.006369386
20061127	0.0000342	-0.013445206	0.0000712	0.017131336	0.0000525	-0.00311169	0.0000623	-0.014755866
20061128	0.0000414	0.003590798	0.0000424	0.009094376	0.0000602	-0.018988055	0.000127455	0.000120712
20061129	0.0000403	0.009413676	0.0000522	0.007963223	0.0000358	0.002689316	0.0000393	0.009516493
20061130	0.0000444	0.001128362	0.0000468	0.005609173	0.0000305	0.000839994	0.0000597	-0.010315069
20061201	0.000062	-0.003160713	0.0000505	0.00053685	0.0000482	-0.012320781	0.000118125	-0.015651407
20061204	0.0000239	0.008690035	0.0000653	0.002432482	0.0000346	0.00260515	0.0000516	0.007177273
20061205	0.0000203	0.004107655	0.0000416	-0.006422315	0.0000262	0.003351226	0.0000767	0.010285723
20061206	0.0000113	-0.000983232	0.0000395	0.003762426	0.0000729	0.002010812	0.0000334	-0.000861203
20061207	0.0000249	-0.00398568	0.0000402	0.000695303	0.0000533	-0.009547237	0.0000458	0.00553121
20061208	0.0000251	0.001491139	0.0000588	-0.000729429	0.0000371	-0.001891487	0.0000791	0.001616489
20061211	0.00000868	0.002118607	0.0000352	0.00246492	0.0000277	0.005978843	0.0000266	0.006837663
20061212	0.0000282	-0.001147155	0.0000217	0.000967544	0.0000343	-0.005432358	0.0000195	0.002314379
20061213	0.0000207	0.001635428	0.0000242	0.005025507	0.0000441	-0.007954097	0.0000276	0.007353885
20061214	0.0000227	0.00854697	0.0000167	0.006848439	0.0000284	0.00597413	0.0000194	0.004282985
20061215	0.000018	0.001016684	0.0000303	-0.000805502	0.0000508	0.001589906	0.0000428	0.004268531
20061218	0.0000152	-0.003158274	0.0000131	-0.0000318	0.0000248	0.005133796	0.0000106	-0.002672011
20061219	0.000034	0.002268204	0.0000357	-0.006356388	0.0000744	-0.010408846	0.0000574	-0.00378292
20061220	0.00000845	-0.001298624	0.0000387	0.010724493	0.0000174	0.006793773	0.0000189	0.002734616
20061221	0.0000187	-0.00321624	0.0000267	0.000404826	0.0000191	-0.001369827	0.0000142	-0.0000243
20061222	0.0000236	-0.004771254	0.0000198	0.005483597	0.0000115	0.00483972	0.000026	-0.008633562
20061225	99999	99999	0.000015	-0.000696538	99999	99999	99999	99999
20061226	0.00000865	0.005062479	0.0000134	0.005775216	99999	99999	99999	99999
20061227	0.0000185	0.007797955	0.0000141	0.000931157	0.0000315	0.005347408	0.0000278	0.012462161
20061228	0.0000119	-0.001444864	0.000028	-0.003783875	0.0000691	0.013039408	0.0000124	-0.001330209
20061229	0.0000184	-0.005235798	0.00000602	-0.000154407	0.0000472	-0.004214058	0.00000887	-0.001475622
20070102	99999	99999	99999	99999	0.000039	0.015147994	0.0000256	0.012037026
20070103	0.0000573	-0.001016009	99999	99999	0.000117409	0.002942101	0.0000195	0.001389884
20070104	0.0000499	0.001149981	0.00000877	0.001797777	0.00012677	-0.019292287	0.0000451	-0.00092855
20070105	0.0000434	-0.005833642	0.0000962	-0.013017835	0.000144832	0.01601623	0.0000472	-0.010545616
20070108	0.0000295	0.002501729	99999	99999	0.0000591	0.005740958	0.0000459	-0.001359168
20070109	0.0000339	-0.000509742	0.0000578	0.012779003	0.000123562	-0.013203183	0.000024	0.000404316
20070110	0.0000304	0.001945781	0.000081	-0.014649233	0.0000514	-0.004947792	0.0000589	-0.00691736
20070111	0.0000221	0.006319927	0.000100648	-0.007124978	0.000106804	-0.013712358	0.0000578	0.015469547
20070112	0.0000152	0.004519837	0.0000794	0.004540983	0.0000557	-0.000785378	0.0000401	0.001045892
20070115	99999	99999	0.0000311	0.002890299	0.0000469	0.014678756	0.0000124	0.002767126
20070116	0.0000139	0.000768543	0.0000303	0.000672223	0.0000611	-0.005109764	0.0000336	-0.00495015
20070117	0.0000211	-0.000831485	0.0000921	0.006282238	0.0000921	0.007357333	0.0000445	-0.005585397
20070118	0.0000257	-0.003445068	0.0000846	0.007093808	0.0000513	0.010547846	0.0000608	-0.003319401
20070119	0.0000144	0.002898309	0.0000401	-0.001728098	0.0000483	0.005533362	0.0000423	0.008761943
20070122	0.000017	-0.005207633	0.0000201	-0.000328226	0.0000254	0.013120902	0.0000337	-0.007506291
20070123	0.0000173	0.003451642	0.0000357	0.00335224	0.0000582	0.001245377	0.0000571	-0.001776907
20070124	0.0000141	0.008292089	0.0000135	0.000119385	0.0000678	-0.00621902	0.0000302	0.009727748
20070125	0.0000216	-0.010933649	0.0000414	-0.008345051	0.0000912	-0.01058298	0.0000447	-0.003389684
20070126	0.0000378	-0.000871227	0.0000488	0.003097446	0.0000707	-0.008657689	0.000061	-0.002701362
20070129	0.0000181	-0.000907566	0.0000458	0.004432704	0.0000364	-0.00398037	0.0000271	0.003779132
20070130	0.0000223	0.005440576	0.0000244	-0.001131994	0.0000471	0.008763901	0.0000363	0.00743697
20070131	0.0000328	0.006857058	0.0000532	-0.006331369	0.000145942	-0.017619282	0.0000311	-0.003839262
20070201	0.0000218	0.005541333	0.0000371	0.008165327	0.0000801	0.008779919	0.0000316	0.005292604
20070202	0.0000129	0.001803427	0.0000335	-0.001255828	0.0000828	0.000941422	0.0000258	0.003015736
20070205	0.0000109	-0.000766694	0.0000586	-0.01070138	0.0000586	-0.002890378	0.0000158	0.000498962
20070206	0.0000109	0.000566537	0.0000278	0.001285377	0.0000578	0.006967748	0.0000143	-0.000144146
20070207	0.0000134	0.001532599	0.0000491	-0.004361778	0.0000443	-0.001782769	0.00000975	0.003254856
20070208	0.0000224	-0.001242159	0.0000288	-0.004377859	0.000111174	0.012577897	0.0000292	-0.005689795
20070209	0.000031	-0.006991412	0.0000492	0.009457683	0.0000498	-0.003345357	0.0000241	0.005719308
20070212	0.0000117	-0.003029619	99999	99999	0.0000365	0.002868132	0.0000259	-0.007524593
20070213	0.0000173	0.007555704	0.0000598	0.007958286	0.0000874	-0.019267541	0.0000154	0.004167215
20070214	0.0000224	0.007664935	0.0000252	0.005102379	0.0000367	-0.004556176	0.0000174	0.00510385
20070215	0.00000961	0.001201903	0.0000265	0.000334745	0.0000337	0.003500546	0.0000135	-0.002489989
20070216	0.00000888	-0.000666078	0.0000303	0.002625446	0.000022	0.001069226	0.0000174	-0.00223603
20070219	99999	99999	0.0000255	0.005867766	99999	99999	0.0000113	0.003671988
20070220	0.0000152	0.002655297	0.0000282	0.001103785	99999	99999	0.0000225	-0.003387962
20070221	0.0000289	-0.001378039	0.0000497	0.000927679	0.0000364	0.0000823	0.0000505	-0.005943361
20070222	0.0000246	-0.000803183	0.0000188	0.004181289	0.0000141	0.002924611	0.0000306	-0.000157951
20070223	0.0000164	-0.003418783	0.0000375	0.004124299	0.0000618	-0.006381787	0.000022	-0.000921436
20070226	0.0000261	-0.000958393	0.0000417	-0.000241525	0.000021	-0.000609334	0.0000228	0.005270503
20070227	0.000308113	-0.033809951	0.0000484	-0.006566721	0.0000962	-0.017369236	0.000100269	-0.024939742
20070228	0.000136975	0.005525802	0.000433235	-0.013512495	0.000148374	0.011492903	0.000454422	-0.014376386
20070301	0.00033762	-0.002733331	0.0000784	-0.005070342	0.0000768	-0.012086934	0.000369239	-0.011392452
20070302	0.0000752	-0.011331383	0.000074	-0.007721912	0.0000486	0.00285563	0.000188256	-0.00633867
20070305	0.000134509	-0.009307042	0.00013452	-0.020823897	0.0000989	-0.024998762	0.000332149	-0.005124277
20070306	0.0000837	0.015203404	0.000120333	0.011322729	0.0000676	0.008396222	0.0000695	0.003548389
20070307	0.0000376	-0.00254801	0.0000937	-0.012900912	0.0000942	-0.01414887	0.0000369	0.002955601
20070308	0.0000657	0.006666524	0.000110302	0.021320674	0.0000853	0.013170459	0.0000367	0.00997648
20070309	0.0000532	0.000713068	0.0000755	-0.003526161	0.0000791	-0.006470829	0.000140312	0.00153781
20070312	0.0000224	0.002335451	0.0000317	-0.001141469	0.0000477	0.009823107	0.0000744	-0.005985006
20070313	0.000094	-0.020199369	0.0000408	-0.005217799	0.0000385	-0.003299755	0.0000985	-0.011921256
20070314	0.000141806	0.006351984	0.0000992	-0.015428824	0.0000392	0.00179915	0.000305966	-0.02577215
20070315	0.0000452	0.003540667	0.0000496	0.003350726	0.0000247	-0.003145904	0.000163739	0.014951982
20070316	0.0000313	-0.003893282	0.000125729	-0.002107768	0.0000884	0.005661921	0.0000903	0.00050731
20070319	0.0000526	0.01049308	0.0000977	0.017528858	0.000038	0.013617682	0.0000413	0.014581628
20070320	0.0000196	0.006008843	0.0000437	0.000457479	0.0000216	-0.003805344	0.0000479	0.006060379
20070321	0.0000655	0.016567411	99999	99999	0.0000484	0.006963477	0.0000218	0.000377663
20070322	0.0000227	-0.000160287	0.0000265	0.002044663	0.000052	-0.003421218	0.000136838	0.018946719
20070323	0.0000205	0.001114719	0.0000319	-0.00222285	0.000016	0.001402013	0.0000582	0.005996295
20070326	0.0000508	0.000668249	0.0000408	0.000230594	0.0000362	0.002328437	0.0000866	-0.011978664
20070327	0.0000374	-0.006021614	0.0000456	0.000448703	0.0000201	-0.002180625	0.0000478	-0.000243264
20070328	0.0000587	-0.007886232	0.0000905	-0.004244307	0.0000572	-0.005661083	0.0000472	-0.004285438
20070329	0.0000762	0.003789111	0.000107591	0.008375483	0.0000519	0.017884942	0.0000321	0.008668267
20070330	0.0000683	-0.001463264	0.0000456	-0.00180313	0.0000333	-0.000501366	0.0000599	0.000971362
20070402	0.000028	0.002565627	0.000101382	-0.018493219	0.0000659	-0.004548518	0.000041	0.002266832
20070403	0.0000335	0.009120867	0.0000542	0.005190304	0.0000248	0.004952074	0.0000337	0.009979707
20070404	0.0000133	0.000882935	0.0000319	0.008207855	0.0000239	0.00109116	0.0000194	0.001555444
20070405	0.00000712	0.003191699	0.0000375	-0.000916601	99999	99999	0.00000995	0.002255681
20070406	99999	99999	0.000033	-0.001035793	99999	99999	99999	99999
20070409	0.0000123	0.000353179	0.0000255	0.007792448	99999	99999	99999	99999
20070410	0.00001	0.00261326	0.0000304	0.001907881	0.0000258	-0.003369119	0.0000219	0.005018167
20070411	0.000027	-0.006365897	0.0000306	-0.001657928	0.0000247	0.001050948	0.000029	-0.000204756
20070412	0.000023	0.0062078	0.0000332	-0.003484716	0.0000302	0.000976423	0.0000362	-0.001924879
20070413	0.0000152	0.003495748	0.0000611	-0.01515019	0.0000381	-0.003558388	0.0000412	0.006978181
20070416	0.0000277	0.010462409	0.0000422	0.006894483	0.0000311	0.012813021	0.0000201	0.009580285
20070417	0.0000154	0.001877743	0.0000755	-0.012655038	0.0000286	-0.000784257	0.0000619	0.001507655
20070418	0.0000199	0.000468809	0.0000603	0.006241658	0.000042	-0.004369302	0.0000508	-0.003987124
20070419	0.0000377	-0.001195977	0.000118465	-0.009055711	0.0000759	-0.015432739	0.0000558	0.001903341
20070420	0.0000637	0.009507994	0.0000348	-0.001084635	0.0000225	0.003446464	0.0000703	0.013823706
20070423	0.0000117	-0.002056913	0.0000512	-0.007661049	0.0000324	-0.007454426	0.0000333	-0.003232069
20070424	0.0000233	-0.000270137	0.0000725	0.005051193	0.0000296	0.005725353	0.0000684	-0.006366877
20070425	0.0000351	0.010088909	0.0000675	-0.008282999	0.0000372	0.002564544	0.0000447	0.004218829
20070426	0.0000161	-0.000582004	0.0000615	0.003985747	0.0000245	-0.000251574	0.0000346	-0.001024117
20070427	0.0000192	0.0000201	0.0000931	0.001343975	0.0000517	-0.001488186	0.0000542	-0.005489551
20070430	0.0000227	-0.007767342	99999	99999	0.000105788	-0.010135002	0.0000277	0.003738791
20070501	0.000034	0.002398681	0.0000397	-0.006998328	99999	99999	99999	99999
20070502	0.0000161	0.006465699	0.0000436	0.004850514	0.0000334	0.000218775	0.0000236	0.003071196
20070503	0.0000177	0.004383382	99999	99999	0.000028	0.004806622	0.0000469	-0.001113612
20070504	0.0000205	0.002028095	99999	99999	0.0000253	-0.001149951	0.00003	0.002505168
20070507	0.00000961	0.002295496	0.0000409	0.005997634	0.0000286	-0.001785773	0.0000148	-0.001565953
20070508	0.0000228	-0.001040717	0.0000291	0.000304178	0.0000369	-0.006916889	0.0000291	-0.005503327
20070509	0.0000263	0.003397613	0.0000317	0.007439091	0.0000433	0.006758768	0.0000308	0.000149248
20070510	0.0000469	-0.013775322	0.0000408	-0.003182062	0.0000373	0.0008077	0.0000453	-0.006813575
20070511	0.0000272	0.009309718	0.0000532	-0.003542822	0.0000201	-0.0000625	0.0000976	0.009897278
20070514	0.0000243	-0.001621759	0.0000269	-0.000271488	0.0000395	-0.002731351	0.0000379	-0.005006763
20070515	0.0000483	-0.001118308	0.0000265	-0.003656874	0.0000424	-0.00562814	0.000093	0.00793293
20070516	0.0000364	0.008796777	0.0000343	0.002398905	0.0000198	0.003980255	0.0000337	-0.003044411
20070517	0.0000182	-0.000911902	0.0000317	-0.005001018	0.0000133	-0.002286543	0.0000182	-0.001042993
20070518	0.000021	0.006312911	0.0000572	-0.009378525	0.0000181	0.001051505	0.00004	0.011384589
20070521	0.0000144	0.001194492	0.0000494	0.005787677	0.0000262	-0.001707755	0.0000261	-0.003387902
20070522	0.0000169	-0.000787143	0.0000401	0.00577113	0.0000286	-0.007316795	0.0000224	0.000517046
20070523	0.0000298	-0.001194869	0.0000242	-0.003272223	0.0000192	-0.001892053	0.0000164	0.0056596
20070524	0.0000528	-0.009538813	0.0000569	0.000933929	99999	99999	0.0000657	-0.005774912
20070525	0.0000266	0.005490703	0.0000324	-0.002745465	0.0000205	-0.001612682	0.0000512	0.005073097
20070528	99999	99999	0.0000194	0.002425671	0.0000108	-0.003131029	99999	99999
20070529	0.0000257	0.001648207	0.00004	0.008394992	0.0000204	-0.002379238	0.0000142	-0.001420639
20070530	0.0000463	0.007967647	0.0000733	-0.004317982	0.0000353	-0.002421456	0.0000477	0.002628334
20070531	0.000018	0.000450823	0.0000572	0.008989842	0.0000426	0.011136453	0.0000355	0.005929537
20070601	0.0000327	0.003560835	0.0000133	0.000499042	0.0000563	-0.005537265	0.0000327	0.008122318
20070604	0.0000136	0.00183392	0.0000207	-0.005242883	0.0000624	0.001477241	0.0000303	-0.002958204
20070605	0.0000332	-0.005178675	0.0000401	0.001886144	0.0000871	0.001040261	0.0000393	-0.005332392
20070606	0.0000376	-0.008463951	0.0000139	0.002204643	0.0000347	-0.00151912	0.0000802	-0.014352049
20070607	0.0000785	-0.01751824	0.000027	0.009705526	0.0000494	0.007831488	0.000142227	-0.014826935
20070608	0.0000517	0.011040916	0.0000589	-0.007039084	0.000024	-0.001106211	0.000163595	-0.000722291
20070611	0.0000287	0.000881785	0.0000187	-0.003612301	0.00000906	-0.001626579	0.0000416	0.003348588
20070612	0.0000667	-0.010431124	0.0000248	-0.00473571	0.0000377	-0.000875739	0.0000721	-0.00448548
20070613	0.0000647	0.015185755	0.0000286	0.00570628	0.0000114	0.002504744	0.0000978	0.006196827
20070614	0.0000223	0.004739408	0.0000152	0.000420999	0.0000214	0.007330106	0.0000417	0.011451745
20070615	0.0000402	0.004950165	0.0000098	0.00142828	0.0000167	-0.00034585	0.0000864	0.012558132
20070618	0.0000164	-0.001122686	0.0000145	0.001218957	0.0000351	0.01524802	0.0000428	-0.004516589
20070619	0.0000219	0.001670692	0.0000122	0.001764421	99999	99999	0.0000362	0.000425973
20070620	0.0000507	-0.013853274	0.0000215	0.002122319	0.000066	0.001828306	0.0000313	0.002101606
20070621	0.0000718	0.006254778	0.0000258	0.006766149	0.0000335	0.007798609	0.0000927	-0.007320128
20070622	0.0000753	-0.011855652	0.000025	0.000590653	0.000103096	0.005488237	0.0000429	-0.004321953
20070625	0.0000841	-0.003399981	0.0000402	-0.001116171	0.0000868	-0.002825672	0.0000719	0.004394854
20070626	0.0000796	-0.002948898	0.0000258	-0.001781861	0.0000557	0.000128428	0.000064	-0.003828133
20070627	0.0000748	0.009455232	0.0000235	-0.007395296	0.0000516	-0.00320234	0.0000571	-0.000880705
20070628	0.0000538	-0.0000465	0.0000187	0.000928367	0.0000402	0.001159837	0.000025	0.004147997
20070629	0.000085	-0.002273952	0.0000217	0.007074112	0.0000368	-0.010259176	0.0000445	0.004554026
20070702	0.0000418	0.009630086	0.0000194	0.000400162	99999	99999	0.0000374	0.000308553
20070703	0.0000104	0.003777941	0.0000154	-0.003113073	0.000033	0.006658345	0.0000303	0.006653583
20070704	99999	99999	0.0000126	0.000547795	0.0000357	-0.002754259	0.00000878	0.000955418
20070705	0.0000201	0.000249172	0.0000186	0.001625228	0.0000474	-0.00089027	0.0000564	-0.008645249
20070706	0.0000196	0.00354789	0.0000179	-0.002406019	0.000091	0.014046516	0.0000368	0.006552264
20070709	0.0000169	0.001103656	0.0000101	0.001968316	0.0000473	0.004279564	0.0000219	0.00016774
20070710	0.0000777	-0.014227441	0.0000108	0.000437292	0.000059	0.002290937	0.0000711	-0.010550713
20070711	0.0000456	0.005850673	0.0000105	-0.003713419	0.0000589	-0.002136874	0.0000803	0.000597733
20070712	0.0000454	0.018539949	0.0000429	-0.006747041	0.0000534	0.000494225	0.0000454	0.011829285
20070713	0.0000222	0.002954898	0.0000197	0.004281878	0.0000474	-0.004309879	0.0000581	0.001526145
20070716	0.0000197	-0.001882608	99999	99999	0.0000326	-0.006285008	0.0000251	0.002084604
20070717	0.0000209	0.000122611	0.0000206	-0.002855294	0.0000288	0.00615623	0.0000477	-0.004688549
20070718	0.0000835	-0.00144049	0.0000287	-0.006665282	0.0000395	-0.00502415	0.0000673	-0.006590191
20070719	0.0000363	0.004278958	0.0000177	0.001138833	0.0000323	0.006601893	0.0000379	0.005444223
20070720	0.0000733	-0.012477811	0.0000152	0.000513957	0.0000219	0.004151246	0.0000931	-0.015821007
20070723	0.0000441	0.004396927	0.0000233	-0.001783681	0.000031	0.008389699	0.000062	0.007943743
20070724	0.000110347	-0.019487155	0.0000222	0.000181663	0.0000194	0.000559952	0.0000661	-0.012569673
20070725	0.000168947	0.004542851	0.0000331	0.002660546	0.0000328	0.005735919	0.000142605	-0.006969799
20070726	0.000370811	-0.021398667	0.0000312	-0.005921843	0.000100381	-0.012090741	0.000233017	-0.025819122
20070727	0.000204399	-0.015437892	0.000171233	-0.009832426	0.000102796	-0.003392494	0.000352493	0.001047212
20070730	0.000131664	0.009842216	0.0000483	0.008758668	0.0000788	0.011549783	0.000156191	-0.000529944
20070731	0.000153593	-0.012699884	0.0000314	-0.003999207	0.0000368	0.006990537	0.0000833	0.011022964
20070801	0.000313852	0.007598977	0.0000758	-0.017522095	0.000229741	-0.024755869	0.000284991	-0.006871133
20070802	0.000105661	0.004167467	0.000237387	0.001636986	0.00032625	-0.012713335	0.0000709	0.004996085
20070803	0.000148773	-0.026632265	0.0000942	-0.002349436	0.0000734	-0.003849989	0.0000945	-0.015544598
20070806	0.000239043	0.02329873	0.0000785	0.007913241	0.0000717	-0.008684086	0.000101952	0.001362818
20070807	0.000279045	0.006296484	0.0000631	-0.005178696	0.0000879	-0.011974311	0.0000748	0.010766321
20070808	0.000148235	0.013330166	0.0000509	0.005823984	0.0000592	0.019441273	0.0000721	0.015883026
20070809	0.000411519	-0.02726503	0.000046	0.000014	0.0000777	-0.012212461	0.000208792	-0.018173279
20070810	0.000388739	0.000687952	0.000124284	-0.009446954	0.000100989	-0.000214728	0.000363081	-0.014812795
20070813	0.000118917	-0.000357841	0.0000842	0.000491191	0.0000705	-0.001866596	0.0000886	0.015503342
20070814	0.000137555	-0.017602238	0.000031	0.00118684	0.0000539	0.005516083	0.000119034	-0.010697116
20070815	0.000203801	-0.014535591	0.0000615	-0.011073707	0.0000535	-0.012172222	0.0000985	0.003955256
20070816	0.000588057	0.00557223	0.000301024	-0.009117678	0.000179983	-0.008134243	0.000341226	-0.018171992
20070817	0.000502184	0.023827071	0.000376116	-0.048666445	0.000934179	-0.018187339	0.000693508	0.026321916
20070820	0.000121847	-0.000470393	0.000302665	0.016355515	0.000152798	0.021289468	0.0000707	-0.002315545
20070821	0.00010661	0.00104404	0.000147659	0.008049243	0.000542755	-0.022699671	0.000153946	-0.002513121
20070822	0.000127009	0.011474792	0.0000631	0.002143089	0.000149326	0.017947365	0.0000622	0.008853802
20070823	0.0000965	-0.000922525	0.000121934	0.013730487	0.000123914	-0.003830774	0.0000432	-0.004873127
20070824	0.0000401	0.011449988	0.000045	-0.002276935	0.0000993	0.008911018	0.00006	0.006110249
20070827	0.0000426	-0.008628673	0.00005	-0.007798294	0.0000531	0.009346816	0.0000165	-0.001958458
20070828	0.0000617	-0.022944489	0.0000455	0.004516711	0.000272933	-0.016406953	0.0000537	-0.01607072
20070829	0.000111049	0.021560435	0.000170344	-0.003445664	0.00019351	0.009504816	0.0000887	0.009196206
[truncated: 1,090 more rows]
