# Supplementary material for: Dataset for petroleum based stock markets and GAUSS codes for SAMEM
Source: Data Brief. 2016 Nov 30;10:421–5. doi: 10.1016/j.dib.2016.10.031 (PMC5192250; doi:10.1016/j.dib.2016.10.031)
Supplement: Supplementary file 2 — Supplementary material [file mmc2.zip › samem.prg]

/************************************************************************************************
GAUSS CODE TO ESTIMATE A SAMEM AS IN
E. OTRANTO(2012):"SPILLOVER EFFECTS IN THE VOLATILITY OF FINANCIAL MARKETS"
CRENOS WP 2012/17

The output is given by the file samem.out, containing:
inference on the components of the volatility
estimate of parameters and corresponding standard errors
likelihood-based statistics and loss functions
Ljung-Box statistics

AUTHOR: EDOARDO OTRANTO
************************************************************************************************/


new;
t=3089; @lenght of the data set@
n=9;      @variables contained in the input file@
pmax=14;@maximum number of coefficients@
res=zeros(t,1);
par_f=zeros(4,1);
par_r=zeros(4,1);
se_f=zeros(4,1);
lag=20;
lb=zeros(2,lag);
stat=zeros(1,5);
lb5=zeros(1,20);
lb1=zeros(1,20);
lmt5=zeros(1,1);
lmt1=zeros(1,1);
load data[t,n]=d:\papers\st_garch\omrvi.txt;  @load the data@
i=1;
   do while i<=t;
      j=2;
         do while j<=n;
         if data[i,j]==99999;
         data[i,j]=data[i-1,j];
         endif;
          j=j+1;
          endo;
   i=i+1;
   endo;
ret=data[.,3~5~7~9];  @series of returns@
data=data[.,2~4~6~8]; @series of volatility@
data=sqrt(data.*10000*252);  @annualized volatility@
 t=rows(data); n=cols(data);


r=4;  @dependent variable of volatility@
y=(data[.,r]);
cx=1~2~3;
x=(data[.,cx]);  @independent variables of volatility@
dum=(ret[.,r].<0).*y;  @create the dummies for y@
dum_x=(ret[.,cx].<0).*x;  @create the dummies for x@
n=cols(x);


/****************************************************************
starting values in this order (see the paper for the symbols):
ZETA EQUATION:
omega 
beta_0 
alpha_0 
gamma_0 
GAMMA COEFFICIENT:
a  
CSI_1 EQUATION:
beta_1 
alpha_1 
gamma_1 
CSI_2 EQUATION:
beta_2 
alpha_2 
gamma_2 
CSI_3 EQUATION:
beta_3 
alpha_3 
gamma_3 
************************************************************/


b=0.5*ones(9,1);b={-1.23097
1.024472
2.1956427
-0.24501228
2.7501189
-1.5595415
-2.1458396
-4.785137
};b=b';


@IF SOME COEFFICIENT IS CONSTRAINED EQUAL TO ZERO, INSERT ITS POSITION IN THE VARIABLE holes@  
holes=6|9|10|12|13|14;
rh=rows(holes);

library optmum;
_opmiter=500;
@ _opgtol=10^(-4);
__btol=10^(-4);@

{b1,likv,gr,err}=optmum(&mem_sp,b);
b=trans(b1);
Hout0=hessp(&mem_sp,b1);
if det(Hout0)==0;
sd_fnl=0;
else;

hout=inv(hout0);

grdn=gradfd(&TRANS,b1);
Hsn_fnl=grdn*hout*grdn';
SD_fnl =sqrt(diag(Hsn_fnl)); @Standard errors of the estimated coefficients@
endif;

b0=constr(b);

omega=b0[1];
alpha=b0[2];
beta=b0[3];
gam=b0[4];
theta=b0[5];
parz=reshape(b0[6:5+3*n],n,3);
phi=parz[.,1];
psi=parz[.,2];
csi=parz[.,3];

mi_f=zeros(t,1);
zeta_f=zeros(t,n);
ve_f=zeros(t,1);
mi=omega[1]/(1-alpha-beta[1]-gam/2);
zeta=omega/(1-phi-psi-csi/2);
mi_f[1]=mi;
zeta_f[1,.]=zeta';
ve_f[1]=mi+sumc(zeta);

tim=2;
   do while tim<=t;
         mi=omega+alpha*y[tim-1]+beta*(mi)+gam*dum[tim-1];
         mi_f[tim]=mi;
         zeta=(phi.*zeta+psi.*x[tim-1,.]'+csi.*dum_x[tim-1,.]');
         zeta_f[tim,.]=zeta';
         ve_f[tim]=mi+sumc(zeta);
   tim=tim+1;
   endo;  
ve_s=ve_f; 
ve_fnl=ve_f/sqrt(theta);

res_f=y./ve_fnl;
res_f=res_f[3:t];
t1=t-2;
res=res_f@|zeros(t1-t,1)@;
par_f=b0;
par_r=b1;
se_f=sd_fnl;
likv=-mem_sp(b1);
k=rows(b0);
AIC=-2/t*(likv-k);
BIC=-2*likv/t+k*ln(t)/t;
mse=sqrt(meanc((y-ve_s).^2));
mae=meanc(abs(y-ve_s));

stat=likv~AIC~BIC~mse~mae;

i=1;
   do while i<=lag;
   qm=0;
   j=1;
      do while j<=i;
     cl=corrx(res_f[j+1:t1]~res_f[1:t1-j]);
     cl=cl[1,2]^2;
     qm=qm+cl/(t1-j);
      j=j+1;
      endo;
      qm=qm*t*(t1+2);
      lb[1,i]=qm;
      lb[2,i]=cdfchic(qm,i);
            if cdfchic(qm,i)>0.05;
      lb5[i]=1;
      endif;
      if cdfchic(qm,i)>0.01;
      lb1[i]=1;
      endif;
      i=i+1;
      endo;    


output file=d:\papers\st_garch\samem.out  reset;
"Dependent variable Zeta_t Csi_1t Csi_2t Csi_3t:";
ve_f~mi_f~zeta_f;

"Parameters estimate:";
par_f;
"standard errors (if not available, it will print 0):";
se_f;
"log-likelihood AIC BIC RMSE MAE:";
stat;
"Ljung Box  statistic and corresponding p-value:"; 
lb;
output file off;

/******************************************************************************
                 PROCEDURE TO CONSTRAINTS SOME PARAMETERS TO BE 0
*******************************************************************************/
proc(1)=constr(x0);
local xc,ir,ix,j;
if holes==0;
xc=x0;
else;
xc=zeros(pmax,1);
ir=1;
ix=0;
   j=1;
   do while j<=pmax;
   ix=ix+1;
      hol:
      if j==holes[ir];
      if holes[ir]==pmax and j==pmax;
      goto ehol1;
      endif;
      j=j+1;
      ix=j-ir;
      ir=ir+1;
      if ir>rh;
      ir=rh;
      goto ehol;
      endif;
      goto hol;
      endif;
   ehol:
   xc[j]=x0[ix];
   ehol1:
   j=j+1;
   endo; 
endif;
retp(xc);
endp;


proc trans(x1);
local c,i,x,c1,y;
x=constr(x1);
c=x;
if holes==0;
y=exp(x);
else;
y=exp(x);
i=1;
   do while i<=rows(holes);
   y[holes[i]]=0;
   i=i+1;
   endo;
endif;
c[1]=y[1];
c[2]=(y[2])/(1+(y[2])+(y[3])+(y[4])/2);
c[3]=(y[3])/(1+(y[2])+(y[3])+(y[4])/2);
c[4]=(y[4])/(1+(y[2])+(y[3])+(y[4])/2);

c[5]=(y[5]);
i=1;
   do while i<=n;
   c[5+(i-1)*3+1]=(y[5+(i-1)*3+1])/(1+(y[5+(i-1)*3+1])+(y[5+(i-1)*3+2])+(y[5+(i-1)*3+3])/2);
   c[5+(i-1)*3+2]=(y[5+(i-1)*3+2])/(1+(y[5+(i-1)*3+1])+(y[5+(i-1)*3+2])+(y[5+(i-1)*3+3])/2);
   c[5+(i-1)*3+3]=(y[5+(i-1)*3+3])/(1+(y[5+(i-1)*3+1])+(y[5+(i-1)*3+2])+(y[5+(i-1)*3+3])/2);
   i=i+1;
   endo;
if holes==0;
c1=zeros(pmax,1);
else;
c1=zeros(pmax,1);
i=1;
   do while i<=rh;
   c1[holes[i]]=1;
   i=i+1;
   endo;
endif;
c=delif(c,c1);   
retp(c);
endp;


proc mem_sp(b);
local b0,omega, alpha,beta,ll,tim,mi,fy,i,theta,gam,phi,psi,parz,zeta,ve,csi,b1;
b1=trans(b);
b0=constr(b1);
omega=b0[1];
alpha=b0[2];
beta=b0[3];
gam=b0[4];
theta=b0[5];
parz=reshape(b0[6:5+3*n],n,3);
phi=parz[.,1];
psi=parz[.,2];
csi=parz[.,3];

    @     LOCATE 15,1;  "series " r;@


ll=0;
mi=omega[1]/(1-alpha-beta[1]-gam/2);
zeta=omega/(1-phi-psi-csi/2);

tim=2;
   do while tim<=t;
         mi=omega+alpha*y[tim-1]+beta*(mi)+gam*dum[tim-1];
         zeta=(phi.*zeta+psi.*x[tim-1,.]'+csi.*dum_x[tim-1,.]');
         ve=mi+sumc(zeta);
         fy=(1/gamma(theta[1]))*(theta[1]^theta[1])*(y[tim]^(theta[1]-1))*ve^(-theta[1])*exp(-theta[1]*y[tim]/ve);
   ll=ll+ln(fy);
   tim=tim+1;
   endo;  

retp(-ll);
endp;   
