# Supplementary material for: Dataset for petroleum based stock markets and GAUSS codes for SAMEM
Source: Data Brief. 2016 Nov 30;10:421–5. doi: 10.1016/j.dib.2016.10.031 (PMC5192250; doi:10.1016/j.dib.2016.10.031)
Supplement: Supplementary file 3 — Supplementary material [file mmc3.xlsx]

## Sheet: Prices
Closing price
Row Labels	Natural Gas	WTI_oil	Abu Dhabi	Bahrain	Dubai	Kuwait	Oman	Qatar	Saudi
2006-10-16	6.444	59.94	3465.19	2214.66	4775.36	10415.2	5517.49	7035.84	10382.3
2006-10-17	6.442	58.93	3480.67	2212.6	4755.78	10449.9	5587.81	7196.45	10438.8
2006-10-18	6.807	57.65	3455.55	2218.57	4746.54	10497.4	5616.93	7184.88	10545.4
2006-10-19	7.132	58.5	3455.31	2221.43	4807.18	10497.4	5675.57	7225.13	10545.4
2006-10-20	7.241	56.82	3455.31	2221.43	4807.18	10497.4	5675.57	7225.13	10545.4
2006-10-22	7.241	56.82	3455.31	2221.06	4807.18	10497.4	5715.76	7225.13	10545.4
2006-10-23	6.881	58.81	3455.31	2221.06	4807.18	10497.4	5715.76	7225.13	10545.4
2006-10-24	7.091	59.35	3455.31	2221.06	4807.18	10497.4	5715.76	7225.13	10545.4
2006-10-25	7.693	61.4	3455.31	2221.06	4807.18	10497.4	5715.76	7225.13	10545.4
2006-10-26	7.497	60.36	3455.31	2228.21	4807.18	10497.4	5715.76	7225.13	10545.4
2006-10-27	7.153	60.75	3455.31	2228.21	4807.18	10497.4	5715.76	7225.13	10545.4
2006-10-28	7.153	60.75	3455.31	2228.21	4807.18	10497.4	5715.76	7225.13	10579.7
2006-10-29	7.153	60.75	3447.66	2235.06	4811.82	10531.5	5778.22	7365.16	10527.9
2006-10-30	7.416	58.36	3420.34	2234.64	4745.76	10546.1	5799.77	7329.88	10053.9
2006-10-31	7.534	58.73	3399.12	2230.56	4688.43	10465.5	5751	7185.72	9717.89
2006-11-01	7.712	58.71	3353.75	2228.56	4584.84	10367.2	5668.59	7182.54	9328.47
2006-11-02	7.814	57.88	3288.85	2223.54	4593.33	10367.2	5621.12	7120.91	9328.47
2006-11-03	7.884	59.14	3288.85	2223.54	4593.33	10367.2	5621.12	7120.91	9328.47
2006-11-04	7.884	59.14	3288.85	2223.54	4593.33	10367.2	5621.12	7120.91	8793.61
2006-11-05	7.884	59.14	3233.49	2211.99	4331.68	10306.2	5572.44	7001.85	8978.69
2006-11-06	7.49	60.02	3165.09	2190.71	4336.2	10392.2	5565.76	7079.38	8801.24
2006-11-07	7.755	58.93	3122.92	2189.04	4268.09	10380.1	5583.2	6962.51	8822.03
2006-11-08	7.823	59.83	3138.76	2182.24	4332.15	10396.4	5614.58	6972.54	8427.22
2006-11-09	7.955	61.16	3135.99	2181.12	4316.9	10396.4	5611.51	6875.73	8427.22
2006-11-10	7.794	59.59	3135.99	2181.12	4316.9	10396.4	5611.51	6875.73	8427.22
2006-11-11	7.794	59.59	3135.99	2181.12	4316.9	10396.4	5611.51	6875.73	8019.07
2006-11-12	7.794	59.59	3115.09	2169.68	4266.02	10323.5	5611.7	6660	8662.43
2006-11-13	7.894	58.58	3150.5	2171.18	4310.75	10289.4	5575.16	6623.81	8433.52
2006-11-14	7.977	58.28	3133.08	2165.11	4273.05	10313.4	5488.16	6625.05	8025.68
2006-11-15	8.12	58.76	3136.51	2161.55	4300.82	10281.2	5442.44	6665.61	8400.88
2006-11-16	7.755	56.26	3142.42	2168.65	4293.24	10281.2	5458.86	6651.23	8400.88
2006-11-17	8.179	55.81	3142.42	2168.65	4293.24	10281.2	5458.86	6651.23	8400.88
2006-11-18	8.179	55.81	3142.42	2168.65	4293.24	10281.2	5458.86	6651.23	8501.86
2006-11-19	8.179	55.81	3143.2	2170.38	4267.6	10224	5445.49	6599.66	8361.8
2006-11-20	8.019	58.8	3093.09	2157.52	4202.49	9911.8	5437.02	6534.09	8482.82
2006-11-21	7.988	60.17	3079.78	2156.51	4193.48	10058	5438.41	6432	8631.14
2006-11-22	7.718	59.24	3045.7	2150.81	4157.51	9988.5	5476.15	6181.24	8701.53
2006-11-23	7.718	59.24	3013.71	2144.63	4139.36	9988.5	5514.44	6244.93	8701.53
2006-11-24	7.718	59.24	3013.71	2144.63	4139.36	9988.5	5514.44	6244.93	8701.53
2006-11-25	7.718	59.24	3013.71	2144.63	4139.36	9988.5	5514.44	6244.93	8749.35
2006-11-26	7.718	59.24	3039.14	2148.19	4140.8	9940.6	5494.52	6259.57	8491.85
2006-11-27	7.998	60.32	3028.15	2152.62	4124.48	9750.8	5451.11	6225.8	8533.75
2006-11-28	8.318	60.99	3008.37	2145.55	4095.02	9558	5466.88	6154.83	8454.46
2006-11-29	8.871	62.46	2967.29	2143.99	4005.24	9755.2	5466.88	6030.85	8324.43
2006-11-30	8.844	63.13	2974.76	2180.47	4134.06	9755.2	5466.88	5954.41	8324.43
2006-12-01	8.422	63.43	2974.76	2180.47	4134.06	9755.2	5466.88	5954.41	8324.43
2006-12-02	8.422	63.43	2974.76	2180.47	4134.06	9755.2	5466.88	5954.41	8158.52
2006-12-03	8.422	63.43	2974.76	2179.06	4134.06	9330.9	5467.66	5928.72	7665.73
2006-12-04	7.806	62.44	2937.84	2146.58	3997.29	9164.3	5434.32	5830.24	7689.71
2006-12-05	7.685	62.43	2936.4	2136.62	4077.56	9372.6	5416.05	5825.8	7999.45
2006-12-06	7.727	62.19	2976.22	2137.74	4152.35	9594.6	5425.83	6032.71	7906.28
2006-12-07	7.671	62.49	3017.97	2143.19	4238.97	9594.6	5427.19	6109.37	7906.28
2006-12-08	7.561	62.03	3017.97	2143.19	4238.97	9594.6	5427.19	6109.37	7906.28
2006-12-09	7.561	62.03	3017.97	2143.19	4238.97	9594.6	5427.19	6109.37	7821.21
2006-12-10	7.561	62.03	3042.33	2151.97	4236.9	9787.1	5404.63	6338.87	7694.91
2006-12-11	7.427	61.22	3042.07	2155.95	4168.04	9599.1	5399.29	6191.33	7800.51
2006-12-12	7.43	61.02	3038.3	2150.66	4196.3	9588.6	5433.96	6060.83	7837.06
2006-12-13	7.673	61.37	3031.53	2153.23	4266.68	9673.9	5476.55	6127.93	7950.42
2006-12-14	7.555	62.51	3031.85	2149.9	4262.25	9673.9	5534.49	6149.21	7950.42
2006-12-15	7.409	63.43	3031.85	2149.9	4262.25	9673.9	5534.49	6149.21	7950.42
2006-12-16	7.409	63.43	3031.85	2149.9	4262.25	9673.9	5534.49	6149.21	8162.15
2006-12-17	7.409	63.43	3030.02	2149.9	4345.33	9889.5	5535.68	6241.04	8229.23
2006-12-18	7.075	62.21	3023.74	2149.9	4330.61	9978.1	5561.14	6239.86	8247.64
2006-12-19	7.083	63.15	3025.57	2165.21	4291.77	9967.9	5588.92	6243.14	7890.5
2006-12-20	6.769	63.72	3008.51	2159.29	4162	9892.9	5630.42	6438.58	7865.22
2006-12-21	6.8	62.66	2968.52	2160.95	4152.87	9892.9	5659.31	6536.99	7865.22
2006-12-22	6.635	62.41	2968.52	2160.95	4152.87	9892.9	5659.31	6536.99	7865.22
2006-12-23	6.635	62.41	2968.52	2160.95	4152.87	9892.9	5659.31	6536.99	7797.84
2006-12-24	6.635	62.41	2925.03	2165.95	4038.1	9932.5	5599.32	6893.29	7813.23
2006-12-25	6.635	62.41	2927.95	2161.34	4089.07	9949.6	5568.04	6866.28	7859.46
2006-12-26	6.113	61.1	2926.89	2162.36	4077.72	9961.2	5564.22	6947.7	7801.24
2006-12-27	5.838	60.34	2971.46	2171.46	4127.33	10067.4	5572.35	7052.67	7933.29
2006-12-28	6.248	60.53	2999.66	2217.58	4127.33	10067.4	5581.57	7133	7933.29
2006-12-29	6.299	61.05	2999.66	2217.58	4127.33	10067.4	5581.57	7133	7933.29
2007-01-02	6.299	61.05	2996.7	2226.09	4125.06	10067.4	5581.57	7133	7933.29
2007-01-03	6.163	58.32	3004.14	2228.96	4158.24	10067.4	5625.4	7123.53	7933.29
2007-01-04	6.162	55.59	3088.9	2242.75	4195.97	10067.4	5714.94	7129.55	7933.29
2007-01-05	6.184	56.31	3088.9	2242.75	4195.97	10067.4	5714.94	7129.55	7933.29
2007-01-06	6.184	56.31	3088.9	2242.75	4195.97	10067.4	5714.94	7129.55	7967.7
2007-01-07	6.184	56.31	3118.87	2208.59	4172.41	10067	5729.79	7023.73	7753.96
2007-01-08	6.378	56.09	3076.08	2219.78	4180.42	10088.7	5725.67	6923.97	7732.97
2007-01-09	6.631	55.64	3085.54	2216.99	4174.78	10110.2	5749.84	6941.19	7729.91
2007-01-10	6.755	54.02	3057.3	2205.87	4131.38	10104.8	5793.67	7050.8	7586.61
2007-01-11	6.292	51.88	3021.25	2211.66	4143.12	10104.8	5829.1	6947.99	7586.61
2007-01-12	6.601	52.99	3021.25	2211.66	4143.12	10104.8	5829.1	6947.99	7586.61
2007-01-13	6.601	52.99	3021.25	2211.66	4143.12	10104.8	5829.1	6947.99	7230.09
2007-01-14	6.601	52.99	2983.32	2204.88	4071.94	9886.8	5857.65	6788.2	7069.21
2007-01-15	6.601	52.99	2979.19	2195.84	4084.55	9842.8	5893.42	6887.84	7250.49
2007-01-16	6.638	51.21	2975.2	2216.39	4101.9	9821.7	5921.29	6946.67	7123.88
2007-01-17	6.234	52.24	2985.61	2231.23	4089.48	9795.5	5944.45	6959.66	7153.87
2007-01-18	6.324	50.48	2972.48	2225.74	4132.24	9795.5	5956.46	6931.04	7153.87
2007-01-19	6.886	51.99	2972.48	2225.74	4132.24	9795.5	5956.46	6931.04	7153.87
2007-01-20	6.886	51.99	2972.48	2225.74	4132.24	9795.5	5956.46	6931.04	7146.14
2007-01-21	6.886	51.99	2972.48	2225.74	4132.24	9776.3	5945.56	6931.41	7191.15
2007-01-22	7.319	51.13	2983.64	2213.23	4160.25	9724.4	5919.73	6944.75	7268.27
2007-01-23	7.597	55.04	3026.53	2208.94	4232.73	9728.9	5822.2	6928.26	7141.73
2007-01-24	7.421	55.37	3063.43	2192.36	4220.33	9704.1	5808.48	6868.01	6936.33
2007-01-25	6.905	54.23	3046.89	2192.19	4284.26	9704.1	5800.2	6839.14	6936.33
2007-01-26	7.175	55.42	3046.89	2192.19	4284.26	9704.1	5800.2	6839.14	6936.33
2007-01-27	7.175	55.42	3046.89	2192.19	4284.26	9704.1	5800.2	6839.14	6911.58
2007-01-28	7.175	55.42	3040.5	2181.37	4314.46	9722.7	5769.6	6781.08	6982.21
2007-01-29	6.917	54.01	3034.35	2181.37	4226.33	9720.7	5733.62	6544.97	6905.56
2007-01-30	7.74	56.97	3020.85	2181.37	4193.53	9723.3	5743.35	6434.52	6956.58
2007-01-31	7.667	58.14	2980.42	2152.06	4120.76	9711.8	5769.99	6434.02	7055.69
2007-02-01	7.53	57.3	2947.48	2171.06	4153.53	9711.8	5790.37	6505.39	7055.69
2007-02-02	7.476	59.02	2947.48	2171.06	4153.53	9711.8	5790.37	6505.39	7055.69
2007-02-03	7.476	59.02	2947.48	2171.06	4153.53	9711.8	5790.37	6505.39	7239.77
2007-02-04	7.476	59.02	2964.76	2167.85	4129.84	9601	5799.66	6501.13	7173.47
2007-02-05	7.634	58.74	2954.97	2159.47	4172.47	9602.8	5768.08	6462.54	7128.76
2007-02-06	7.616	58.88	2954.07	2158.43	4149.5	9649.3	5701.24	6456.16	7259.35
2007-02-07	7.709	57.71	2945.63	2148.75	4194.6	9632.3	5712.57	6440.68	7326.88
2007-02-08	7.871	59.71	2951.7	2144.61	4166.56	9632.3	5694.74	6426.27	7326.88
2007-02-09	7.827	59.89	2951.7	2144.61	4166.56	9632.3	5694.74	6426.27	7326.88
2007-02-10	7.827	59.89	2951.7	2144.61	4166.56	9632.3	5694.74	6426.27	7350.68
2007-02-11	7.827	59.89	2959.6	2141.75	4167.2	9611.4	5669.58	6374.62	7418.38
2007-02-12	7.226	57.81	2958.99	2148.23	4164.25	9641.1	5682.59	6150.32	7479.59
2007-02-13	7.367	59.06	2948.48	2142.84	4152.97	9647.8	5696.85	6049.27	7625.27
2007-02-14	7.241	58	2942.78	2144.8	4215.09	9643	5691.34	6116.93	7850.45
2007-02-15	7.292	57.99	2958.45	2153.44	4216.6	9643	5712.27	6243.06	7850.45
2007-02-16	7.503	59.39	2958.45	2153.44	4216.6	9643	5712.27	6243.06	7850.45
2007-02-17	7.503	59.39	2958.45	2153.44	4216.6	9643	5712.27	6243.06	8036.91
2007-02-18	7.503	59.39	2964.07	2164.84	4209.38	9665.9	5710.75	6391.52	8062.82
2007-02-19	7.503	59.39	2986.41	2147.16	4241.08	9700.6	5719.15	6326.45	8196.28
2007-02-20	7.585	58.07	3035.12	2162.1	4262.17	9736.4	5749.94	6280.12	8152.73
2007-02-21	7.646	60.07	3026.74	2152.76	4244.5	9726.4	5747.48	6299.4	8294.16
2007-02-22	7.727	60.95	3024.83	2162.82	4226.01	9726.4	5758.91	6281.97	8294.16
2007-02-23	7.755	61.14	3024.83	2162.82	4226.01	9726.4	5758.91	6281.97	8294.16
2007-02-24	7.755	61.14	3024.83	2162.82	4226.01	9726.4	5758.91	6281.97	8369.6
2007-02-25	7.755	61.14	3004.03	2160.65	4207.51	9726.4	5780.39	6237.51	8443.47
2007-02-26	7.547	61.39	3057.41	2155.83	4179.26	9726.4	5781.1	6204.62	8429.13
2007-02-27	7.533	61.46	3080.49	2144.34	4209.39	9769.2	5779.53	6277.01	8395.62
2007-02-28	7.3	61.79	3090.91	2144.22	4173.34	9752.6	5773.15	6305.21	8279.03
2007-03-01	7.288	62	3070.97	2136.92	4140.81	9752.6	5750.84	6316.47	8279.03
2007-03-02	7.243	61.64	3070.97	2136.92	4140.81	9752.6	5750.84	6316.47	8279.03
2007-03-03	7.243	61.64	3070.97	2136.92	4140.81	9752.6	5750.84	6316.47	8482.26
2007-03-04	7.243	61.64	3066.32	2142.62	4104.46	9771.4	5744.58	6274.62	8714.97
2007-03-05	7.254	60.07	3084.24	2133.92	4161.77	9747.3	5730.92	6261.54	8827.09
2007-03-06	7.472	60.69	3078.63	2140.78	4113.02	9744.1	5709.93	6254.17	8805.75
2007-03-07	7.366	61.82	3035.51	2128.63	4112.55	9771.9	5721.57	6216.01	8884.93
2007-03-08	7.239	61.64	3038.44	2130.17	4140.24	9771.9	5733.2	6190.72	8884.93
2007-03-09	7.083	60.05	3038.44	2130.17	4140.24	9771.9	5733.2	6190.72	8884.93
2007-03-10	7.083	60.05	3038.44	2130.17	4140.24	9771.9	5733.2	6190.72	8978.26
2007-03-11	7.083	60.05	3048.62	2126.33	4089.3	9857.7	5715.54	6110.85	8767.42
2007-03-12	6.912	58.91	3004.29	2122.04	4010.22	9931	5693.98	6099.27	8867.65
2007-03-13	6.892	57.93	3024.03	2120.05	4013.61	9962.6	5658.83	6131.41	8565.11
2007-03-14	7.083	58.16	2998.54	2112.49	3960.12	10057.9	5564.37	6161.2	8717.75
2007-03-15	6.959	57.55	3000.44	2118.66	3944.51	10057.9	5612.84	6204.16	8717.75
2007-03-16	6.924	57.11	3000.44	2118.66	3944.51	10057.9	5612.84	6204.16	8717.75
2007-03-17	6.924	57.11	3000.44	2118.66	3944.51	10057.9	5612.84	6204.16	8766.55
2007-03-18	6.924	57.11	3030.68	2117.59	3913.42	10148.7	5615.92	6184.08	8869.17
2007-03-19	6.847	56.59	3033.68	2130.18	3864.86	10240	5626.55	6170.41	8933.37
2007-03-20	6.91	56.73	3008.1	2134.51	3804.5	10265.3	5636.58	6158.12	8916.79
2007-03-21	7.16	59.61	3012.11	2134.78	3824.6	10302.5	5621.97	6176.73	8873.96
2007-03-22	7.32	61.69	2993.92	2135.77	3779.24	10302.5	5631.13	6154.23	8873.96
2007-03-23	7.269	62.28	2993.92	2135.77	3779.24	10302.5	5631.13	6154.23	8873.96
2007-03-24	7.269	62.28	2993.92	2135.77	3779.24	10302.5	5631.13	6154.23	8739.47
2007-03-25	7.269	62.28	2939.24	2143.77	3675.93	10269.2	5594.82	6130.41	8751.12
2007-03-26	7.254	62.91	2932.67	2130.71	3700.65	10341.3	5616.24	6060.16	8242
2007-03-27	7.503	62.93	2908.54	2128.71	3690.16	10261.5	5626.07	6048.21	8126.48
2007-03-28	7.558	64.08	2899.43	2137.52	3745.17	10221.7	5532.64	6071.99	7997.49
2007-03-29	7.609	66.03	2883.67	2159.78	3727.31	10221.7	5550.47	6050.35	7997.49
2007-03-30	7.73	65.87	2883.67	2159.78	3727.31	10221.7	5550.47	6050.35	7997.49
2007-03-31	7.73	65.87	2883.67	2159.78	3727.31	10221.7	5550.47	6050.35	7731.62
2007-04-01	7.73	65.87	2869.14	2159.78	3714.2	10108.7	5556.12	6027.36	7913.37
2007-04-02	7.671	65.94	2853.13	2145.51	3661.13	10213.6	5552.79	6002.72	7672.42
2007-04-03	7.426	64.64	2839.16	2145.49	3658.13	10191.9	5547.47	5945.3	7663.38
2007-04-04	7.515	64.38	2862.26	2152.54	3665.54	10243.2	5536.04	5944.03	7715.84
2007-04-05	7.607	64.28	2922.23	2148.44	3757.69	10243.2	5541.49	5983.96	7715.84
2007-04-07	7.607	64.28	2922.23	2148.44	3757.69	10243.2	5541.49	5983.96	8140.21
2007-04-08	7.607	64.28	2944.68	2133.58	3821.91	10346.1	5641.49	6053.19	8045.67
2007-04-09	7.546	61.51	2953.59	2137.73	3813.37	10438.5	5662	6062.9	7936.57
2007-04-10	7.869	61.89	2972.36	2137.05	3830.3	10335.7	5685.32	6122.2	7955.36
2007-04-11	7.855	62.01	2997.73	2128.49	3876.31	10352.2	5664.15	6147.88	7848.16
2007-04-12	7.924	63.85	3036.35	2128.85	3872.15	10352.2	5656.39	6173.03	7848.16
2007-04-13	7.801	63.63	3036.35	2128.85	3872.15	10352.2	5656.39	6173.03	7848.16
2007-04-14	7.801	63.63	3036.35	2128.85	3872.15	10352.2	5656.39	6173.03	7639.31
2007-04-15	7.801	63.63	3028.35	2124.59	3785.48	10418.3	5683.59	6172.57	7401.19
2007-04-16	7.53	63.61	3013.68	2126.74	3795.78	10469.7	5748.46	6215	7497.31
2007-04-17	7.418	63.1	3054.31	2123.51	3831.69	10535.7	5881.57	6249.64	7409.87
2007-04-18	7.497	63.13	3072.53	2111.89	3864.28	10588.8	5918.89	6259.01	7511.3
2007-04-19	7.492	61.83	3091.5	2109.17	3864.87	10588.8	5853.53	6255.41	7511.3
2007-04-20	7.381	63.38	3091.5	2109.17	3864.87	10588.8	5853.53	6255.41	7511.3
2007-04-21	7.381	63.38	3091.5	2109.17	3864.87	10588.8	5853.53	6255.41	7379.45
2007-04-22	7.381	63.38	3090.35	2112.76	3904.13	10658.4	5814.83	6316.31	7256.48
2007-04-23	7.562	65.89	3091.01	2126.84	3872.16	10623.1	5851.36	6505.6	7279.11
2007-04-24	7.598	64.58	3094.32	2121.04	3858.16	10664.8	5856.86	6486.03	7215.32
2007-04-25	7.689	65.84	3080.92	2120.8	3822.6	10710.4	5861.55	6429.06	7287.11
2007-04-26	7.508	65.06	3066.6	2116.34	3812.1	10710.4	5848.56	6443.48	7287.11
2007-04-27	7.831	66.46	3066.6	2116.34	3812.1	10710.4	5848.56	6443.48	7287.11
2007-04-28	7.831	66.46	3066.6	2116.34	3812.1	10710.4	5848.56	6443.48	7501.43
2007-04-29	7.831	66.46	3048.8	2116.23	3805.05	10708.3	5817.77	6488.17	7416.86
2007-04-30	7.863	65.71	3052.74	2106.7	3820.94	10710.8	5795.3	6515.94	7478.11
2007-05-01	7.718	64.4	3043.5	2106.7	3870.47	10776.4	5807.53	6571.13	7620.82
2007-05-02	7.73	63.68	3064.07	2114.07	3831.29	10845.6	5848.52	6631.91	7588.48
2007-05-03	7.947	63.19	3067.93	2123.51	3838.55	10845.6	5860.57	6641.87	7588.48
2007-05-04	7.938	61.93	3067.93	2123.51	3838.55	10845.6	5860.57	6641.87	7588.48
2007-05-05	7.938	61.93	3067.93	2123.51	3838.55	10845.6	5860.57	6641.87	7393.43
2007-05-06	7.938	61.93	3141	2135.06	3975.6	10932.2	5823.34	6708.24	7389.25
2007-05-07	7.779	61.47	3155.37	2152.77	3955.74	10942.3	5794.83	6883.82	7390.71
2007-05-08	7.637	62.26	3168.59	2150.9	3981.99	10887.7	5813.94	7016.51	7465.28
2007-05-09	7.72	61.55	3195.57	2160.55	4076.34	10945.9	5850.15	6929.67	7443.78
2007-05-10	7.726	61.81	3216.59	2158.85	4061.05	10945.9	5873.26	7014.57	7443.78
2007-05-11	7.899	62.37	3216.59	2158.85	4061.05	10945.9	5873.26	7014.57	7443.78
2007-05-12	7.899	62.37	3216.59	2158.85	4061.05	10945.9	5873.26	7014.57	7435.14
2007-05-13	7.899	62.37	3294.46	2163.71	4208.6	11019	5891.2	7184.1	7517.15
2007-05-14	7.952	62.46	3321.61	2185.95	4187.9	11109.5	5949.83	7233.18	7591.97
2007-05-15	7.864	63.17	3332.84	2182.96	4233.3	11006.9	5956.19	7245.77	7621.27
2007-05-16	7.89	62.55	3344.38	2191	4162.16	11089.9	5954.45	7214.14	7594.34
2007-05-17	8.075	64.86	3304.55	2192.51	4124.8	11089.9	5996.88	7360.49	7594.34
2007-05-18	7.944	64.94	3304.55	2192.51	4124.8	11089.9	5996.88	7360.49	7594.34
2007-05-19	7.944	64.94	3304.55	2192.51	4124.8	11089.9	5996.88	7360.49	7680.07
2007-05-20	7.944	64.94	3324.65	2201.88	4170.71	11161.1	6025.24	7499.53	7735.6
2007-05-21	7.913	66.27	3347.27	2248.8	4156.38	11211.2	6042.41	7495.57	7770.51
2007-05-22	7.801	64.97	3349.92	2262.59	4213.81	11298.3	6074.7	7536.21	7777.1
2007-05-23	7.757	65.77	3418.71	2273.57	4267.66	11289.1	6102.62	7754.12	7719.95
2007-05-24	7.681	64.18	3482.2	2289.43	4336.2	11289.1	6143.83	7750.72	7719.95
2007-05-25	7.64	65.2	3482.2	2289.43	4336.2	11289.1	6143.83	7750.72	7719.95
2007-05-26	7.64	65.2	3482.2	2289.43	4336.2	11289.1	6143.83	7750.72	7784.72
2007-05-27	7.64	65.2	3634.93	2298.67	4480.8	11403.4	6092.65	7749.37	7703.87
2007-05-28	7.64	65.2	3597.78	2295.98	4408.32	11348.6	6042.93	7583.71	7632.98
2007-05-29	7.591	63.15	3582.19	2313.27	4505.08	11415.2	6045.68	7562.15	7428.37
2007-05-30	7.941	63.49	3609.7	2318.67	4479.88	11489.3	6112.05	7431.23	7502.02
2007-05-31	7.935	64.01	3577.52	2310.81	4476.08	11489.3	6202.4	7307.51	7502.02
2007-06-01	7.878	65.08	3577.52	2310.81	4476.08	11489.3	6202.4	7307.51	7502.02
2007-06-02	7.878	65.08	3577.52	2310.81	4476.08	11489.3	6202.4	7307.51	7357.65
2007-06-03	7.878	65.08	3601	2336.49	4489.8	11457.2	6264.23	7459.97	7462.1
2007-06-04	8.191	66.21	3610.33	2338.83	4467.48	11492.2	6247.08	7429.74	7383.2
2007-06-05	8.064	65.61	3567.44	2321.17	4414.05	11482.8	6261.49	7313.05	7368.66
2007-06-06	8.08	65.96	3577.16	2342.72	4356.81	11490.6	6261.49	7324.97	7380.04
2007-06-07	7.825	66.93	3599.85	2340.64	4476.61	11490.6	6261.49	7373.79	7380.04
2007-06-08	7.663	64.76	3599.85	2340.64	4476.61	11490.6	6261.49	7373.79	7380.04
2007-06-09	7.663	64.76	3599.85	2340.64	4476.61	11490.6	6261.49	7373.79	7431.29
2007-06-10	7.663	64.76	3640.68	2340.76	4463.1	11490.6	6261.49	7435.55	7442.29
2007-06-11	7.608	65.97	3603.82	2339.28	4402.14	11527.8	6065.74	7419.04	7209.02
2007-06-12	7.682	65.35	3606.46	2331.76	4426.03	11609.5	6215.58	7425.43	7074.2
2007-06-13	7.608	66.26	3610.49	2345.11	4493.61	11676.2	6273	7413.34	7079.19
2007-06-14	7.808	67.65	3619.89	2353.05	4463.56	11676.2	6290.56	7391.61	7079.19
2007-06-15	7.918	68	3619.89	2353.05	4463.56	11676.2	6290.56	7391.61	7079.19
2007-06-16	7.918	68	3619.89	2353.05	4463.56	11676.2	6290.56	7391.61	6876.92
2007-06-17	7.918	68	3607.39	2355.09	4455.07	11781.6	6306.24	7361.7	6901.72
2007-06-18	7.69	69.09	3599.04	2365.25	4503.49	11912.9	6249.78	7292.91	6896.35
2007-06-19	7.519	69.1	3613.84	2382.04	4521.36	11876.2	6205.96	7292.35	6926.9
2007-06-20	7.391	68.19	3625.33	2379.46	4497.27	11942.9	6238.78	7314.87	7002.53
2007-06-21	7.348	68.65	3615.77	2379.8	4503.85	11942.9	6262.49	7339.24	7002.53
2007-06-22	7.13	69.14	3615.77	2379.8	4503.85	11942.9	6262.49	7339.24	7002.53
2007-06-23	7.13	69.14	3615.77	2379.8	4503.85	11942.9	6262.49	7339.24	6990.84
2007-06-24	7.13	69.14	3597.91	2371.96	4480.29	11987.2	6285.41	7341.56	7112.99
2007-06-25	6.94	69.18	3592.69	2384.18	4457.09	11964.4	6271.46	7314.51	7088.71
2007-06-26	6.877	67.77	3534.81	2390.98	4383.93	12040.1	6271.89	7244.63	7092.42
2007-06-27	6.929	68.97	3544.6	2392.11	4418.71	12067.6	6328.71	7322.44	6999.7
2007-06-28	6.655	69.57	3544.65	2409.27	4408.55	12067.6	6338.96	7349.17	6999.7
2007-06-29	6.773	70.68	3544.65	2409.27	4408.55	12067.6	6338.96	7349.17	6999.7
2007-06-30	6.773	70.68	3544.65	2409.27	4408.55	12067.6	6338.96	7349.17	6973.57
2007-07-01	6.773	70.68	3556.21	2410.87	4437.47	12045.8	6314.17	7432.54	6901.66
2007-07-02	6.764	71.09	3587.44	2418.69	4443.41	12182.8	6309.94	7519.51	6944.49
2007-07-03	6.754	71.41	3642.79	2422.33	4506.21	12148.1	6385.75	7643.59	6969.54
2007-07-04	6.754	71.41	3632.68	2426.89	4486.68	12206.9	6410.41	7708.06	7141.55
2007-07-05	6.618	71.81	3617.18	2440.47	4484.6	12206.9	6370.33	7711.01	7141.55
2007-07-06	6.444	72.81	3617.18	2440.47	4484.6	12206.9	6370.33	7711.01	7141.55
2007-07-07	6.444	72.81	3617.18	2440.47	4484.6	12206.9	6370.33	7711.01	7297.79
2007-07-08	6.444	72.81	3646.53	2438.61	4534.46	12266.5	6359.1	7848.54	7307.07
2007-07-09	6.41	72.19	3684.07	2436.21	4517.58	12310.8	6367.77	7957.72	7298.04
2007-07-10	6.699	72.81	3705.32	2444.39	4549.4	12384.2	6374.45	7911.75	7268.26
2007-07-11	6.6	72.56	3690.32	2451.94	4514.97	12361.3	6363.88	7851.51	7404.08
2007-07-12	6.497	72.5	3684.42	2453.9	4507.07	12361.3	6373.69	7836.39	7404.08
2007-07-13	6.662	73.93	3684.42	2453.9	4507.07	12361.3	6373.69	7836.39	7404.08
2007-07-14	6.662	73.93	3684.42	2453.9	4507.07	12361.3	6373.69	7836.39	7502.3
2007-07-15	6.662	73.93	3677.33	2453.04	4511.52	12293	6397.57	7877.83	7420.65
2007-07-16	6.376	74.15	3686.63	2466.27	4499.95	12299.7	6425.13	7824.46	7405.85
2007-07-17	6.307	74.02	3674.76	2475.76	4419.49	12412.6	6444.96	7745.41	7377.67
2007-07-18	6.528	75.05	3620.1	2485.19	4360.19	12411.3	6495.29	7756.93	7401.88
2007-07-19	6.706	75.92	3605.5	2488.08	4357.19	12411.3	6504.18	7647.48	7401.88
2007-07-20	6.446	75.57	3605.5	2488.08	4357.19	12411.3	6504.18	7647.48	7401.88
2007-07-21	6.446	75.57	3605.5	2488.08	4357.19	12411.3	6504.18	7647.48	7441.8
2007-07-22	6.446	75.57	3585.25	2475.6	4328.42	12332.6	6519.56	7566.79	7376.92
2007-07-23	6.039	74.89	3555.51	2475.38	4306.89	12351.8	6519.56	7628.29	7336.94
2007-07-24	5.863	73.56	3579.63	2475.52	4346.88	12424.6	6425.13	7637	7482.13
2007-07-25	5.925	75.88	3590.83	2499.92	4322	12491.1	6436.99	7598.34	7545.52
2007-07-26	5.943	74.95	3574.54	2503.03	4332.31	12491.1	6431.31	7569.59	7545.52
2007-07-27	6.11	77.02	3574.54	2503.03	4332.31	12491.1	6431.31	7569.59	7545.52
2007-07-28	6.11	77.02	3574.54	2503.03	4332.31	12491.1	6431.31	7569.59	7479.47
2007-07-29	6.11	77.02	3527.4	2557.85	4250.53	12468.9	6425.75	7570.08	7533.41
2007-07-30	6.499	76.83	3430.03	2569.2	4226.77	12527	6423.95	7594.22	7468.3
2007-07-31	6.191	78.21	3480.37	2570.07	4273.32	12550	6426.66	7618.08	7475.35
2007-08-01	6.352	76.53	3445.83	2590.99	4238.4	12501.3	6446.07	7580.37	7472.07
2007-08-02	6.106	76.86	3451.18	2582.14	4251.58	12501.3	6471.59	7567.89	7472.07
2007-08-03	6.09	75.48	3451.18	2582.14	4251.58	12501.3	6471.59	7567.89	7472.07
2007-08-04	6.09	75.48	3451.18	2582.14	4251.58	12501.3	6471.59	7567.89	7479.89
2007-08-05	6.09	75.48	3448.97	2577.56	4238.05	12399.4	6481.27	7525.96	7518.08
2007-08-06	6.208	72.06	3460.02	2581.82	4247.53	12448	6529.94	7523.32	7578.31
2007-08-07	6.201	72.42	3473.35	2587.66	4262.88	12479.9	6578.85	7512.14	7653.84
2007-08-08	6.22	72.15	3481.85	2592.02	4273.86	12477.6	6668.7	7512.54	7637.79
2007-08-09	6.586	71.59	3490.89	2591.1	4285.83	12477.6	6729.8	7525.8	7637.79
2007-08-10	6.82	71.47	3490.89	2591.1	4285.83	12477.6	6729.8	7525.8	7637.79
2007-08-11	6.82	71.47	3490.89	2591.1	4285.83	12477.6	6729.8	7525.8	7640.49
2007-08-12	6.82	71.47	3506.79	2533.66	4279.9	12432.8	6793.91	7524.26	7732.83
2007-08-13	6.794	71.62	3505.38	2495.28	4296.99	12392.8	6761.74	7513.37	7842.1
2007-08-14	6.94	72.38	3492.43	2518.15	4299.58	12452	6726.4	7515.81	7910.56
2007-08-15	6.864	73.33	3479.66	2514.35	4262.07	12520.1	6730.13	7506.2	7840.41
2007-08-16	6.875	71	3437.21	2513.08	4197.4	12520.1	6701.91	7397.23	7840.41
2007-08-17	7.01	71.98	3437.21	2513.08	4197.4	12520.1	6701.91	7397.23	7840.41
2007-08-18	7.01	71.98	3437.21	2513.08	4197.4	12520.1	6701.91	7397.23	7802.13
2007-08-19	7.01	71.98	3406.51	2522.77	4140.86	12477.2	6682.38	7340.06	7938.44
2007-08-20	6.04	71.12	3401.31	2535.52	4121.62	12521.8	6639.24	7417.88	7951.14
2007-08-21	5.817	69.47	3393.97	2561.5	4067.17	12571.8	6605.93	7454.54	7965.53
2007-08-22	5.578	69.26	3327.86	2550.21	3968.09	12584.4	6577.89	7484.56	8004.05
2007-08-23	5.622	69.83	3411.11	2538.85	4147.48	12584.4	6607.26	7507.69	8004.05
2007-08-24	5.523	71.09	3411.11	2538.85	4147.48	12584.4	6607.26	7507.69	8004.05
2007-08-25	5.523	71.09	3411.11	2538.85	4147.48	12584.4	6607.26	7507.69	8011.65
2007-08-26	5.523	71.09	3428.68	2527.94	4285.14	12611.5	6637.74	7487.53	8055.21
2007-08-27	5.38	71.97	3436.11	2524.72	4246.12	12709.1	6618.18	7456.4	8054.31
2007-08-28	5.593	71.73	3448.1	2544.86	4296.85	12762.8	6605.6	7475.99	8109.59
2007-08-29	5.43	73.51	3436.66	2540.77	4246.62	12686.1	6619.32	7476.62	8188.53
2007-08-30	5.635	73.36	3436.81	2528.61	4255.29	12686.1	6650.49	7484.19	8188.53
2007-08-31	5.468	74.04	3436.81	2528.61	4255.29	12686.1	6650.49	7484.19	8188.53
2007-09-01	5.468	74.04	3436.81	2528.61	4255.29	12686.1	6650.49	7484.19	8006.51
2007-09-02	5.468	74.04	3448.41	2534.92	4294.14	12761	6646.93	7522.12	7938.87
2007-09-03	5.468	74.04	3464.77	2532.16	4249.13	12759.2	6646.86	7562.54	7974.18
2007-09-04	5.629	75.08	3462.14	2529.21	4271.52	12761.7	6670.12	7639.21	7833.43
2007-09-05	5.805	75.73	3435.84	2532.25	4265.37	12795.8	6678.2	7684.11	7814.49
2007-09-06	5.65	76.3	3431.69	2521.35	4244.89	12875.3	6680.53	7725.7	7814.49
2007-09-07	5.501	76.7	3431.69	2521.35	4244.89	12875.3	6680.53	7725.7	7814.49
2007-09-08	5.501	76.7	3431.69	2521.35	4244.89	12875.3	6680.53	7725.7	7936.87
2007-09-09	5.501	76.7	3423	2523.34	4190.01	12857.1	6641.82	7763.65	7887.23
2007-09-10	5.891	77.49	3398.33	2525.47	4173.78	12645.6	6641.63	7675.9	7922.18
2007-09-11	5.934	78.23	3420.22	2526.31	4179.1	12744	6645.89	7691.24	7778.96
2007-09-12	6.438	79.91	3419.78	2523.5	4203.31	12802.2	6657.92	7744.33	7788.11
2007-09-13	6.029	80.09	3414.23	2523.26	4191.08	12784.6	6658.21	7716.53	7788.11
2007-09-14	6.279	79.1	3414.23	2523.26	4191.08	12784.6	6658.21	7716.53	7788.11
2007-09-15	6.279	79.1	3414.23	2523.26	4191.08	12784.6	6658.21	7716.53	7798.97
2007-09-16	6.279	79.1	3413.82	2520.19	4162.97	12805.5	6643.52	7728.35	7756.49
2007-09-17	6.653	80.57	3417.04	2536.67	4175.93	12850	6650.1	7693.96	7807.95
2007-09-18	6.568	81.51	3429.58	2538.81	4190.77	12909.8	6682.12	7722	7834.93
2007-09-19	6.18	81.93	3443.18	2537.26	4244.04	12914.3	6750.03	7806.14	7851.76
2007-09-20	6.008	83.32	3459.05	2541.42	4220.13	12925.5	6815.67	7872.91	7851.76
2007-09-21	6.08	81.62	3459.05	2541.42	4220.13	12925.5	6815.67	7872.91	7851.76
2007-09-22	6.08	81.62	3459.05	2541.42	4220.13	12925.5	6815.67	7872.91	7846.8
2007-09-23	6.08	81.62	3458.84	2539.61	4221.1	12950.8	6861.32	7919.17	7846.8
2007-09-24	6.37	80.95	3476.28	2538.33	4231.45	12898.7	6868.4	7858.46	7826.19
2007-09-25	6.36	79.53	3493.03	2542.69	4267.2	12905.5	6933.91	7875.31	7880.83
2007-09-26	6.423	80.3	3527.75	2538.62	4222.48	12918.6	7008.38	7892.78	7904.6
2007-09-27	6.919	82.88	3521.82	2549.27	4231.12	12882.5	7015.55	8003.95	7904.6
2007-09-28	6.87	81.66	3521.82	2549.27	4231.12	12882.5	7015.55	8003.95	7904.6
2007-09-29	6.87	81.66	3521.82	2549.27	4231.12	12882.5	7015.55	8003.95	7844.65
2007-09-30	6.87	81.66	3557.74	2543.92	4232.52	12848.7	6986.64	8097.05	7813.12
2007-10-01	7.05	80.24	3612.4	2558.56	4245.56	12878.7	6964.28	8297.63	7819.15
2007-10-02	7.427	80.05	3656.35	2555.43	4288.22	12929.6	7021.78	8518.9	7794.32
2007-10-03	7.277	79.94	3660.42	2547.44	4304.95	12959.2	7104.86	8411.1	7704.58
2007-10-04	7.412	81.44	3657.65	2547.46	4378.45	12977.2	7247.58	8403.41	7704.58
2007-10-05	7.073	81.22	3657.65	2547.46	4378.45	12977.2	7247.58	8403.41	7704.58
2007-10-06	7.073	81.22	3657.65	2547.46	4378.45	12977.2	7247.58	8403.41	7632.84
2007-10-07	7.073	81.22	3696.37	2561.3	4473.47	13020.7	7408.22	8485.47	7666.26
2007-10-08	6.846	79.02	3694.26	2572.49	4434.08	13029.4	7388.86	8464.27	7687.37
2007-10-09	6.863	80.26	3734.94	2570.5	4477.85	13040.5	7356.3	8472.82	7724.57
2007-10-10	7.01	81.3	3772.14	2552.14	4504.44	13038.4	7350.6	8499.32	7806.53
2007-10-11	6.876	83.08	3772.14	2573.74	4504.44	13079	7476.18	8497.89	7806.53
2007-10-12	6.974	83.69	3772.14	2573.74	4504.44	13079	7476.18	8497.89	7806.53
2007-10-15	7.445	86.13	3806.55	2573.74	4644	13079	7476.18	8497.89	7806.53
2007-10-16	7.367	87.61	3864.11	2581.9	4640.53	13137	7476.18	8497.89	7806.53
2007-10-17	7.458	87.4	3933.59	2610.43	4638.76	13130.6	7744.49	8637.31	7806.53
2007-10-18	7.374	89.47	4030.58	2610.62	4744.22	13131.7	7908.46	8816.83	7806.53
2007-10-19	7.041	88.6	4030.58	2610.62	4744.22	13131.7	7908.46	8816.83	7806.53
2007-10-20	7.041	88.6	4030.58	2610.62	4744.22	13131.7	7908.46	8816.83	7999.18
2007-10-21	7.041	88.6	4210.98	2606.98	4898.08	13175.2	7876.37	8899.77	7977.38
2007-10-22	6.891	87.56	4108.32	2624.66	4835.79	13120.1	7872.42	8860.88	8043.44
2007-10-23	6.761	85.27	4144.66	2625.05	4915.94	13153.2	7836.66	8915.28	8038.93
2007-10-24	6.972	87.1	4271.06	2624.68	4944.36	13149.1	7845.43	8960.17	8083.46
2007-10-25	7.188	90.46	4269.4	2615.85	4969.82	13096.4	7942.94	8947.7	8083.46
2007-10-26	7.218	91.86	4269.4	2615.85	4969.82	13096.4	7942.94	8947.7	8083.46
2007-10-27	7.218	91.86	4269.4	2615.85	4969.82	13096.4	7942.94	8947.7	8242.32
2007-10-28	7.218	91.86	4291.22	2615.94	5150.79	13010.8	8051.92	8886.13	8246.07
2007-10-29	7.269	93.53	4269.85	2624.44	5121.77	12850	8023.21	9163.39	8370.18
2007-10-30	8.021	90.38	4213.49	2642.85	5192.2	12593.8	7983.71	9331.88	8326.87
2007-10-31	8.33	94.53	4271.51	2648.5	5279.29	12767	8021.23	9417.41	8478.99
2007-11-01	8.637	93.49	4341.61	2684.14	5346.69	12863.4	8116.43	9725.69	8478.99
2007-11-02	8.418	95.93	4341.61	2684.14	5346.69	12863.4	8116.43	9725.69	8478.99
2007-11-03	8.418	95.93	4341.61	2684.14	5346.69	12863.4	8116.43	9725.69	8682.68
2007-11-04	8.418	95.93	4382.22	2679.68	5404.4	12858.9	8133.2	10036.6	8719.51
2007-11-05	7.999	93.98	4424.63	2672.17	5528.29	12863	8190.84	10057.6	8732.6
2007-11-06	7.863	96.7	4439.83	2676.57	5726.27	12880.8	8286.88	9639.29	8889.89
2007-11-07	7.624	96.37	4318.14	2676.45	5443.61	12776.5	8252.79	9688.74	8933.95
2007-11-08	7.713	95.46	4213.66	2675.51	5440.04	12606.1	8239.31	9624.33	8933.95
2007-11-09	7.897	96.32	4213.66	2675.51	5440.04	12606.1	8239.31	9624.33	8933.95
2007-11-10	7.897	96.32	4213.66	2675.51	5440.04	12606.1	8239.31	9624.33	8941.95
2007-11-11	7.897	96.32	4222.75	2660.26	5366.68	12271.8	8207.09	9474.99	8937.36
2007-11-12	7.961	94.62	4245.67	2671.68	5614.33	12448	8105.72	9611.41	9003
2007-11-13	7.949	91.17	4246.91	2651.08	5489.87	12349.1	8147.07	9691.81	9085.8
2007-11-14	7.835	94.09	4183.74	2630.27	5582.5	12423.5	8158.31	9596.58	9080.1
2007-11-15	7.7	93.43	4201.06	2644.9	5623.14	12483.9	8154.57	9644.74	9080.1
2007-11-16	8.001	95.1	4201.06	2644.9	5623.14	12483.9	8154.57	9644.74	9080.1
2007-11-17	8.001	95.1	4201.06	2644.9	5623.14	12483.9	8154.57	9644.74	9055.53
2007-11-18	8.001	95.1	4241.67	2640.74	5693.5	12458.9	8146.79	9633.85	9003.81
2007-11-19	7.787	94.64	4229.41	2627.42	5635.21	12586.4	8177.72	9610.98	9138.3
2007-11-20	7.477	98.03	4298.73	2618.06	5532.68	12663.8	8219.16	9587.64	9299.61
2007-11-21	7.55	97.29	4248.51	2551.2	5436.43	12596.7	8261.66	9540.2	9406.59
2007-11-22	7.55	97.29	4164.78	2591.1	5374.03	12538.6	8305.49	9458	9406.59
2007-11-23	7.7	98.18	4164.78	2591.1	5374.03	12538.6	8305.49	9458	9406.59
2007-11-24	7.7	98.18	4164.78	2591.1	5374.03	12538.6	8305.49	9458	9525
2007-11-25	7.7	98.18	4185.54	2602.31	5405.83	12386.4	8376.87	9501.09	9540.55
2007-11-26	7.723	97.7	4206.84	2591.49	5366.2	12337.4	8419.44	9434.47	9465.7
2007-11-27	7.557	94.42	4101.3	2597.67	5243.17	12306.5	8442.75	9444.5	9271.54
2007-11-28	7.203	90.62	4057	2609.41	5269.84	12231.2	8442.75	9439.37	9389.71
2007-11-29	7.452	91.01	4163.01	2595.94	5354.57	12052	8442.75	9363.1	9389.71
2007-11-30	7.302	88.71	4163.01	2595.94	5354.57	12052	8442.75	9363.1	9389.71
2007-12-01	7.302	88.71	4163.01	2595.94	5354.57	12052	8442.75	9363.1	9411.08
2007-12-02	7.302	88.71	4163.01	2596.99	5354.57	12215.7	8403.21	8984.12	9433.12
2007-12-03	7.214	89.31	4163.01	2593.9	5354.57	12091.3	8431.1	9157.56	9582.21
2007-12-04	7.155	88.32	4267.59	2617.17	5459.33	12039	8526.84	9130.4	9653.98
2007-12-05	7.185	87.49	4321.87	2604.97	5534.66	12081	8709.75	9250.13	9757.58
2007-12-06	7.33	90.23	4352.06	2615.84	5552.73	12113.1	8915.94	9450.4	9757.58
2007-12-07	7.155	88.28	4352.06	2615.84	5552.73	12113.1	8915.94	9450.4	9757.58
2007-12-08	7.155	88.28	4352.06	2615.84	5552.73	12113.1	8915.94	9450.4	9946.6
2007-12-09	7.155	88.28	4486.13	2617.98	5682.56	12245.7	8905.48	9615.97	9871.76
2007-12-10	7.032	87.86	4507.76	2610.34	5626.22	12248.2	8999.46	9544.91	10136.6
2007-12-11	7.085	90.02	4512.6	2626.72	5775.67	12227.3	9057.78	9517.92	10628.1
2007-12-12	7.408	94.39	4512.91	2659.68	5772.61	12216.4	8963.17	9503.64	10911.9
2007-12-13	7.193	92.25	4520.42	2654.76	5751.09	12239.7	8970.14	9486.24	10911.9
2007-12-14	7.025	91.27	4520.42	2654.76	5751.09	12239.7	8970.14	9486.24	10911.9
2007-12-15	7.025	91.27	4520.42	2654.76	5751.09	12239.7	8970.14	9486.24	10823.8
2007-12-16	7.025	91.27	4543.14	2654.76	5744.62	12287.8	8982.51	9470	10957.4
2007-12-17	7.035	90.63	4520.8	2654.76	5737.39	12312.9	9029.52	9462.4	11254.4
2007-12-18	7.141	90.49	4520.8	2652.96	5737.39	12312.9	9036.26	9462.4	11254.4
2007-12-19	7.179	91.24	4520.8	2652.96	5737.39	12312.9	9036.26	9462.4	11254.4
2007-12-20	7.137	91.06	4520.8	2652.96	5737.39	12312.9	9036.26	9462.4	11254.4
2007-12-21	7.19	93.31	4520.8	2652.96	5737.39	12312.9	9036.26	9462.4	11254.4
2007-12-23	7.19	93.31	4580.19	2659.59	5829.62	12312.9	9108.51	9462.4	11254.4
2007-12-24	7.025	94.13	4599.81	2681.81	5861.67	12389.9	9092.86	9638.75	11492.1
2007-12-25	7.025	94.13	4632.06	2685.9	5992.21	12392.9	8984.66	9643.23	11272.4
2007-12-26	7.046	95.97	4635.88	2694.4	6028.16	12370.6	8950.55	9624.11	11252.8
2007-12-27	7.172	96.62	4604.11	2716.32	6003.28	12447.1	8925.07	9643.48	11252.8
2007-12-28	7.386	96	4604.11	2716.32	6003.28	12447.1	8925.07	9643.48	11252.8
2007-12-29	7.386	96	4604.11	2716.32	6003.28	12447.1	8925.07	9643.48	11263.6
2007-12-30	7.386	96	4581.21	2733.54	6000.98	12508.2	8936.81	9697.51	11093.3
2007-12-31	7.483	95.98	4551.8	2755.27	5931.95	12558.9	9035.46	9580.45	11038.7
2008-01-01	7.483	95.98	4551.8	2755.27	5931.95	12558.9	9179.64	9580.45	10717.9
2008-01-02	7.85	99.62	4627.01	2743.87	6003.35	12507.7	9275.84	9629.47	10721.6
2008-01-03	7.674	99.18	4671.01	2779.13	6088.66	12601.6	9605.18	9669.64	10721.6
2008-01-04	7.841	97.91	4671.01	2779.13	6088.66	12601.6	9605.18	9669.64	10721.6
2008-01-05	7.841	97.91	4671.01	2779.13	6088.66	12601.6	9605.18	9669.64	11259.6
2008-01-06	7.841	97.91	4744.01	2782.06	6190.45	12781.4	9854.02	9771.98	11499.4
2008-01-07	7.879	95.09	4765.81	2793.45	6145.41	12843.8	9630.72	10068.1	11500.9
2008-01-08	7.967	96.33	4747.24	2782.54	6155.06	12900.9	9695.76	10425	11436.3
2008-01-09	8.099	95.67	4715.45	2792.72	6081.93	13018.7	9591.14	10515	11486.8
2008-01-10	8.259	93.71	4715.45	2792.72	6081.93	13018.7	9591.14	10502.5	11486.8
2008-01-11	8.21	92.69	4715.45	2792.72	6081.93	13018.7	9591.14	10502.5	11486.8
2008-01-12	8.21	92.69	4715.45	2792.72	6081.93	13018.7	9591.14	10502.5	11697
2008-01-13	8.21	92.69	4807.52	2793.44	6109.69	13140.4	9617.89	10671	11566.9
2008-01-14	8.353	94.2	4892.78	2798.71	6109.69	13259.1	9716.3	10701.8	11600.7
2008-01-15	8.196	91.9	4930.39	2801.88	6291.87	13359.2	9757.47	10718.8	11597
2008-01-16	8.133	90.84	4880.05	2813.02	6142.67	13436.2	9659.37	10592.4	11338.6
2008-01-17	8.081	90.13	4842.87	2821.79	6060.18	13385.7	9658.04	10459.5	11338.6
2008-01-18	7.993	90.57	4842.87	2821.79	6060.18	13385.7	9658.04	10459.5	11338.6
2008-01-19	7.993	90.57	4842.87	2821.79	6060.18	13385.7	9658.04	10459.5	11291.7
2008-01-20	7.993	90.57	4691.76	2821.79	5868.35	13428	9703.28	10358.9	10453.7
2008-01-21	7.993	90.57	4618.05	2821.79	5555.69	13329.8	9727.34	9921.52	10170.8
2008-01-22	7.67	89.85	4302.59	2793.4	5210.58	13117.1	8916.92	9151.93	9193.86
2008-01-23	7.621	86.99	4575.2	2811.33	5755.21	13239.1	9170.38	9533.27	9203.56
2008-01-24	7.802	89.41	4581.54	2794.3	5602.37	13260.5	9087.43	9500.37	9203.56
2008-01-25	7.983	90.71	4581.54	2794.3	5602.37	13260.5	9087.43	9500.37	9203.56
2008-01-26	7.983	90.71	4581.54	2794.3	5602.37	13260.5	9087.43	9500.37	9277.16
2008-01-27	7.983	90.71	4683.21	2799.2	5668.87	13336	9237.94	9578.79	9621.17
2008-01-28	8.095	90.99	4630.02	2810.96	5451.05	13334.5	9360.56	9549.09	9240.65
2008-01-29	7.996	91.64	4573.1	2802.02	5494.2	13416.5	9245.39	9387.64	9377.72
2008-01-30	8.045	92.33	4585.4	2800.39	5520.9	13422.6	9141.55	9427.38	9559.87
2008-01-31	8.074	91.75	4569.58	2800.96	5615.95	13499.7	9172.11	9485.25	9559.87
2008-02-01	7.74	88.96	4569.58	2800.96	5615.95	13499.7	9172.11	9485.25	9559.87
2008-02-02	7.74	88.96	4569.58	2800.96	5615.95	13499.7	9172.11	9485.25	9547.87
2008-02-03	7.74	88.96	4688.14	2815.98	5785.89	13620.9	9121.1	9768.61	9565.39
2008-02-04	7.869	90.02	4736.51	2789.67	5855.83	13656.9	9421.51	10094.2	9657.84
2008-02-05	7.942	88.41	4752.27	2821.92	5867.47	13651.7	9429.21	10047	9659.91
2008-02-06	7.994	87.14	4690.91	2803.77	5713.76	13590.3	9421.45	10052	9378.75
2008-02-07	8.102	88.11	4777.86	2824.64	5777.92	13685.3	9466.18	10030.2	9378.75
2008-02-08	8.301	91.77	4777.86	2824.64	5777.92	13685.3	9466.18	10030.2	9378.75
2008-02-09	8.301	91.77	4777.86	2824.64	5777.92	13685.3	9466.18	10030.2	9054.7
2008-02-10	8.301	91.77	4694.19	2850.75	5598.69	13701.6	9390.61	9973.12	8873.86
2008-02-11	8.531	93.59	4705.39	2830.9	5597.05	13614.4	9433.32	9959.43	8818.43
2008-02-12	8.436	92.78	4705.02	2817.81	5631.88	13701.9	9477.02	9760.01	9077.19
2008-02-13	8.388	93.27	4735.37	2833.33	5653.31	13699.6	9605.45	9843.29	9107.06
2008-02-14	8.772	95.46	4773.72	2830.4	5735.64	13712.1	9597.24	9938.84	9107.06
2008-02-15	8.66	95.5	4773.72	2830.4	5735.64	13712.1	9597.24	9938.84	9107.06
2008-02-16	8.66	95.5	4773.72	2830.4	5735.64	13712.1	9597.24	9938.84	9387.56
2008-02-17	8.66	95.5	4785	2817.2	5752.35	13705.2	9654.63	9896.83	9490.05
2008-02-18	8.66	95.5	4717.1	2822.04	5707.32	13776.2	9772.75	9978.75	9649.01
2008-02-19	8.977	100.01	4725.88	2846.7	5724.38	13865.4	9843.29	9989.66	9740.29
2008-02-20	8.965	100.74	4744.31	2861.68	5866.83	13922.9	9890.7	9985.77	9972.38
2008-02-21	8.891	98.23	4797.63	2873.28	5893.9	13915	10007.2	9996.42	9972.38
2008-02-22	9.146	98.81	4797.63	2873.28	5893.9	13915	10007.2	9996.42	9972.38
2008-02-23	9.146	98.81	4797.63	2873.28	5893.9	13915	10007.2	9996.42	10194.2
2008-02-24	9.146	98.81	4820.14	2871.88	5885.24	13915	10289.3	10025.8	10004.1
2008-02-25	9.186	99.23	4806.25	2857.05	5924.35	13915	10205.4	10062	10210.5
2008-02-26	9.206	100.88	4840.28	2869.97	5927.64	13915	10317.5	10150.7	10151.4
2008-02-27	8.93	99.64	4830.51	2874.92	5931.66	14005.6	10346.7	10246	10146.2
2008-02-28	9.443	102.59	4815.57	2880.79	5960.16	14009.6	10362.8	10472.6	10146.2
2008-02-29	9.366	101.84	4815.57	2880.79	5960.16	14009.6	10362.8	10472.6	10146.2
2008-03-01	9.366	101.84	4815.57	2880.79	5960.16	14009.6	10362.8	10472.6	10041.6
2008-03-02	9.366	101.84	4787.39	2888.03	5866.91	13976.7	10387.3	10433.6	9760.42
2008-03-03	9.346	102.45	4769.68	2873.01	5777.84	14017	10415.6	10358.9	9723.22
2008-03-04	9.353	99.52	4822.3	2865.1	5857.34	14079.5	10507.4	10446	9902.52
2008-03-05	9.741	104.52	4821.55	2861.98	5804.77	14095.6	10724.8	10484	9871.9
2008-03-06	9.742	105.47	4853.4	2867.74	5832.48	14157.5	10696.7	10437.4	9871.9
2008-03-07	9.769	105.15	4853.4	2867.74	5832.48	14157.5	10696.7	10437.4	9871.9
2008-03-08	9.769	105.15	4853.4	2867.74	5832.48	14157.5	10696.7	10437.4	9797.84
2008-03-09	9.769	105.15	4813.55	2889.22	5752.02	14220.2	10541.7	10397	9698.13
2008-03-10	10.024	107.9	4785.63	2866.05	5756.93	14176.1	10526.5	10290.5	9600.38
2008-03-11	10	108.75	4729.84	2854.57	5714.23	14218.2	10602.3	10306.4	9733.94
2008-03-12	10.011	109.92	4764.76	2843.87	5819.86	14233.8	10680.2	10411.8	9735.98
2008-03-13	10.23	110.33	4732.42	2837.93	5753.92	14270.3	10728.7	10382.2	9735.98
2008-03-14	9.868	110.21	4732.42	2837.93	5753.92	14270.3	10728.7	10382.2	9735.98
2008-03-15	9.868	110.21	4732.42	2837.93	5753.92	14270.3	10728.7	10382.2	9548.06
2008-03-16	9.868	110.21	4681.97	2829.86	5675.47	14289.3	10725.5	10193.8	9515.3
2008-03-17	9.1	105.68	4601.51	2768.62	5581.93	14135	10592.4	10209	9318.59
2008-03-18	9.414	109.42	4578.24	2782.7	5617.63	14235.5	10472	10090.1	9393.12
2008-03-19	9.024	104.48	4676.47	2794.22	5578.19	14455.4	10557.6	10163.1	9344.43
2008-03-20	9.065	101.84	4676.47	2794.22	5578.19	14455.4	10540.5	9886.39	9344.43
2008-03-22	9.065	101.84	4676.47	2794.22	5578.19	14455.4	10540.5	9886.39	9259.54
2008-03-23	9.065	101.84	4644.49	2797.17	5547.86	14432.3	10429.6	9802.89	9215.94
2008-03-24	9.329	100.86	4572.11	2793.5	5399.38	14379.1	10409.3	9672.76	9186.73
2008-03-25	9.419	101.22	4605.62	2785.84	5467.74	14319.4	10372.1	9511.52	9313.24
2008-03-26	9.572	105.9	4676.57	2784.95	5460.44	14218.7	10304.6	9687.33	9221.95
2008-03-27	9.578	107.58	4665.25	2781	5404.68	14333	10129.3	9659.14	9221.95
2008-03-28	9.8	105.62	4665.25	2781	5404.68	14333	10129.3	9659.14	9221.95
2008-03-29	9.8	105.62	4665.25	2781	5404.68	14333	10129.3	9659.14	8992.26
2008-03-30	9.8	105.62	4602.56	2793.64	5248.88	14328.2	10039.9	9659.46	8906.2
2008-03-31	10.101	101.58	4556.37	2789.89	5351.89	14288	10102.6	9554.71	8992.53
2008-04-01	9.724	100.98	4614.2	2789.79	5433.62	14413.3	10185.3	9643.79	8980.55
2008-04-02	9.832	104.83	4693.84	2805.67	5458.11	14458.5	10332.1	9677.43	9181.21
2008-04-03	9.417	103.83	4759	2834.62	5465.7	14501.7	10445.1	9741.71	9181.21
2008-04-04	9.322	106.23	4759	2834.62	5465.7	14501.7	10445.1	9741.71	9181.21
2008-04-05	9.322	106.23	4759	2834.62	5465.7	14501.7	10445.1	9741.71	9408.81
2008-04-06	9.322	106.23	4772.96	2862.19	5516.13	14521.6	10544.7	9949.99	9307.06
2008-04-07	9.791	109.09	4738.06	2847.62	5482.25	14488.7	10734.9	9970.7	9410.18
2008-04-08	9.697	108.5	4760.34	2840.82	5435.95	14626.3	10866.3	10079.5	9423.58
2008-04-09	10.056	110.87	4804.18	2823.36	5431.87	14687.2	10757.1	10236.4	9501.72
2008-04-10	10.098	110.11	4877.17	2830.64	5452.64	14690.1	10829.1	10560.9	9501.72
2008-04-11	9.901	110.14	4877.17	2830.64	5452.64	14690.1	10829.1	10560.9	9501.72
2008-04-12	9.901	110.14	4877.17	2830.64	5452.64	14690.1	10829.1	10560.9	9552.63
2008-04-13	9.901	110.14	4853.28	2816.78	5441.45	14708.6	10941.8	10579.9	9562.23
2008-04-14	10.053	111.76	4842.22	2814.36	5422.82	14642.8	10958.3	10669.4	9604.2
2008-04-15	10.205	113.79	4853.11	2823.21	5472.94	14687.7	10960.5	11013	9522.93
2008-04-16	10.433	114.93	4877.67	2843.01	5515.74	14741	11034.5	11151.1	9630.37
2008-04-17	10.383	114.86	4910.78	2864.75	5584.66	14774.1	11095.4	11454.5	9630.37
2008-04-18	10.587	116.69	4910.78	2864.75	5584.66	14774.1	11095.4	11454.5	9630.37
2008-04-19	10.587	116.69	4910.78	2864.75	5584.66	14774.1	11095.4	11454.5	9497.16
2008-04-20	10.587	116.69	5000.07	2853.11	5711.98	14783.1	11140.8	11157.7	9521.61
2008-04-21	10.733	117.48	4995.74	2845.47	5720.51	14781.7	11198.8	11280.9	9638.79
2008-04-22	10.607	119.37	5013.88	2832.43	5777.1	14752.8	11196.2	11294.7	9692.96
2008-04-23	10.781	118.3	5015.48	2840.06	5707.54	14722.7	11117.9	11411.5	9754.1
2008-04-24	10.79	116.06	5006.45	2838.13	5742.16	14600.2	11150.1	11384.6	9754.1
2008-04-25	10.963	118.52	5006.45	2838.13	5742.16	14600.2	11150.1	11384.6	9754.1
2008-04-26	10.963	118.52	5006.45	2838.13	5742.16	14600.2	11150.1	11384.6	9902.74
2008-04-27	10.963	118.52	5018.4	2831.67	5785.54	14464.5	11264.9	11267.3	9766.27
2008-04-28	11.28	118.75	4997.62	2843.33	5714.8	14486.4	11372.3	11227	9907.12
2008-04-29	10.842	115.63	4990.78	2849.09	5751.73	14637.8	11218.9	11294	10089.5
2008-04-30	10.843	113.46	4988.86	2841.57	5737.72	14691.1	11211	11289.3	10066.2
2008-05-01	10.561	112.52	5024.85	2841.57	5815.53	14754.8	11262.8	11316.1	10066.2
2008-05-02	10.777	116.32	5024.85	2841.57	5815.53	14754.8	11262.8	11316.1	10066.2
2008-05-03	10.777	116.32	5024.85	2841.57	5815.53	14754.8	11262.8	11316.1	10057.7
2008-05-04	10.777	116.32	5045.46	2829.65	5842.87	14923.2	11247.9	11372.6	10055.2
2008-05-05	11.178	119.97	5054.35	2827.07	5847.36	14999	11143.9	11394.5	10030.6
2008-05-06	11.15	121.84	5040	2828.05	5824.7	15040.6	11305.8	11653.2	9926.63
2008-05-07	11.327	123.53	5002.64	2807.3	5859.57	15053	11399.3	11732.7	9771.85
2008-05-08	11.263	123.69	5034.9	2814.44	5829.88	15057.7	11324.4	11735.8	9771.85
2008-05-09	11.537	125.96	5034.9	2814.44	5829.88	15057.7	11324.4	11735.8	9771.85
2008-05-10	11.537	125.96	5034.9	2814.44	5829.88	15057.7	11324.4	11735.8	9502.96
2008-05-11	11.537	125.96	5006.24	2824.86	5741.55	14966.3	11276.7	11709.8	9695.29
2008-05-12	11.301	124.23	5026.57	2826.52	5799.15	14987.1	11377.6	11831.8	9615.05
2008-05-13	11.422	125.8	5022.14	2819.61	5721.15	14863.9	11412.9	11913.2	9749.53
2008-05-14	11.598	124.22	5026.1	2819.61	5686.77	14863.9	11333.8	11969.1	9783.19
2008-05-15	11.399	124.12	5016.84	2837.84	5685.46	14863.9	11374.5	11929.6	9783.19
2008-05-16	11.094	126.29	5016.84	2837.84	5685.46	14863.9	11374.5	11929.6	9783.19
2008-05-17	11.094	126.29	5016.84	2837.84	5685.46	14863.9	11374.5	11929.6	9664.54
2008-05-18	11.094	126.29	5004.48	2849.94	5643.44	14820.8	11391.7	12039.7	9646.44
2008-05-19	10.954	127.05	4965.85	2869.98	5657.17	14835.7	11354.1	12089.5	9630.65
2008-05-20	11.365	129.07	4936.36	2876.04	5650.38	14909.6	11345.9	12289.4	9673.25
2008-05-21	11.64	133.17	4904.89	2879.26	5619.46	14971.4	11400	12210.6	9672.62
2008-05-22	11.697	130.81	4961.14	2885.09	5696.61	14979.5	11471.6	11970.8	9672.62
2008-05-23	11.857	132.19	4961.14	2885.09	5696.61	14979.5	11471.6	11970.8	9672.62
2008-05-24	11.857	132.19	4961.14	2885.09	5696.61	14979.5	11471.6	11970.8	9665.78
2008-05-25	11.857	132.19	5005.29	2882.11	5703.57	14959.3	11489.6	11909	9715.31
2008-05-26	11.857	132.19	5016.16	2850.58	5636.65	14979.9	11478.4	11929.3	9553.26
2008-05-27	11.801	128.85	5014.97	2859.29	5649.75	14988.2	11466.1	12017.7	9482.25
2008-05-28	11.916	131.03	4999.17	2861.53	5668.78	14996.1	11506.2	11909.1	9491.31
2008-05-29	11.474	126.62	5037.85	2874.02	5678.59	15014.5	11554.7	11884.8	9491.31
2008-05-30	11.703	127.35	5037.85	2874.02	5678.59	15014.5	11554.7	11884.8	9491.31
2008-05-31	11.703	127.35	5037.85	2874.02	5678.59	15014.5	11554.7	11884.8	9529.34
2008-06-01	11.703	127.35	5061.52	2877.84	5740.9	15004.2	11591.9	12049.8	9503.28
2008-06-02	11.969	127.76	5092.87	2882.45	5813.04	15117.9	11692.2	11991.4	9516.57
2008-06-03	12.221	124.31	5113.43	2891.01	5790.69	15112	11757.7	12012.6	9501.92
2008-06-04	12.379	122.3	5137.44	2892.1	5807.09	15154.3	11932	12050.7	9661.48
2008-06-05	12.519	127.79	5145.19	2896.48	5824.22	15214.2	12068.8	12115.8	9661.48
2008-06-06	12.693	138.54	5145.19	2896.48	5824.22	15214.2	12068.8	12115.8	9661.48
2008-06-07	12.693	138.54	5145.19	2896.48	5824.22	15214.2	12068.8	12115.8	9765
2008-06-08	12.693	138.54	5111.7	2873.15	5793.38	15288.7	12008	12290	9737.31
2008-06-09	12.604	134.35	5107.98	2887.54	5794.98	15308.9	11941.6	12456.5	9777.04
2008-06-10	12.435	131.31	5125.89	2881.58	5726.55	15354.7	12000.6	12513.6	9766.37
2008-06-11	12.66	136.38	5148.49	2879.7	5723.06	15348	12109.1	12627.3	9688.45
2008-06-12	12.798	136.74	5117.67	2880.79	5658.95	15306.1	11987.1	12443.4	9688.45
2008-06-13	12.625	134.86	5117.67	2880.79	5658.95	15306.1	11987.1	12443.4	9688.45
2008-06-14	12.625	134.86	5117.67	2880.79	5658.95	15306.1	11987.1	12443.4	9708.78
2008-06-15	12.625	134.86	5109.72	2902.68	5632.27	15380.5	11720.6	12433.4	9687.09
2008-06-16	12.933	134.61	5144.88	2900.43	5660.94	15427.8	11726.2	12499.4	9782.19
2008-06-17	12.952	134.01	5117.76	2882.1	5560.22	15509.4	11742	12396.6	9814.94
2008-06-18	13.21	136.68	5063.24	2877.42	5596.98	15540.3	11657.3	12288.4	9778.48
2008-06-19	12.861	131.93	5056.2	2874.71	5558.25	15552	11504.3	12089.4	9778.48
2008-06-20	12.994	134.62	5056.2	2874.71	5558.25	15552	11504.3	12089.4	9778.48
2008-06-21	12.994	134.62	5056.2	2874.71	5558.25	15552	11504.3	12089.4	9768.54
2008-06-22	12.994	134.62	5039.06	2847.97	5598.96	15597.7	11601.7	12268.2	9801.99
2008-06-23	13.203	136.74	5037.28	2845.58	5521.93	15615.3	11649.4	12294.5	9789.91
2008-06-24	13.011	137	4998.33	2851.07	5459.09	15654.8	11550.1	12136.5	9731.8
2008-06-25	12.753	134.55	4960.01	2841.87	5454.32	15598.7	11512.6	12087.4	9581.34
2008-06-26	13.105	139.64	4957.21	2844.28	5432.43	15562.6	11484.2	11875.1	9581.34
2008-06-27	13.198	140.21	4957.21	2844.28	5432.43	15562.6	11484.2	11875.1	9581.34
2008-06-28	13.198	140.21	4957.21	2844.28	5432.43	15562.6	11484.2	11875.1	9313.4
2008-06-29	13.198	140.21	4904.36	2846.46	5406.02	15483.9	11369.4	11746.1	9324.36
2008-06-30	13.353	140	4953.83	2859.03	5443.78	15456.2	11323	11863.9	9352.32
2008-07-01	13.505	140.97	5043.36	2862.34	5540.17	15499.2	11433	12038.6	9385.19
2008-07-02	13.389	143.57	5096.5	2863.08	5531.11	15446.5	11531.8	12169.2	9467.68
2008-07-03	13.577	145.29	5080.93	2868.62	5508.82	15376	11632.7	12161.1	9467.68
2008-07-05	13.577	145.29	5080.93	2868.62	5508.82	15376	11632.7	12161.1	9378.34
2008-07-06	13.577	145.29	5087.96	2864.5	5427.45	15267.1	11705.3	12066.8	9483.23
2008-07-07	12.977	141.37	5042.03	2859.22	5384.77	15096.4	11846.6	11954.6	9517.32
2008-07-08	12.368	136.04	5001.23	2859.2	5362.91	15069.8	11865.4	11897.1	9293.45
2008-07-09	12.006	136.05	5006.19	2843.15	5405.72	14776.5	11708.5	11854.5	8998.28
2008-07-10	12.3	141.65	4996.5	2848.97	5347.84	14895.4	11718.2	11751.1	8998.28
2008-07-11	11.904	145.08	4996.5	2848.97	5347.84	14895.4	11718.2	11751.1	8998.28
2008-07-12	11.904	145.08	4996.5	2848.97	5347.84	14895.4	11718.2	11751.1	8995.07
2008-07-13	11.904	145.08	4925.45	2846.02	5287.63	14973.5	11747	11541.6	9145.03
2008-07-14	11.959	145.18	4952.38	2842.86	5316.12	14808.5	11769	11792.9	9099.2
2008-07-15	11.477	138.74	4940.08	2839.96	5292.99	14728.5	11802.9	11751.9	8706.77
2008-07-16	11.398	134.6	4888.87	2839.55	5223.17	14708.1	11765.1	11618.8	8861.24
2008-07-17	10.537	129.29	4889.68	2833.1	5222.05	14806.9	11684.7	11614.4	8861.24
2008-07-18	10.57	128.88	4889.68	2833.1	5222.05	14806.9	11684.7	11614.4	8861.24
2008-07-19	10.57	128.88	4889.68	2833.1	5222.05	14806.9	11684.7	11614.4	9073.8
2008-07-20	10.57	128.88	4935.39	2833.59	5243.11	14875.6	11642.5	11707.5	9081.65
2008-07-21	10.51	131.04	4964.99	2831.41	5287.56	14940.8	11550.9	11780.4	9096.16
2008-07-22	10.067	127.95	4950.36	2827.86	5296.92	14895.6	11461	11851	9108.42
2008-07-23	9.788	124.44	4984.87	2824.88	5457.15	14926.7	11544.6	11766.8	9080.87
2008-07-24	9.323	125.49	5005.7	2819.58	5437.54	14887.8	11544.6	11782.6	9080.87
2008-07-25	9.084	123.26	5005.7	2819.58	5437.54	14887.8	11544.6	11782.6	9080.87
2008-07-26	9.084	123.26	5005.7	2819.58	5437.54	14887.8	11544.6	11782.6	9022.31
2008-07-27	9.084	123.26	5005.17	2799.49	5407.65	14912.3	11178.6	11758.1	8942.89
2008-07-28	9.163	124.73	4974.62	2811.25	5422.31	14997.2	11081.2	11714.4	8805.45
2008-07-29	9.217	122.19	4930.58	2810.19	5348.46	14971.1	10677.3	11558	8773.05
2008-07-30	9.248	126.77	4976.15	2791.92	5405.44	14977.5	10737.1	11567.6	8740.74
2008-07-31	9.119	124.08	4976.15	2795.83	5405.44	14977.5	10737.1	11633.4	8740.74
2008-08-01	9.389	125.1	4976.15	2795.83	5405.44	14977.5	10737.1	11633.4	8740.74
2008-08-02	9.389	125.1	4976.15	2795.83	5405.44	14977.5	10737.1	11633.4	8633.5
2008-08-03	9.389	125.1	4954.73	2791.57	5410.23	14943	10806.5	11611.7	8627.24
2008-08-04	8.726	121.41	4924.74	2768.49	5394.01	14821.9	10928.9	11620	8469.77
2008-08-05	8.726	119.17	4869.53	2745.49	5338.78	14795	10759.2	11551.6	8502.2
2008-08-06	8.773	118.58	4825.98	2747.47	5279.49	14826.9	10345.8	11525.5	8451.06
2008-08-07	8.571	120.02	4773.98	2753.51	5250.31	14827.9	10264.6	11506.2	8451.06
2008-08-08	8.248	115.2	4773.98	2753.51	5250.31	14827.9	10264.6	11506.2	8451.06
2008-08-09	8.248	115.2	4773.98	2753.51	5250.31	14827.9	10264.6	11506.2	8173.97
2008-08-10	8.248	115.2	4652.42	2731.02	5094.56	14713.3	10115.1	11297.9	7884.14
2008-08-11	8.349	114.45	4474.11	2709.28	5043.74	14580.5	9536.73	11020	8067.62
2008-08-12	8.33	113.01	4392.55	2693.47	4943.89	14460.5	9898.38	11030.7	8165.42
2008-08-13	8.456	116	4463.21	2711.15	5074.09	14424.8	10240.4	11087	8188.3
2008-08-14	8.136	115.01	4534.53	2749.48	5017.56	14616	10298	11019.1	8188.3
2008-08-15	8.092	113.77	4534.53	2749.48	5017.56	14616	10298	11019.1	8188.3
2008-08-16	8.092	113.77	4534.53	2749.48	5017.56	14616	10298	11019.1	8331.63
2008-08-17	8.092	113.77	4533.83	2739.5	4988.82	14638.4	10431.7	10932.4	8357.23
2008-08-18	7.888	112.87	4558.04	2722.12	5012.31	14622.5	10468.6	11091.9	8411.4
2008-08-19	7.976	114.53	4565.84	2720.55	5014.81	14651.4	10599.7	11138.7	8418.96
2008-08-20	8.077	114.98	4547.17	2711.16	4956.23	14671	10652.2	11101.6	8463.71
2008-08-21	8.252	121.18	4455.43	2693.54	4891.15	14588.1	10467	10878.9	8463.71
2008-08-22	7.843	114.59	4455.43	2693.54	4891.15	14588.1	10467	10878.9	8463.71
2008-08-23	7.843	114.59	4455.43	2693.54	4891.15	14588.1	10467	10878.9	8901.9
2008-08-24	7.843	114.59	4496.39	2703.52	4883.15	14620.7	10245.9	10858.6	8899.27
2008-08-25	7.825	115.11	4462.78	2703.82	4820.91	14565.1	10186.8	10701.9	8933.79
2008-08-26	8.278	116.27	4365.48	2695.31	4706.25	14520.4	10192.6	10397.3	8981.99
2008-08-27	8.394	118.15	4359.66	2691.34	4802.38	14516.1	9904.68	10443.3	8898.97
2008-08-28	8.05	115.59	4416.08	2696.68	4789.81	14499.2	9720.85	10299	8898.97
2008-08-29	7.943	115.46	4416.08	2696.68	4789.81	14499.2	9720.85	10299	8898.97
2008-08-30	7.943	115.46	4416.08	2696.68	4789.81	14499.2	9720.85	10299	8713.87
2008-08-31	7.943	115.46	4413.4	2690.09	4763.06	14446.7	9493.75	10443.2	8757.04
2008-09-01	7.943	115.46	4358.13	2683.9	4744.74	14212.9	9663.54	10550.3	8751.87
2008-09-02	7.261	109.71	4350.68	2648.15	4715.73	14028.3	9406	10375.3	8590.37
2008-09-03	7.264	109.35	4344.06	2637.52	4748.76	14083	9189.07	10245.3	8504.72
2008-09-04	7.322	107.89	4311.01	2627.73	4689.17	13961.6	8832.86	10033	8504.72
2008-09-05	7.449	106.23	4311.01	2627.73	4689.17	13961.6	8832.86	10033	8504.72
2008-09-06	7.449	106.23	4311.01	2627.73	4689.17	13961.6	8832.86	10033	8044.79
2008-09-07	7.449	106.23	4149.57	2601.16	4471.71	13541.7	9002.26	9742.62	7907.52
2008-09-08	7.527	106.34	4168.97	2614.82	4473.68	13510.9	8834.78	9770.24	8245.21
2008-09-09	7.535	103.26	4182.92	2627.08	4481.63	13504.1	8886.44	9894.08	8030.69
2008-09-10	7.393	102.58	4089.46	2569.74	4365.84	13268.9	8638.98	9625.48	8128.1
2008-09-11	7.248	100.87	4034.23	2578.26	4258.79	13123.9	8210.53	9421.24	8128.1
2008-09-12	7.366	101.18	4034.23	2578.26	4258.79	13123.9	8210.53	9421.24	8128.1
2008-09-13	7.366	101.18	4034.23	2578.26	4258.79	13123.9	8210.53	9421.24	7802.25
2008-09-14	7.366	101.18	3925.08	2518.9	4114.74	12848.5	8194.43	8840.48	7759.07
2008-09-15	7.374	95.71	3754.49	2499.11	4044.27	12360.2	8181.72	8216.71	7255.15
2008-09-16	7.279	91.15	3770.44	2490.91	3954.3	12370.7	7900.62	8176.12	7216.71
2008-09-17	7.91	97.16	3831.61	2519.12	4044.99	12602.6	8229.3	8880.3	7387.25
2008-09-18	7.621	97.88	3730.31	2510.17	3922.64	12657.8	8188.32	8555.72	7387.25
2008-09-19	7.531	104.55	3730.31	2510.17	3922.64	12657.8	8188.32	8555.72	7387.25
2008-09-20	7.531	104.55	3730.31	2510.17	3922.64	12657.8	8188.32	8555.72	7586.68
2008-09-21	7.531	104.55	3949.22	2538.45	4309.9	13148.4	8542.06	9230.7	7538.65
2008-09-22	7.658	120.92	4014.47	2534.43	4200.53	13140.4	8723.63	9431.63	7461.14
2008-09-23	7.931	106.61	3900.32	2496.93	4051.02	12871.7	8618.24	9439.55	7461.14
2008-09-24	7.679	105.73	3811.08	2491.98	3890.16	12783.7	8466.49	9091.39	7133.47
2008-09-25	7.724	108.02	3836.64	2470.18	3962.43	12568.7	8417.15	8899.71	7133.47
2008-09-26	7.472	106.89	3836.64	2470.18	3962.43	12568.7	8417.15	8899.71	7133.47
2008-09-27	7.472	106.89	3836.64	2470.18	3962.43	12568.7	8417.15	8899.71	6993.13
2008-09-28	7.472	106.89	3939.98	2464.16	4060.38	12824.1	8445.07	9074.11	7458.5
2008-09-29	7.221	96.37	3956.72	2462.72	4127.62	12839.3	8493.56	9314.53	7458.5
2008-09-30	7.438	100.64	3956.72	2462.72	4127.62	12839.3	8493.56	9314.53	7458.5
2008-10-01	7.728	98.53	3956.72	2462.72	4127.62	12839.3	8493.56	9314.53	7458.5
2008-10-02	7.481	93.97	3956.72	2462.72	4127.62	12839.3	8493.56	9314.53	7458.5
2008-10-03	7.358	93.88	3956.72	2462.72	4127.62	12839.3	8493.56	9314.53	7458.5
2008-10-05	7.358	93.88	3769.84	2454.04	3844.27	12379	8256.38	8664.46	7458.5
2008-10-06	6.835	87.81	3558.18	2416.54	3551.79	11951.7	7702.85	8275.69	6726.6
2008-10-07	6.768	90.06	3395.31	2384.33	3369.15	11635.9	7141.6	8147.46	6253.72
2008-10-08	6.742	88.95	3176.94	2319.98	3085.02	11472	6626.94	7434.54	6160.52
2008-10-09	6.825	86.59	3207.3	2330.43	3198.09	11905.7	7178.51	7573.62	6160.52
2008-10-10	6.535	77.7	3207.3	2330.43	3198.09	11905.7	7178.51	7573.62	6160.52
2008-10-11	6.535	77.7	3207.3	2330.43	3198.09	11905.7	7178.51	7573.62	5794.87
2008-10-12	6.535	77.7	3133.51	2311.15	3025.08	11858.1	6770.89	7029.95	5814.6
2008-10-13	6.688	81.19	3350.22	2329.86	3343.56	11826.7	7121.32	7624.09	6365.23
2008-10-14	6.727	78.63	3602.45	2371.02	3703.34	11795.7	7717.43	8377.36	6828.96
2008-10-15	6.592	74.54	3525.82	2346.06	3427.87	11719.7	7690.29	8098.96	6863.15
2008-10-16	6.703	69.85	3366.72	2318.64	3204.11	11543.7	7248.76	7803.97	6863.15
2008-10-17	6.786	71.85	3366.72	2318.64	3204.11	11543.7	7248.76	7803.97	6863.15
2008-10-18	6.786	71.85	3366.72	2318.64	3204.11	11543.7	7248.76	7803.97	6503.94
2008-10-19	6.786	71.85	3446.76	2328.85	3215.94	11234.1	7223.07	7901.62	6258.32
2008-10-20	6.741	74.25	3520.96	2317.61	3310.91	10856.9	7298.98	7935.56	6345.75
2008-10-21	6.844	70.89	3652.87	2321.38	3351.37	11041.4	7378.31	8185.68	6397.14
2008-10-22	6.777	66.75	3595.24	2309.12	3209.2	10804.4	7265.24	7919.09	6160.8
2008-10-23	6.419	67.84	3522.41	2290.69	3256.98	10481.1	7093.93	7569.23	6160.8
2008-10-24	6.239	64.15	3522.41	2290.69	3256.98	10481.1	7093.93	7569.23	6160.8
2008-10-25	6.239	64.15	3522.41	2290.69	3256.98	10481.1	7093.93	7569.23	5624.68
2008-10-26	6.239	64.15	3389.76	2207.06	3102.65	10114.3	6506.03	6892.95	5531.57
2008-10-27	6.121	63.22	3321.52	2142.96	2922.66	9889.3	6021.22	6792.4	5338.68
2008-10-28	6.186	62.73	3278.13	2119.05	2932.06	9685.3	5977.12	6435.55	5621.99
2008-10-29	6.469	67.5	3350.41	2162.72	2917.12	9676.3	6119.2	6766.48	5537.82
2008-10-30	6.431	65.96	3326.1	2220.17	2942.03	9789.3	6209.96	6928	5537.82
2008-10-31	6.783	67.81	3326.1	2220.17	2942.03	9789.3	6209.96	6928	5537.82
2008-11-01	6.783	67.81	3326.1	2220.17	2942.03	9789.3	6209.96	6928	5871.24
2008-11-02	6.783	67.81	3375.87	2230.96	2955.11	9867.5	6613.32	7291.29	5800.9
2008-11-03	6.838	63.91	3357.34	2207.39	2907.06	9681.6	6564.58	7222	5889.34
2008-11-04	7.219	70.53	3384.39	2213.47	2915.53	9715.9	6601.15	7330.63	6045.13
2008-11-05	7.249	65.3	3435.61	2226.92	2917.29	9785.8	6989.75	7477.28	6083.87
2008-11-06	6.979	60.77	3321.79	2219.49	2797.6	9674.8	6873.75	7406.27	6083.87
2008-11-07	6.757	61.04	3321.79	2219.49	2797.6	9674.8	6873.75	7406.27	6083.87
2008-11-08	6.757	61.04	3321.79	2219.49	2797.6	9674.8	6873.75	7406.27	5732.03
2008-11-09	6.757	61.04	3190.66	2182.55	2631.46	9404.4	6695.31	7021.96	5836.42
2008-11-10	7.248	62.41	3127.57	2165.34	2527.38	9256.3	6701.97	6765.6	5766.16
2008-11-11	6.705	59.33	2975.28	2105.97	2343.15	9056.1	6568.58	6342.48	5465.85
2008-11-12	6.405	56.16	2806.73	2056.96	2214.8	8851.6	6374.32	6043.12	5485.19
2008-11-13	6.318	58.24	2765.07	2039.01	2106.14	8691	6222.58	5886.12	5485.19
2008-11-14	6.312	57.04	2765.07	2039.01	2106.14	8691	6222.58	5886.12	5485.19
2008-11-15	6.312	57.04	2765.07	2039.01	2106.14	8691	6222.58	5886.12	5079.54
2008-11-16	6.312	57.04	2755.62	2031.95	1981.44	8691	5846.19	5585.78	5145.84
2008-11-17	6.533	54.95	2846.68	2003.61	2142.85	8552.7	5870.02	5591.32	5173.12
2008-11-18	6.516	54.39	2883.78	2001.88	2033.14	8583.3	5953.8	5750.08	4969.96
2008-11-19	6.743	53.62	2880.75	2026.33	2053.15	8811.7	6035.72	5760.73	4880.44
2008-11-20	6.316	49.62	2833.55	2055.29	2012.24	8875.9	6221.97	5809.27	4880.44
2008-11-21	6.48	49.93	2833.55	2055.29	2012.24	8875.9	6221.97	5809.27	4880.44
2008-11-22	6.48	49.93	2833.55	2055.29	2012.24	8875.9	6221.97	5809.27	4431.57
2008-11-23	6.48	49.93	2797.76	2037.73	1917.15	8809.3	6060.63	5575.81	4264.52
2008-11-24	6.888	54.5	2701.65	1969.74	1814.9	8644.1	6042.24	5504.53	4529.19
2008-11-25	6.386	50.77	2730.71	1947.55	1862.37	8683.6	6125.91	5543.04	4490.46
2008-11-26	6.878	54.44	2685.54	1913.28	1872.29	8615	6125.91	5587.47	4424.23
2008-11-27	6.878	54.44	2720.84	1927.03	1928.94	8728.1	6125.91	5724.72	4424.23
2008-11-28	6.51	54.43	2720.84	1927.03	1928.94	8728.1	6125.91	5724.72	4424.23
2008-11-29	6.51	54.43	2720.84	1927.03	1928.94	8728.1	6125.91	5724.72	4845.11
2008-11-30	6.51	54.43	2775.85	1949.2	1964.66	8875.2	6263.86	6071.39	4738.14
2008-12-01	6.604	49.28	2754.48	1954.75	1974.9	8856.6	6231.14	6147.85	4795.76
2008-12-02	6.424	46.96	2754.48	1943.81	1974.9	8763.7	6168.11	5947.56	4588.26
2008-12-03	6.347	46.79	2754.48	1918.31	1974.9	8866.6	6170.46	5948.7	4654.88
2008-12-04	6.017	43.67	2754.48	1924.43	1974.9	8915.5	6168.42	6050.37	4654.88
2008-12-05	5.742	40.81	2754.48	1924.43	1974.9	8915.5	6168.42	6050.37	4654.88
2008-12-07	5.742	40.81	2754.48	1924.43	1974.9	8915.5	6137.66	6050.37	4654.88
2008-12-08	5.566	43.71	2754.48	1924.43	1974.9	8915.5	6137.66	6050.37	4654.88
2008-12-09	5.579	42.07	2754.48	1924.43	1974.9	8915.5	6137.66	6050.37	4654.88
2008-12-10	5.686	43.52	2754.48	1924.43	1974.9	8915.5	6137.66	6166.43	4654.88
2008-12-11	5.598	47.98	2756.93	1923.46	1987.26	8915.5	6137.66	6260.98	4654.88
2008-12-12	5.488	46.28	2756.93	1923.46	1987.26	8915.5	6137.66	6260.98	4654.88
2008-12-13	5.488	46.28	2756.93	1923.46	1987.26	8915.5	6137.66	6260.98	4845.25
2008-12-14	5.488	46.28	2733.33	1932.6	1960.84	8910.7	6096.7	6420.53	4780.46
2008-12-15	5.645	44.51	2713.9	1918.56	1948.94	8966	5965.6	6496.75	4842.74
2008-12-16	5.751	43.6	2710.15	1918.56	1925.33	8899.6	5947.11	6724.38	4841.92
2008-12-17	5.619	40.06	2711.55	1918.56	1929.06	8806.9	6023.03	6642.6	4903.81
2008-12-18	5.548	36.22	2676.04	1901.92	1909.31	8623.6	6081.4	6642.6	4903.81
2008-12-19	5.334	33.87	2676.04	1901.92	1909.31	8623.6	6081.4	6642.6	4903.81
2008-12-20	5.334	33.87	2676.04	1901.92	1909.31	8623.6	6081.4	6642.6	4705.44
2008-12-21	5.334	33.87	2576.36	1861.25	1802.77	8394.4	5942.43	6665.06	4774.08
2008-12-22	5.294	39.91	2502.22	1820.44	1732.2	8211.3	5781.7	6701.14	4748.04
2008-12-23	5.737	38.98	2409.94	1851.3	1693.74	8438.8	5563.01	6716.01	4743.89
2008-12-24	5.91	35.35	2326.23	1842.01	1609.56	8406.5	5199.15	6634.46	4669.05
2008-12-25	5.91	35.35	2281.86	1832.8	1587.08	8240.7	4998.12	6635.6	4669.05
2008-12-26	5.826	37.71	2281.86	1832.8	1587.08	8240.7	4998.12	6635.6	4669.05
2008-12-27	5.826	37.71	2281.86	1832.8	1587.08	8240.7	4998.12	6635.6	4543.89
2008-12-28	5.826	37.71	2281.86	1824.24	1587.08	8043.3	5211.87	6714.87	4686.68
2008-12-29	6.136	40.02	2318.73	1824.24	1633.42	8043.3	5441.12	6716.26	4710.77
2008-12-30	5.859	39.03	2355.49	1819.23	1639.34	7994.8	5441.12	6788.69	4791.27
2008-12-31	5.622	44.6	2390.01	1804.07	1636.29	7782.6	5441.12	6886.12	4802.99
2009-01-02	5.971	46.34	2390.01	1804.07	1636.29	7782.6	5441.12	6886.12	4802.99
2009-01-03	5.971	46.34	2390.01	1804.07	1636.29	7782.6	5441.12	6886.12	5023.22
2009-01-04	5.971	46.34	2390.01	1791.71	1636.29	7610.5	5708.25	6935.79	5048.31
2009-01-05	6.072	48.81	2555.54	1792.59	1763.2	7477.8	5660.89	6675	5180.35
2009-01-06	5.983	48.58	2555.54	1792.59	1743.9	7500	5443.51	6448.9	5289.73
2009-01-07	5.872	42.63	2541.16	1792.59	1771.32	7428.7	5462.43	6292.97	5322.22
2009-01-08	5.583	41.7	2527.41	1780.22	1728.95	7371.9	5427.79	6432.1	5322.22
2009-01-09	5.516	40.83	2527.41	1780.22	1728.95	7371.9	5427.79	6432.1	5322.22
2009-01-10	5.516	40.83	2527.41	1780.22	1728.95	7371.9	5427.79	6432.1	5160.65
2009-01-11	5.516	40.83	2500.58	1749.36	1735.7	7298.9	5452.54	6344.77	5165.61
2009-01-12	5.542	37.59	2514.81	1752.36	1757.02	7197.6	5376.7	6336.64	5152.54
2009-01-13	5.184	37.78	2484.6	1748.92	1708.53	7150	5288.74	6213.33	5079.7
2009-01-14	4.97	37.28	2455.18	1764.29	1698.3	7192.1	5120.6	6056.7	4935.33
2009-01-15	4.843	35.4	2385.35	1756.15	1643.65	7079.2	5021.55	5632.3	4935.33
2009-01-16	4.801	36.51	2385.35	1756.15	1643.65	7079.2	5021.55	5632.3	4935.33
2009-01-17	4.801	36.51	2385.35	1756.15	1643.65	7079.2	5021.55	5632.3	4700.31
2009-01-18	4.801	36.51	2315.93	1745.28	1637.78	6979.7	5021.55	5410.66	4649.67
2009-01-19	4.801	36.51	2345.56	1706.13	1605.53	6851.5	4807.84	5332.5	4656.48
2009-01-20	4.642	38.74	2278.42	1697.79	1546.57	6693.4	4505.23	5002.95	4544.29
2009-01-21	4.78	43.55	2163.08	1669.53	1462.11	6598.7	4223.63	4589.76	4556.8
2009-01-22	4.681	43.67	2136.64	1660.05	1472.82	6496.8	4405.43	4815.02	4556.8
2009-01-23	4.518	46.47	2136.64	1660.05	1472.82	6496.8	4405.43	4815.02	4556.8
2009-01-24	4.518	46.47	2136.64	1660.05	1472.82	6496.8	4405.43	4815.02	4786.83
2009-01-25	4.518	46.47	2188.68	1668.56	1488.68	6507.6	4634.9	4909.31	4810.04
2009-01-26	4.49	45.73	2196.33	1687.97	1504.78	6568.7	4880.93	4939.31	4772.81
2009-01-27	4.503	41.58	2226.16	1696.46	1532.82	6677.4	5179.49	5210.58	4796.9
2009-01-28	4.476	42.16	2260.35	1678.94	1536.43	6673.7	4888.19	5208.4	4789.49
2009-01-29	4.576	41.44	2255.85	1654.96	1520.24	6764.5	4813.51	5253.03	4789.49
2009-01-30	4.417	41.68	2255.85	1654.96	1520.24	6764.5	4813.51	5253.03	4789.49
2009-01-31	4.417	41.68	2255.85	1654.96	1520.24	6764.5	4813.51	5253.03	4808.9
2009-02-01	4.417	41.68	2226.09	1643.02	1487.26	6842.3	4868.23	5244.53	4765.92
2009-02-02	4.557	40.08	2193.68	1644.13	1472.96	6828.8	4783.86	5067.61	4730.51
2009-02-03	4.513	40.78	2145.46	1632.58	1454.33	6957.7	4689.54	5012.71	4790.01
2009-02-04	4.597	40.32	2137.15	1627.03	1458.05	7044	4645.66	5140.24	4794.56
2009-02-05	4.642	41.17	2174.38	1603.67	1433.14	6916.6	4707.93	5159.1	4794.56
2009-02-06	4.774	40.17	2174.38	1603.67	1433.14	6916.6	4707.93	5159.1	4794.56
2009-02-07	4.774	40.17	2174.38	1603.67	1433.14	6916.6	4707.93	5159.1	4928.65
2009-02-08	4.774	40.17	2181.81	1606.83	1474.4	6843	4785.19	5303.66	4909.83
2009-02-09	4.807	39.56	2199.64	1601.19	1440.69	6672.8	4788.84	5323.68	4934.63
2009-02-10	4.543	37.55	2213.63	1603.27	1463.94	6594.8	4800.71	5291.09	4901.52
2009-02-11	4.532	35.94	2252.6	1619.17	1488.64	6635.3	4821.13	5258.91	4847.62
2009-02-12	4.485	33.98	2254.55	1628.94	1508.86	6613.9	4821.13	5243.57	4847.62
2009-02-13	4.452	37.51	2254.55	1628.94	1508.86	6613.9	4821.13	5243.57	4847.62
2009-02-14	4.452	37.51	2254.55	1628.94	1508.86	6613.9	4821.13	5243.57	4944.18
2009-02-15	4.452	37.51	2236.91	1617.09	1478.4	6606.1	4863.04	5317.2	4896.35
2009-02-16	4.452	37.51	2208.96	1617.28	1488.64	6576.4	4917.05	5303.38	4894.2
2009-02-17	4.203	34.93	2201.18	1607.86	1492.39	6610.9	4948.73	5150.07	4688.89
2009-02-18	4.214	34.62	2203.28	1607.4	1519.44	6621.9	4918.24	4934.66	4773.78
2009-02-19	4.078	39.48	2250.01	1593.32	1601.24	6687.6	4875.43	4868.91	4773.78
2009-02-20	4.006	38.94	2250.01	1593.32	1601.24	6687.6	4875.43	4868.91	4773.78
2009-02-21	4.006	38.94	2250.01	1593.32	1601.24	6687.6	4875.43	4868.91	4675.66
2009-02-22	4.006	38.94	2274.6	1593.68	1531.88	6613.6	4860.8	4733.13	4713.75
2009-02-23	4.097	38.44	2298.65	1592.77	1652.98	6517.7	4860.06	4866.9	4751.45
2009-02-24	4.236	39.96	2338.56	1587.56	1589.81	6444.6	4802.27	4790.26	4531.52
2009-02-25	4.056	42.5	2338.89	1578.59	1568.06	6444.6	4805.95	4722.2	4542.11
2009-02-26	4.077	45.22	2376.48	1577.56	1558.98	6444.6	4853.61	4438	4542.11
2009-02-27	4.198	44.76	2376.48	1577.56	1558.98	6444.6	4853.61	4438	4542.11
2009-02-28	4.198	44.76	2376.48	1577.56	1558.98	6444.6	4853.61	4438	4384.59
2009-03-01	4.198	44.76	2448.15	1588.26	1548.67	6391.5	4862.39	4335.87	4414.56
2009-03-02	4.152	40.15	2454.63	1574.39	1531.33	6533.4	4876.6	4367.5	4331.74
2009-03-03	4.282	41.65	2403.46	1575.03	1490.02	6400.1	4771.41	4230.19	4318.51
2009-03-04	4.34	45.38	2423.85	1596.2	1542.26	6578.3	4822.25	4232.65	4348.26
2009-03-05	4.088	43.61	2417.68	1605.36	1516.53	6534.1	4834.53	4281.29	4348.26
2009-03-06	3.945	45.52	2417.68	1605.36	1516.53	6534.1	4834.53	4281.29	4348.26
2009-03-07	3.945	45.52	2417.68	1605.36	1516.53	6534.1	4834.53	4281.29	4316.91
2009-03-08	3.945	45.52	2417.68	1593.56	1516.53	6523.2	4758.32	4394.49	4210.68
2009-03-09	3.865	47.07	2389.95	1593.56	1526.02	6532	4793.92	4783.38	4130.01
2009-03-10	3.84	45.71	2354.11	1596.08	1518.58	6522.5	4743.64	4714.55	4143.23
2009-03-11	3.798	42.33	2349.61	1592.59	1515.69	6553.1	4651.49	4641.12	4130.15
2009-03-12	3.995	47.03	2318.72	1580.44	1504.38	6553.1	4651.49	4438.72	4130.15
2009-03-13	3.932	46.25	2318.72	1580.44	1504.38	6553.1	4651.49	4438.72	4130.15
2009-03-14	3.932	46.25	2318.72	1580.44	1504.38	6553.1	4651.49	4438.72	4269.91
2009-03-15	3.932	46.25	2328.32	1580.97	1525.6	6586.4	4676.55	4591.55	4281.26
2009-03-16	3.85	47.35	2311.11	1585.34	1509.71	6627.5	4681.17	4640.63	4364.89
2009-03-17	3.812	49.16	2311.94	1574.56	1491.37	6564	4640.98	4759.91	4339.55
2009-03-18	3.684	48.14	2367.91	1572.19	1508.05	6625.1	4660.67	4796.63	4400.21
2009-03-19	4.174	51.61	2395.53	1587.76	1532.76	6683.6	4772.26	4758.53	4400.21
2009-03-20	4.227	51.06	2395.53	1587.76	1532.76	6683.6	4772.26	4758.53	4400.21
2009-03-21	4.227	51.06	2395.53	1587.76	1532.76	6683.6	4772.26	4758.53	4470.7
2009-03-22	4.227	51.06	2411.76	1593.38	1541.52	6695.2	4787.22	4879.88	4473.61
2009-03-23	4.294	53.8	2424.8	1594.9	1558	6772.3	4796.92	4953.24	4528.57
2009-03-24	4.347	53.98	2533.78	1598.43	1622.28	6759.4	4831.61	5244.48	4584.21
2009-03-25	4.329	52.77	2536.47	1597.14	1591	6712.6	4821.73	5149.42	4642.99
2009-03-26	3.947	54.34	2532.29	1595.38	1588.41	6753.3	4779.86	5270.3	4642.99
2009-03-27	3.631	52.38	2532.29	1595.38	1588.41	6753.3	4779.86	5270.3	4642.99
2009-03-28	3.631	52.38	2532.29	1595.38	1588.41	6753.3	4779.86	5270.3	4752.37
2009-03-29	3.631	52.38	2545.65	1590.92	1604.71	6739.7	4722.95	5098.51	4728.55
2009-03-30	3.739	48.41	2533.77	1588.68	1578.39	6703.3	4668.06	4810	4632.51
2009-03-31	3.776	49.66	2487.92	1595.85	1568.46	6745.3	4628.64	4887.02	4703.75
2009-04-01	3.695	48.39	2441.28	1603.02	1564.19	6822.2	4575.99	4885.12	4717.38
2009-04-02	3.782	52.64	2497.03	1605.85	1583.19	6909.3	4589.99	4897.83	4717.38
2009-04-03	3.801	52.51	2497.03	1605.85	1583.19	6909.3	4589.99	4897.83	4717.38
2009-04-04	3.801	52.51	2497.03	1605.85	1583.19	6909.3	4589.99	4897.83	4966.38
2009-04-05	3.801	52.51	2541.74	1608	1624.95	7134.2	4715.63	5159.59	5000.95
2009-04-06	3.732	51.05	2555.52	1610.14	1620.6	7234.3	4759.66	5164.14	5082.54
2009-04-07	3.562	49.15	2531.94	1624.26	1596.73	7300.1	4800.27	5140.95	5052.55
2009-04-08	3.63	49.38	2518.73	1608.67	1587.67	7240.7	4802.76	5089.84	5039.03
2009-04-09	3.61	52.24	2542.97	1604.7	1617.57	7262.9	4806.57	5125.97	5039.03
2009-04-11	3.61	52.24	2542.97	1604.7	1617.57	7262.9	4806.57	5125.97	5200.17
2009-04-12	3.61	52.24	2597.95	1616.73	1656.25	7313.6	4859.98	5207.88	5202.57
2009-04-13	3.628	50.05	2609.13	1626.74	1654.53	7342.4	4947.2	5153.88	5308.42
2009-04-14	3.689	49.41	2631.25	1645.72	1667.94	7349.2	5017.52	5205.81	5444.09
2009-04-15	3.693	49.25	2646.45	1662.85	1688.2	7355.7	5060.54	5233.84	5377.24
2009-04-16	3.599	49.98	2679.77	1674.45	1712.37	7417.8	5209.74	5379.49	5377.24
2009-04-17	3.729	50.33	2679.77	1674.45	1712.37	7417.8	5209.74	5379.49	5377.24
2009-04-18	3.729	50.33	2679.77	1674.45	1712.37	7417.8	5209.74	5379.49	5466.49
2009-04-19	3.729	50.33	2694.99	1681.28	1744.65	7528.3	5477.65	5590.12	5250.22
2009-04-20	3.54	45.88	2623.7	1676.12	1666.52	7538.3	5308.87	5510.43	5218.69
2009-04-21	3.511	46.51	2567.21	1654.35	1661.31	7510.5	5064.88	5273.76	5055.93
2009-04-22	3.532	48.85	2586.7	1660.93	1677.59	7469.4	5267.98	5285.58	5216.84
2009-04-23	3.409	49.62	2565.81	1581.19	1653.06	7419.3	5262.44	5333.4	5216.84
2009-04-24	3.297	51.55	2565.81	1581.19	1653.06	7419.3	5262.44	5333.4	5216.84
2009-04-25	3.297	51.55	2565.81	1581.19	1653.06	7419.3	5262.44	5333.4	5380.22
2009-04-26	3.297	51.55	2543.41	1580.23	1638.15	7479.3	5252.47	5421.82	5440.3
2009-04-27	3.253	50.14	2472.68	1583.53	1568.52	7493.5	5145.48	5435.87	5420.79
2009-04-28	3.321	49.92	2444.6	1578.97	1546.74	7491.7	5049.03	5426.04	5471.9
2009-04-29	3.403	50.97	2497.4	1597.02	1597.46	7548.5	5085.44	5475.92	5625.51
2009-04-30	3.373	51.12	2526.53	1596.04	1605.51	7556.9	5128.88	5603.25	5625.51
2009-05-01	3.546	53.2	2526.53	1596.04	1605.51	7556.9	5128.88	5603.25	5625.51
2009-05-02	3.546	53.2	2526.53	1596.04	1605.51	7556.9	5128.88	5603.25	5644.11
2009-05-03	3.546	53.2	2518.79	1596.04	1585.02	7606.6	5216.2	5769.85	5626.76
2009-05-04	3.725	54.47	2562.07	1604.31	1622.47	7628.8	5214.32	5881.4	5738.29
2009-05-05	3.615	53.84	2578.53	1596.95	1633.28	7699.2	5250.56	6027.45	5800.29
2009-05-06	3.887	56.34	2591.33	1589.05	1654.6	7728.1	5330.62	6141.69	5802.14
2009-05-07	4.081	56.71	2619.67	1595.02	1643.54	7753.2	5468.4	6316.5	5802.14
2009-05-08	4.311	58.63	2619.67	1595.02	1643.54	7753.2	5468.4	6316.5	5802.14
2009-05-09	4.311	58.63	2619.67	1595.02	1643.54	7753.2	5468.4	6316.5	6019.69
2009-05-10	4.311	58.63	2643.58	1603.01	1676.25	7775.7	5614.98	6640.01	6025.71
2009-05-11	4.302	58.5	2613.47	1601.54	1652.27	7681.1	5421.7	6504.57	5947.94
2009-05-12	4.449	58.85	2613.81	1633.48	1671.77	7742.3	5329.04	6419.26	6017.66
2009-05-13	4.333	58.02	2623.22	1635.34	1652.08	7737.1	5405.88	6709.03	6044.78
2009-05-14	4.292	58.62	2590.66	1637.87	1635.27	7629.8	5373.14	6540.32	6044.78
2009-05-15	4.098	56.34	2590.66	1637.87	1635.27	7629.8	5373.14	6540.32	6044.78
2009-05-16	4.098	56.34	2590.66	1637.87	1635.27	7629.8	5373.14	6540.32	5871.57
2009-05-17	4.098	56.34	2565.89	1656.43	1617.72	7659.1	5336.01	6465.35	5941.54
2009-05-18	4.139	59.03	2592.57	1652.43	1646.74	7727.3	5386.8	6558.73	5980.36
2009-05-19	3.914	59.65	2616.13	1631.1	1665.79	7746.2	5440.4	6688.71	6063.12
2009-05-20	3.97	62.04	2613.06	1612.2	1662.45	7715.3	5427.62	6709.93	6052.63
2009-05-21	3.603	61.05	2612.53	1626.2	1666.83	7773.2	5507.44	6809.15	6052.63
2009-05-22	3.515	61.67	2612.53	1626.2	1666.83	7773.2	5507.44	6809.15	6052.63
2009-05-23	3.515	61.67	2612.53	1626.2	1666.83	7773.2	5507.44	6809.15	6100.85
2009-05-24	3.515	61.67	2625.81	1631.52	1734.54	7859.3	5544.38	6786.39	6052.3
2009-05-25	3.515	61.67	2622.51	1629.95	1709.8	7884.7	5551.63	6742.98	5914.23
2009-05-26	3.537	62.45	2609.54	1632.33	1730.44	7922.4	5497.5	6545.2	5770.95
2009-05-27	3.538	63.45	2643.63	1613.6	1763.29	8002	5510.96	6662.36	5789.43
2009-05-28	3.957	65.08	2659.01	1610.48	1791.77	8018.7	5458.89	6590.32	5789.43
2009-05-29	3.835	66.31	2659.01	1610.48	1791.77	8018.7	5458.89	6590.32	5789.43
2009-05-30	3.835	66.31	2659.01	1610.48	1791.77	8018.7	5458.89	6590.32	5933.54
2009-05-31	3.835	66.31	2679.41	1622.15	1878.09	8150	5500.32	6980.76	5893.34
2009-06-01	4.249	68.58	2685.18	1632.04	1919.6	8251.1	5495.03	7078.17	6003.25
2009-06-02	4.12	68.55	2724.76	1635.08	1960.23	8336.3	5566.12	7255.28	6031.46
2009-06-03	3.766	66.12	2810.06	1625.77	1989.39	8371.1	5687.04	7376.33	6048.87
2009-06-04	3.81	68.81	2803.16	1621.4	2025.55	8370.5	5719.02	7310.16	6048.87
2009-06-05	3.868	68.44	2803.16	1621.4	2025.55	8370.5	5719.02	7310.16	6048.87
2009-06-06	3.868	68.44	2803.16	1621.4	2025.55	8370.5	5719.02	7310.16	5984.56
2009-06-07	3.868	68.44	2854.38	1616.68	2073.29	8198.3	5705.28	7376.81	6009.31
2009-06-08	3.731	68.09	2826.18	1616.95	1979.88	8188.4	5747.12	7250.66	5877.99
2009-06-09	3.731	70.01	2788.64	1607.04	2004.43	8228.2	5665.51	7221.63	5881.74
2009-06-10	3.708	71.33	2838.75	1600.49	2077.08	8292.3	5727.58	7315.33	5941.2
2009-06-11	3.933	72.68	2867.57	1582.12	2098.72	8277	5630.21	7299.48	5941.2
2009-06-12	3.857	72.04	2867.57	1582.12	2098.72	8277	5630.21	7299.48	5941.2
2009-06-13	3.857	72.04	2867.57	1582.12	2098.72	8277	5630.21	7299.48	6094.91
2009-06-14	3.857	72.04	2963.63	1586.56	2198.31	8282.5	5599.05	7363.08	6099.45
2009-06-15	4.182	70.62	2923.41	1594.35	2143.07	8308.7	5653.47	7292	6049.77
2009-06-16	4.129	70.47	2859.74	1597.71	2137.86	8267.8	5687.83	7082.54	6062.35
2009-06-17	4.253	71.03	2862.87	1624.74	2078.86	8287.2	5725.91	6762.8	5990.3
2009-06-18	4.093	71.37	2798.39	1623.71	2014.09	8311.7	5690.43	6585.47	5990.3
2009-06-19	4.032	69.55	2798.39	1623.71	2014.09	8311.7	5690.43	6585.47	5990.3
2009-06-20	4.032	69.55	2798.39	1623.71	2014.09	8311.7	5690.43	6585.47	5956.76
2009-06-21	4.032	69.55	2751.28	1628.64	1943.36	8228.8	5721.61	6473.07	5741.83
2009-06-22	3.933	66.93	2745.19	1624.15	1953.47	8054.8	5814.61	6557.38	5708.67
2009-06-23	3.879	69.24	2656.69	1620.26	1839.1	8067.7	5746.32	6438.6	5578.95
2009-06-24	3.761	68.67	2628.8	1619.14	1907.61	8188.5	5700.34	6521.2	5609.02
2009-06-25	3.844	70.23	2627.55	1613.01	1859.03	8140.2	5695.49	6659.69	5609.02
2009-06-26	3.949	69.16	2627.55	1613.01	1859.03	8140.2	5695.49	6659.69	5609.02
2009-06-27	3.949	69.16	2627.55	1613.01	1859.03	8140.2	5695.49	6659.69	5601.19
2009-06-28	3.949	69.16	2574.07	1589.54	1745.07	8095.6	5632.42	6579.43	5490.02
2009-06-29	3.944	71.49	2595.94	1580.75	1795.23	8009.9	5600.82	6433.63	5553.08
2009-06-30	3.835	69.89	2631.32	1581.67	1784.45	8080.3	5612.21	6491.65	5596.46
2009-07-01	3.795	69.31	2628.78	1589.11	1810.15	8098.9	5669.83	6407.32	5599.38
2009-07-02	3.615	66.73	2671.29	1590.57	1821.19	8107.6	5690.82	6474.16	5599.38
2009-07-04	3.615	66.73	2671.29	1590.57	1821.19	8107.6	5690.82	6474.16	5467.81
2009-07-05	3.615	66.73	2637.18	1588.93	1756.16	7953.5	5676.73	6370.11	5496.72
2009-07-06	3.487	64.05	2625.47	1572.3	1720.86	7664.1	5673.69	6281.22	5407.31
2009-07-07	3.429	62.93	2617.62	1570.45	1759.6	7634.7	5610.61	6113.63	5457.71
2009-07-08	3.353	60.14	2580.76	1573.26	1699.43	7612	5487.92	5891.66	5413.23
2009-07-09	3.408	60.41	2589.07	1555.65	1681.92	7490.6	5420.22	6016.79	5413.23
2009-07-10	3.373	59.89	2589.07	1555.65	1681.92	7490.6	5420.22	6016.79	5413.23
2009-07-11	3.373	59.89	2589.07	1555.65	1681.92	7490.6	5420.22	6016.79	5472.29
2009-07-12	3.373	59.89	2579.38	1530.04	1679.94	7493.8	5386.2	5808.87	5456.15
2009-07-13	3.263	59.69	2560.72	1497.42	1630.15	7368.8	5263.94	5731.3	5448.07
2009-07-14	3.429	59.52	2607.45	1486.12	1692.44	7511.5	5349.62	5882.19	5576.62
2009-07-15	3.283	61.54	2637.09	1507.02	1711.98	7545.7	5426.67	6267.42	5631.78
2009-07-16	3.668	62.02	2677.08	1496.76	1737.18	7580.3	5537.23	6385.25	5631.78
2009-07-17	3.669	63.56	2677.08	1496.76	1737.18	7580.3	5537.23	6385.25	5631.78
2009-07-18	3.669	63.56	2677.08	1496.76	1737.18	7580.3	5537.23	6385.25	5774.72
2009-07-19	3.669	63.56	2677.08	1484.39	1737.18	7544.4	5679.14	6362.52	5675.95
2009-07-20	3.689	63.98	2681.48	1492.99	1769.46	7538.4	5679.14	6295.13	5717.65
2009-07-21	3.705	64.72	2697	1483.52	1751.1	7598.8	5822.52	6458.23	5748.82
2009-07-22	3.793	65.4	2710.3	1490.31	1739.94	7675	5799.67	6512.57	5670.52
2009-07-23	3.55	67.16	2711.17	1494.63	1751.76	7675	5808.07	6438.3	5670.52
2009-07-24	3.695	68.05	2711.17	1494.63	1751.76	7675	5808.07	6438.3	5670.52
2009-07-25	3.695	68.05	2711.17	1494.63	1751.76	7675	5808.07	6438.3	5828.56
2009-07-26	3.695	68.05	2724.61	1487.86	1843.45	7743.4	5907.95	6638.61	5817.13
2009-07-27	3.604	68.38	2755.79	1494.19	1828.22	7708.3	5961.18	6694.55	5839.41
2009-07-28	3.535	67.23	2762.86	1498.93	1827.98	7712.8	5922.84	6678.22	5778.91
2009-07-29	3.379	63.35	2759.63	1497.35	1811	7637	5869.69	6636.63	5778.14
2009-07-30	3.743	66.94	2800.81	1502.23	1818.34	7679.5	5846.22	6707.73	5778.14
2009-07-31	3.653	69.45	2800.81	1502.23	1818.34	7679.5	5846.22	6707.73	5778.14
2009-08-01	3.653	69.45	2800.81	1502.23	1818.34	7679.5	5846.22	6707.73	5786.31
2009-08-02	3.653	69.45	2818.87	1487.21	1819.59	7682.1	5957.88	6763.64	5767.94
2009-08-03	4.031	71.58	2838.8	1481.06	1885.38	7691	6061.33	6787.26	5818.37
2009-08-04	4.001	71.42	2863.28	1493.55	1878.39	7728.4	6074.23	6903.43	5779.33
2009-08-05	4.042	71.97	2841.16	1512.96	1903.4	7720.7	6079.57	6848.83	5769.99
2009-08-06	3.743	71.94	2844.46	1526.5	1919.35	7748.3	6117.24	6872.77	5769.99
2009-08-07	3.674	70.93	2844.46	1526.5	1919.35	7748.3	6117.24	6872.77	5769.99
2009-08-08	3.674	70.93	2844.46	1526.5	1919.35	7748.3	6117.24	6872.77	5777.38
2009-08-09	3.674	70.93	2858.4	1524	1917.7	7781.6	6145.88	6967.15	5775.73
2009-08-10	3.641	70.6	2837.94	1524.67	1930.71	7769.7	6124.35	6971.69	5887.19
2009-08-11	3.541	69.45	2854.41	1531.8	1953.6	7909	6172.88	7102.74	5869.73
2009-08-12	3.479	70.16	2821.21	1523.47	1872.81	7856.7	6141.96	6959.84	5845.68
2009-08-13	3.336	70.52	2867.16	1525.5	1924.01	7920.8	6156.74	7045.36	5845.68
2009-08-14	3.238	67.51	2867.16	1525.5	1924.01	7920.8	6156.74	7045.36	5845.68
2009-08-15	3.238	67.51	2867.16	1525.5	1924.01	7920.8	6156.74	7045.36	5838.27
2009-08-16	3.238	67.51	2852.68	1519.66	1882.41	7947.7	6164.12	7010.2	5855.25
2009-08-17	3.163	66.75	2783.14	1512.53	1774.01	7916.1	6097.37	6857.28	5711.49
2009-08-18	3.096	69.19	2803.91	1501.87	1814.88	7900	6097.69	6819.54	5759.58
2009-08-19	3.119	72.42	2786.76	1507.74	1788.51	7891.2	6131.57	6680.78	5623.06
2009-08-20	2.945	72.54	2798.04	1507.77	1813.7	7844.4	6115.46	6691.19	5623.06
2009-08-21	2.804	73.89	2798.04	1507.77	1813.7	7844.4	6115.46	6691.19	5623.06
2009-08-22	2.804	73.89	2798.04	1507.77	1813.7	7844.4	6115.46	6691.19	5751.73
2009-08-23	2.804	73.89	2825.9	1514.05	1858.25	7886.9	6219.83	6842.09	5717.51
2009-08-24	2.923	74.37	2829.5	1514.08	1847.09	7896.9	6247.61	6928.06	5789.78
2009-08-25	2.882	72.05	2823.45	1511.37	1848.38	7907.2	6237.33	6867.93	5785.3
2009-08-26	2.91	71.43	2855.99	1513.72	1873.24	7924	6268.94	6896.96	5762.75
2009-08-27	2.843	72.49	2855.93	1519.23	1887.34	7964.3	6255.73	6920.12	5762.75
2009-08-28	3.033	72.74	2855.93	1519.23	1887.34	7964.3	6255.73	6920.12	5762.75
2009-08-29	3.033	72.74	2855.93	1519.23	1887.34	7964.3	6255.73	6920.12	5739.2
2009-08-30	3.033	72.74	2882.52	1515.58	1922.18	7957.9	6314.41	7088.17	5699
2009-08-31	2.977	69.96	2897.18	1517.02	1914.28	7914.3	6345.06	7117.25	5660.9
2009-09-01	2.821	68.05	2912.81	1526.61	1895.69	7873.7	6380.42	7147.03	5633.79
2009-09-02	2.715	68.05	2859.08	1513.07	1878.49	7816.9	6371.13	7055.24	5617.31
2009-09-03	2.508	67.96	2888.15	1515.07	1920.24	7788.2	6415.78	7046.39	5617.31
2009-09-04	2.728	68.02	2888.15	1515.07	1920.24	7788.2	6415.78	7046.39	5617.31
2009-09-05	2.728	68.02	2888.15	1515.07	1920.24	7788.2	6415.78	7046.39	5670.92
2009-09-06	2.728	68.02	2933.42	1524.49	1958.17	7829.5	6479.6	7073.82	5667.94
2009-09-07	2.728	68.02	2956.03	1522.09	1970.25	7821	6486.96	7111.07	5691.56
2009-09-08	2.807	71.1	2977.24	1523.74	1996.01	7795.4	6472.47	7158.18	5754.86
2009-09-09	2.829	71.31	3018.38	1522.81	2010.6	7783.1	6548.99	7062.47	5712.95
2009-09-10	3.256	71.94	3059.35	1520.34	2040.18	7723.5	6546.47	7098.5	5712.95
2009-09-11	2.96	69.29	3059.35	1520.34	2040.18	7723.5	6546.47	7098.5	5712.95
2009-09-12	2.96	69.29	3059.35	1520.34	2040.18	7723.5	6546.47	7098.5	5786.05
2009-09-13	2.96	69.29	3018.14	1515.02	2030.04	7680.1	6573.12	7129.12	5817.8
2009-09-14	3.297	68.86	2994.47	1519.72	1993.24	7651.7	6554.89	7075.25	5821.08
2009-09-15	3.32	70.93	3001.19	1521.85	2029.46	7692.4	6601.22	7046.46	5856.99
2009-09-16	3.76	72.51	3051.65	1529.99	2084.34	7737.8	6601.51	7107.7	5947.77
2009-09-17	3.458	72.47	3100.05	1538.91	2127.62	7800.2	6653.12	7296.56	5947.77
2009-09-18	3.778	72.04	3100.05	1538.91	2127.62	7800.2	6653.12	7296.56	5947.77
2009-09-21	3.576	69.71	3100.05	1538.91	2127.62	7800.2	6653.12	7296.56	5947.77
2009-09-22	3.609	71.55	3100.05	1538.91	2127.62	7800.2	6653.12	7296.56	5947.77
2009-09-23	3.86	68.97	3144.37	1538.79	2204.27	7800.2	6653.12	7463.23	5947.77
2009-09-24	3.955	65.89	3118.7	1546.34	2185.03	7800.2	6653.12	7488.25	5947.77
2009-09-25	3.985	66.02	3118.7	1546.34	2185.03	7800.2	6653.12	7488.25	5947.77
2009-09-26	3.985	66.02	3118.7	1546.34	2185.03	7800.2	6653.12	7488.25	6130.95
2009-09-27	3.985	66.02	3123.68	1557.74	2197.08	7897.4	6737.14	7508.53	6178.14
2009-09-28	3.73	66.84	3089.01	1554.96	2140.53	7841.5	6583.05	7436.74	6227.07
2009-09-29	4.875	66.71	3126.46	1552.49	2162.2	7833.6	6600.15	7456.72	6279.47
2009-09-30	4.841	70.61	3124.22	1554.51	2191.03	7817.3	6572.25	7414.25	6322.04
2009-10-01	4.466	70.82	3137.99	1562.06	2194.64	7754.6	6633.4	7484.75	6322.04
2009-10-02	4.718	69.95	3137.99	1562.06	2194.64	7754.6	6633.4	7484.75	6322.04
2009-10-03	4.718	69.95	3137.99	1562.06	2194.64	7754.6	6633.4	7484.75	6265.2
2009-10-04	4.718	69.95	3127.59	1575.34	2192.31	7785.6	6636.96	7516.77	6302.1
2009-10-05	4.987	70.41	3150.77	1577.33	2236.5	7770.6	6680.98	7556.88	6282.38
2009-10-06	4.88	70.88	3163.36	1588.73	2273.19	7833.1	6709.91	7624.45	6340.51
2009-10-07	4.904	69.57	3204.23	1599.7	2265.28	7882.6	6708.5	7596.32	6314.78
2009-10-08	4.963	71.69	3193.18	1593.79	2297.16	7848.6	6729.55	7581.91	6314.78
2009-10-09	4.77	71.77	3193.18	1593.79	2297.16	7848.6	6729.55	7581.91	6314.78
2009-10-10	4.77	71.77	3193.18	1593.79	2297.16	7848.6	6729.55	7581.91	6370.74
2009-10-11	4.77	71.77	3230.44	1585.66	2325.36	7781.6	6762.94	7551.92	6399.63
2009-10-12	4.88	73.27	3217.67	1579.42	2342.26	7667.4	6749.08	7436.95	6400.39
2009-10-13	4.588	74.15	3222.23	1565.75	2303.91	7710.6	6634.57	7292.5	6351.38
2009-10-14	4.436	75.18	3228.64	1548.07	2373.37	7712.9	6647.34	7290.96	6449.81
2009-10-15	4.482	77.58	3239.74	1549.78	2350.91	7707.9	6685.8	7342.9	6449.81
2009-10-16	4.781	78.53	3239.74	1549.78	2350.91	7707.9	6685.8	7342.9	6449.81
2009-10-17	4.781	78.53	3239.74	1549.78	2350.91	7707.9	6685.8	7342.9	6432.96
2009-10-18	4.781	78.53	3206.62	1550.18	2292.33	7678.6	6616.74	7370.7	6396.1
2009-10-19	4.835	79.61	3177.1	1538.4	2323.52	7610.7	6590.3	7328.32	6535.09
2009-10-20	5.161	79.09	3183.26	1545.94	2295.54	7674.9	6653.89	7409.63	6541.48
2009-10-21	5.1	81.37	3156.32	1551.19	2258.16	7653.1	6629.71	7371.5	6515.81
2009-10-22	4.947	81.19	3119.56	1558.21	2244.03	7607.9	6609.45	7285.14	6515.81
2009-10-23	4.787	80.5	3119.56	1558.21	2244.03	7607.9	6609.45	7285.14	6515.81
2009-10-24	4.787	80.5	3119.56	1558.21	2244.03	7607.9	6609.45	7285.14	6568.47
2009-10-25	4.787	80.5	3147.44	1546.66	2263.1	7487.8	6508.75	7280.89	6527.53
2009-10-26	4.513	78.68	3167.83	1543.01	2338.11	7454.7	6525.04	7337.93	6563.5
2009-10-27	4.557	79.55	3145.4	1538.67	2319.37	7475.7	6489.65	7315.27	6532.92
2009-10-28	4.289	77.46	3096.93	1534.74	2286.26	7434.9	6462.24	7305.42	6441.6
2009-10-29	5.062	79.87	3023.1	1525.83	2197.52	7347.5	6354.92	7135.08	6441.6
2009-10-30	5.045	77	3023.1	1525.83	2197.52	7347.5	6354.92	7135.08	6441.6
2009-10-31	5.045	77	3023.1	1525.83	2197.52	7347.5	6354.92	7135.08	6268.55
2009-11-01	5.045	77	2920.26	1516.57	2076.56	7225.9	6272.21	6888.88	6313.08
2009-11-02	4.824	78.13	2977.69	1504.86	2185.29	7256.4	6329.7	7032.03	6371.97
2009-11-03	4.922	79.6	2947.8	1508.33	2075.46	7242	6328.64	6932.62	6283.31
2009-11-04	4.725	80.4	2950.85	1505.94	2137.8	7330	6336.89	6957.6	6343.12
2009-11-05	4.782	79.62	2920.14	1507.26	2097.63	7334.1	6333.07	6953.34	6343.12
2009-11-06	4.595	77.43	2920.14	1507.26	2097.63	7334.1	6333.07	6953.34	6343.12
2009-11-07	4.595	77.43	2920.14	1507.26	2097.63	7334.1	6333.07	6953.34	6350.89
2009-11-08	4.595	77.43	2941.72	1508.62	2123.26	7280.1	6289.85	6991.41	6255.8
2009-11-09	4.67	79.43	2948.74	1498.7	2153.77	7272.2	6292.23	7011.79	6275.96
2009-11-10	4.467	79.05	2968.13	1488.08	2169.72	7255	6290.26	7055.04	6238.81
2009-11-11	4.503	79.28	2967.17	1485.3	2205.42	7109	6312.79	6986.56	6253.95
2009-11-12	4.37	76.94	2967.66	1468.77	2166.9	7058.2	6297.01	6902.63	6253.95
2009-11-13	4.392	76.35	2967.66	1468.77	2166.9	7058.2	6297.01	6902.63	6253.95
2009-11-14	4.392	76.35	2967.66	1468.77	2166.9	7058.2	6297.01	6902.63	6296.18
2009-11-15	4.392	76.35	2972.71	1459.93	2164.11	6918.4	6330.77	6771.76	6271.51
2009-11-16	4.614	78.9	2966.91	1456.45	2198.5	6977.8	6356.42	6893.45	6315.45
2009-11-17	4.53	79.14	2963.85	1443.31	2178.53	6776.1	6381.25	6989.03	6332.7
2009-11-18	4.254	79.58	2949.69	1442.61	2147.21	6705.3	6388.24	7127.2	6318.68
2009-11-19	4.342	77.46	2924.56	1443.35	2129.75	6754.3	6385.23	7183.76	6318.68
2009-11-20	4.424	76.72	2924.56	1443.35	2129.75	6754.3	6385.23	7183.76	6318.68
2009-11-21	4.424	76.72	2924.56	1443.35	2129.75	6754.3	6385.23	7183.76	6270.75
2009-11-22	4.424	76.72	2865.25	1449.78	2073.66	6821.9	6382.86	7174.14	6284.39
2009-11-23	4.473	77.56	2907.54	1447.46	2111.59	6795.7	6396	7256.33	6291.27
2009-11-24	4.486	76.02	2893.87	1449.05	2070.89	6869.1	6393.67	7150.52	6303.81
2009-11-25	5.163	77.96	2910.16	1442.7	2093.16	6933.7	6385.95	7193.38	6355.82
2009-11-26	5.163	77.96	2910.16	1438.32	2093.16	6933.7	6357.23	7193.38	6355.82
2009-11-27	5.192	76.05	2910.16	1438.32	2093.16	6933.7	6357.23	7193.38	6355.82
2009-11-30	4.848	77.28	2668.23	1438.32	1940.36	6933.7	6357.23	7193.38	6355.82
2009-12-01	4.762	78.37	2573.02	1438.32	1831.48	6745.7	6357.23	6598.17	6355.82
2009-12-02	4.53	76.6	2573.02	1436.56	1831.48	6650.8	6357.23	6949.19	6355.82
2009-12-03	4.459	76.46	2573.02	1439.23	1831.48	6698.2	6357.23	7033.52	6355.82
2009-12-04	4.586	75.47	2573.02	1439.23	1831.48	6698.2	6357.23	7033.52	6355.82
2009-12-05	4.586	75.47	2573.02	1439.23	1831.48	6698.2	6357.23	7033.52	6288.27
2009-12-06	4.586	75.47	2673.12	1429.48	1853.13	6732.2	6282	7057.39	6309.05
2009-12-07	4.971	73.93	2626.95	1428.44	1744.83	6678.9	6302.17	7132.26	6246.5
2009-12-08	5.114	72.62	2538.73	1424.2	1638.05	6765.6	6214.8	6983.94	6102.62
2009-12-09	4.898	70.67	2467.04	1413.81	1533.36	6743.8	5968.36	6845.18	5954.13
2009-12-10	5.298	70.54	2502.24	1413.89	1640.76	6758	5975.83	6926.8	5954.13
2009-12-11	5.163	69.87	2502.24	1413.89	1640.76	6758	5975.83	6926.8	5954.13
2009-12-12	5.163	69.87	2502.24	1413.89	1640.76	6758	5975.83	6926.8	6025.5
2009-12-13	5.163	69.87	2613.88	1424.17	1695.35	6848.1	6129.47	6994.5	6025.92
2009-12-14	5.332	69.51	2821.11	1446.88	1871.2	6908.2	6291.35	7176.35	6155.03
2009-12-15	5.523	70.69	2794.03	1447.57	1843.27	6931.3	6269.82	7139.42	6109.79
2009-12-16	5.462	72.66	2767.8	1447.57	1889.99	7014.4	6247.49	7167.69	6153.85
2009-12-17	5.768	72.65	2774.27	1447.57	1879.26	7104.3	6247.49	7167.69	6153.85
2009-12-18	5.782	73.36	2774.27	1447.57	1879.26	7104.3	6247.49	7167.69	6153.85
2009-12-19	5.782	73.36	2774.27	1447.57	1879.26	7104.3	6247.49	7167.69	6203.85
2009-12-20	5.782	73.36	2749.08	1447.57	1831.41	7104.3	6243.49	7132.92	6217.09
2009-12-21	5.669	72.47	2727.83	1451.16	1827.52	7071.5	6178.9	7095.76	6252.21
2009-12-22	5.715	74.4	2744.47	1459.17	1803.31	7095	6197.76	7068.35	6229.17
2009-12-23	5.821	76.67	2693.81	1445.01	1735.7	7084.6	6142.01	7028.66	6243.93
2009-12-24	5.643	78.05	2699.07	1448.74	1759.21	7055.7	6167.27	7045.5	6243.93
2009-12-26	5.643	78.05	2699.07	1448.74	1759.21	7055.7	6167.27	7045.5	6271.54
2009-12-27	5.643	78.05	2696.05	1448.74	1769.27	7112.6	6179.68	7029.19	6254.67
2009-12-28	5.99	78.77	2727.88	1448.74	1828.63	7057	6197.22	7030.18	6177.75
2009-12-29	5.814	78.87	2742.69	1446.03	1789.26	7016.8	6297.88	7015.57	6121.78
2009-12-30	5.709	79.28	2745.54	1448.56	1810.24	6986.6	6354.87	6991.05	6121.76
2009-12-31	5.572	79.36	2743.61	1458.24	1803.58	7005.3	6368.8	6959.17	6121.76
2010-01-02	5.572	79.36	2743.61	1458.24	1803.58	7005.3	6368.8	6959.17	6141.63
2010-01-03	5.572	79.36	2772.34	1458.24	1865.59	7005.3	6469.93	7006.8	6149.91
2010-01-04	5.884	81.51	2758.09	1447.36	1817.13	6890.9	6419.78	6958.79	6201.76
2010-01-05	5.637	81.77	2774.5	1449.78	1818.7	6970.3	6470.61	7006.18	6239.1
2010-01-06	6.009	83.18	2766.53	1447.13	1819.87	6968.6	6487.15	7031.83	6260.9
2010-01-07	5.806	82.66	2775.5	1450.58	1837.14	7011.6	6564.54	7037.22	6260.9
2010-01-08	5.749	82.75	2775.5	1450.58	1837.14	7011.6	6564.54	7037.22	6260.9
2010-01-09	5.749	82.75	2775.5	1450.58	1837.14	7011.6	6564.54	7037.22	6321.73
2010-01-10	5.749	82.75	2781.18	1452.06	1814.33	7058.5	6596.38	7034.81	6318.14
2010-01-11	5.454	82.52	2775.22	1464.23	1802.65	7047.9	6605.23	7004.68	6291.39
2010-01-12	5.591	80.79	2758.25	1475.21	1759.05	7024.8	6610.26	6909.56	6266.26
2010-01-13	5.733	79.65	2713.64	1475.32	1712.37	6983.4	6577.27	6834.22	6262.83
2010-01-14	5.588	79.39	2707.2	1470.61	1707.37	6986.3	6547	6854.59	6262.83
2010-01-15	5.691	78	2707.2	1470.61	1707.37	6986.3	6547	6854.59	6262.83
2010-01-16	5.691	78	2707.2	1470.61	1707.37	6986.3	6547	6854.59	6326.19
2010-01-17	5.691	78	2674.04	1472.61	1673.6	7014.4	6531.15	6691.11	6393.65
2010-01-18	5.691	78	2679.5	1468.31	1688.11	6996.8	6473.12	6754.73	6409.04
2010-01-19	5.557	79.02	2655.57	1465.19	1661.54	7012	6476.61	6803.45	6368.8
2010-01-20	5.496	77.62	2653.78	1463.11	1677.09	7061.9	6436.33	6794.35	6382.04
2010-01-21	5.615	76.08	2636.73	1477.08	1652.26	7061.9	6405.08	6772.19	6382.04
2010-01-22	5.819	74.54	2636.73	1477.08	1652.26	7061.9	6405.08	6772.19	6382.04
2010-01-23	5.819	74.54	2636.73	1477.08	1652.26	7061.9	6405.08	6772.19	6295.92
2010-01-24	5.819	74.54	2600.09	1471.44	1570.09	7024.5	6367.78	6666	6301.94
2010-01-25	5.722	75.26	2608.46	1474.49	1614.3	7084	6406.08	6710.24	6315.76
2010-01-26	5.485	74.71	2598.78	1472.17	1556.08	7068.6	6439.19	6576.11	6256.16
2010-01-27	5.274	73.67	2602.01	1474.42	1565.48	6975.1	6517.87	6502.93	6252.71
2010-01-28	5.138	73.64	2628.17	1471.98	1599.43	7034.7	6511.91	6591.98	6252.71
2010-01-29	5.131	72.89	2628.17	1471.98	1599.43	7034.7	6511.91	6591.98	6252.71
2010-01-30	5.131	72.89	2628.17	1471.98	1599.43	7034.7	6511.91	6591.98	6221.16
2010-01-31	5.131	72.89	2633.37	1478.23	1589.97	7025.3	6532.16	6558.45	6252.55
2010-02-01	5.434	74.43	2665.04	1485.09	1624.75	7014.9	6514.72	6609.97	6243.02
2010-02-02	5.454	77.23	2690.87	1484.31	1648.46	7016.1	6482.72	6641.68	6256.48
2010-02-03	5.419	76.98	2723.96	1496.7	1659.55	7032.4	6501.77	6741.04	6281.6
2010-02-04	5.416	73.14	2705.44	1488.76	1663.21	7064.6	6531.31	6833.5	6281.6
2010-02-05	5.515	71.19	2705.44	1488.76	1663.21	7064.6	6531.31	6833.5	6281.6
2010-02-06	5.515	71.19	2705.44	1488.76	1663.21	7064.6	6531.31	6833.5	6215.71
2010-02-07	5.515	71.19	2681.66	1507.23	1630.81	7102.1	6473.02	6728.94	6216.16
2010-02-08	5.401	71.89	2704.23	1506.15	1646.8	7151.2	6499.11	6760.28	6222.03
2010-02-09	5.29	73.75	2719.45	1515.29	1660.97	7162.1	6509.42	6762.7	6200.69
2010-02-10	5.292	74.52	2725.46	1519.1	1640.63	7169	6561.66	6824.8	6225.48
2010-02-11	5.396	75.28	2744	1513.72	1676.2	7177	6591.83	6931.5	6225.48
2010-02-12	5.468	74.13	2744	1513.72	1676.2	7177	6591.83	6931.5	6225.48
2010-02-13	5.468	74.13	2744	1513.72	1676.2	7177	6591.83	6931.5	6269.05
2010-02-14	5.468	74.13	2726.48	1507.22	1617.51	7303.6	6658.52	6901.47	6284.68
2010-02-15	5.468	74.13	2710.73	1501.89	1613.06	7378.7	6657.84	6906.1	6332.34
2010-02-16	5.31	77.01	2729.95	1501.95	1621.99	7440.6	6701.44	6913.26	6382.31
2010-02-17	5.386	77.33	2759.15	1503.77	1628.44	7366.6	6741.37	6907.67	6411.44
2010-02-18	5.172	79.06	2766.63	1506.33	1625.99	7396.5	6795.17	6916.6	6411.44
2010-02-19	5.044	79.81	2766.63	1506.33	1625.99	7396.5	6795.17	6916.6	6411.44
2010-02-20	5.044	79.81	2766.63	1506.33	1625.99	7396.5	6795.17	6916.6	6474.66
2010-02-21	5.044	79.81	2754.68	1513.45	1623.93	7418.9	6798.17	6950.58	6479.15
2010-02-22	4.895	80.16	2753.17	1537	1622.01	7441	6727.53	6957.34	6487.19
2010-02-23	4.778	78.86	2750.27	1529.03	1586.14	7400.8	6743.9	6885.14	6471.84
2010-02-24	4.816	80	2719.32	1531.83	1569.63	7378.8	6741.12	6805.27	6465.69
2010-02-25	4.767	78.17	2701.51	1518.06	1581.94	7378.8	6701.7	6846.36	6465.69
2010-02-26	4.813	79.66	2701.51	1518.06	1581.94	7378.8	6701.7	6846.36	6465.69
2010-02-27	4.813	79.66	2701.51	1518.06	1581.94	7378.8	6701.7	6846.36	6473.05
2010-02-28	4.813	79.66	2703.56	1518.06	1592.91	7378.8	6689.31	6872.82	6437.5
2010-03-01	4.679	78.7	2724.56	1512.82	1596.79	7378.8	6684.47	6842.53	6424.24
2010-03-02	4.708	79.68	2724.75	1503.51	1588.36	7406.2	6689.82	6847.66	6444.69
2010-03-03	4.757	80.87	2730.54	1502.58	1573.15	7398.8	6675.25	6781.63	6478.58
2010-03-04	4.575	80.21	2726.83	1503.42	1584.81	7435.5	6650.44	6729.23	6478.58
2010-03-05	4.593	81.5	2726.83	1503.42	1584.81	7435.5	6650.44	6729.23	6478.58
2010-03-06	4.593	81.5	2726.83	1503.42	1584.81	7435.5	6650.44	6729.23	6539.67
2010-03-07	4.593	81.5	2747.29	1506.45	1621.73	7413.1	6682.85	6729.23	6560.46
2010-03-08	4.527	81.87	2774.37	1504.34	1649.14	7385.6	6673.2	6854.76	6553.99
2010-03-09	4.516	81.49	2795.03	1503.61	1663.02	7440.7	6637.56	6854.96	6530.1
2010-03-10	4.559	82.09	2827.37	1500.51	1659.89	7436.8	6654.71	6818.37	6565.95
2010-03-11	4.44	82.11	2833.36	1500.94	1683.89	7457.9	6649.16	6816.21	6565.95
2010-03-12	4.4	81.24	2833.36	1500.94	1683.89	7457.9	6649.16	6816.21	6565.95
2010-03-13	4.4	81.24	2833.36	1500.94	1683.89	7457.9	6649.16	6816.21	6583.78
2010-03-14	4.4	81.24	2867.77	1497.2	1746.6	7486.8	6641.45	6877.88	6603.41
2010-03-15	4.391	79.8	2866.18	1509.3	1722.63	7495.8	6609.16	6934.64	6578.1
2010-03-16	4.347	81.7	2861.1	1509.64	1758.17	7444.3	6619.67	7049.93	6613.56
2010-03-17	4.303	82.93	2849.28	1514.4	1717.97	7415.8	6628.38	7314.69	6674.41
2010-03-18	4.085	82.2	2831.62	1530.66	1726.43	7413.7	6633.52	7314.52	6674.41
2010-03-19	4.169	80.68	2831.62	1530.66	1726.43	7413.7	6633.52	7314.52	6674.41
2010-03-20	4.169	80.68	2831.62	1530.66	1726.43	7413.7	6633.52	7314.52	6699.78
2010-03-21	4.169	80.68	2857.4	1537.45	1774.43	7401.7	6678.31	7310.41	6722.04
2010-03-22	4.079	81.25	2855.77	1537.04	1763.31	7418	6740.06	7395.28	6692.61
2010-03-23	4.13	81.91	2859.87	1532.73	1776.32	7450.9	6765.44	7416.32	6738.83
2010-03-24	4.105	80.61	2871.79	1532.17	1769.01	7464.5	6774.99	7372.14	6756.98
2010-03-25	3.981	80.53	2903.92	1528.46	1845.21	7489.8	6779.2	7413.76	6756.98
2010-03-26	3.872	80	2903.92	1528.46	1845.21	7489.8	6779.2	7413.76	6756.98
2010-03-27	3.872	80	2903.92	1528.46	1845.21	7489.8	6779.2	7413.76	6801.64
2010-03-28	3.872	80	2929.32	1509.03	1880.62	7468.7	6813.2	7465.08	6795.75
2010-03-29	3.842	82.17	2931.67	1525.18	1832.94	7523.8	6794.54	7439.59	6770.05
2010-03-30	3.973	82.37	2925.42	1553.64	1850.33	7540.2	6709.44	7465.2	6814.99
2010-03-31	3.869	83.76	2908.49	1547.13	1843.47	7533.6	6697.51	7462.49	6801.01
2010-04-01	4.086	84.87	2859.57	1542.19	1859.96	7475.1	6722.9	7471.94	6801.01
2010-04-03	4.086	84.87	2859.57	1542.19	1859.96	7475.1	6722.9	7471.94	6826.48
2010-04-04	4.086	84.87	2860.73	1563.67	1850.54	7523.1	6810.74	7570.71	6822.34
2010-04-05	4.277	86.62	2836.92	1573.83	1836.82	7536.5	6869.72	7603.69	6805.32
2010-04-06	4.096	86.84	2848.11	1594.96	1839.07	7561.8	6847.88	7609.09	6759.47
2010-04-07	4.019	85.88	2844.43	1605.98	1800.12	7575	6843.09	7625.52	6774.98
2010-04-08	3.909	85.39	2823.44	1573.61	1765.23	7569.5	6852.27	7635.45	6774.98
2010-04-09	4.07	84.92	2823.44	1573.61	1765.23	7569.5	6852.27	7635.45	6774.98
2010-04-10	4.07	84.92	2823.44	1573.61	1765.23	7569.5	6852.27	7635.45	6868.83
2010-04-11	4.07	84.92	2847.68	1537.38	1824.97	7552	6888.64	7723.38	6894.55
2010-04-12	4.008	84.34	2865.26	1568.38	1834.03	7549.4	6933.75	7738.45	6883.14
2010-04-13	4.16	84.05	2859.76	1543.74	1822.05	7487.2	6928.01	7801.33	6883.81
2010-04-14	4.199	85.84	2853.61	1551.68	1824.27	7400.4	6927.16	7717.81	6890.74
2010-04-15	3.985	85.51	2856.66	1560.64	1816.43	7384.5	6930.11	7627	6890.74
2010-04-16	4.039	83.24	2856.66	1560.64	1816.43	7384.5	6930.11	7627	6890.74
2010-04-17	4.039	83.24	2856.66	1560.64	1816.43	7384.5	6930.11	7627	6882.01
2010-04-18	4.039	83.24	2828.35	1555.36	1775.56	7384.6	6904.79	7552.79	6844.3
2010-04-19	3.944	81.45	2809.62	1554.54	1746.02	7344.5	6903.11	7493.9	6852.4
2010-04-20	3.975	83.45	2805.35	1541.09	1744.4	7244.8	6926.15	7549.55	6714.59
2010-04-21	3.955	83.68	2820.45	1540.52	1730.51	7244.3	6906.66	7617.62	6730.12
2010-04-22	4.128	83.7	2815.08	1560.27	1754.96	7254.8	6850.17	7642.95	6730.12
2010-04-23	4.257	85.12	2815.08	1560.27	1754.96	7254.8	6850.17	7642.95	6730.12
2010-04-24	4.257	85.12	2815.08	1560.27	1754.96	7254.8	6850.17	7642.95	6855.82
2010-04-25	4.257	85.12	2821.82	1566.81	1769.34	7251.2	6815.44	7650.91	6892.94
2010-04-26	4.262	84.2	2810.71	1551.87	1757.19	7207.4	6820.29	7639.19	6929.4
2010-04-27	4.216	82.44	2803.16	1563.13	1747.06	7265.6	6806.79	7628.18	6912.17
2010-04-28	4.271	83.22	2777.98	1580.94	1714.09	7282.5	6807.59	7543.1	6867.97
2010-04-29	3.98	85.17	2777.12	1591.94	1739.88	7299.4	6830.37	7547.41	6867.97
2010-04-30	3.92	86.15	2777.12	1591.94	1739.88	7299.4	6830.37	7547.41	6867.97
2010-05-01	3.92	86.15	2777.12	1591.94	1739.88	7299.4	6830.37	7547.41	6916.79
2010-05-02	3.92	86.15	2773.86	1591.94	1724.21	7309.7	6850.2	7514.82	6907.34
2010-05-03	4	86.19	2795.38	1590.66	1736.61	7266.4	6851.92	7527.89	6891.72
2010-05-04	4.013	82.74	2800.32	1572.37	1742	7251.5	6860.21	7516.75	6886.08
2010-05-05	3.991	79.97	2778.85	1564.1	1735.72	7178.6	6830.09	7415.72	6817.86
2010-05-06	3.929	77.11	2791.49	1557.11	1733.85	7114.4	6804.08	7374.18	6817.86
2010-05-07	4.015	75.11	2791.49	1557.11	1733.85	7114.4	6804.08	7374.18	6817.86
2010-05-08	4.015	75.11	2791.49	1557.11	1733.85	7114.4	6804.08	7374.18	6516.71
2010-05-09	4.015	75.11	2752.03	1540.93	1712.9	6976.1	6726.58	7076.01	6674.04
2010-05-10	4.17	76.8	2794.84	1558.65	1740.61	7093.2	6759.48	7334.49	6760.72
2010-05-11	4.131	76.37	2788.48	1551.89	1706.58	7084.6	6743.58	7346.94	6689.81
2010-05-12	4.284	75.65	2795.58	1552.44	1715.48	7135.3	6744.51	7320.97	6691.69
2010-05-13	4.339	74.4	2803.39	1548.27	1718.86	7154.9	6706.7	7343.97	6691.69
2010-05-14	4.312	71.61	2803.39	1548.27	1718.86	7154.9	6706.7	7343.97	6691.69
2010-05-15	4.312	71.61	2803.39	1548.27	1718.86	7154.9	6706.7	7343.97	6539.36
2010-05-16	4.312	71.61	2787.06	1534.26	1692.4	7109.6	6655.09	7211.24	6526.45
2010-05-17	4.398	70.08	2776.77	1524.67	1712.96	7142.5	6570.71	7196.4	6494.08
2010-05-18	4.342	69.41	2787.7	1521.03	1714.21	7127	6592.41	7254.32	6557.09
2010-05-19	4.158	69.87	2775.26	1516.07	1685.76	7075	6509.87	7085.04	6401.06
2010-05-20	4.106	68.01	2780.63	1498.66	1691.71	7063	6484.12	7082.51	6401.06
2010-05-21	4.035	70.04	2780.63	1498.66	1691.71	7063	6484.12	7082.51	6401.06
2010-05-22	4.035	70.04	2780.63	1498.66	1691.71	7063	6484.12	7082.51	6315.46
2010-05-23	4.035	70.04	2758.35	1491.98	1680.52	6997.3	6420.87	6974.96	6271.15
2010-05-24	4.017	70.21	2735.85	1482.42	1646.73	6988.6	6445.92	6938.57	6177.25
2010-05-25	4.051	68.75	2650.32	1454.85	1570.34	6802.1	6242.45	6647.18	5760.33
2010-05-26	4.155	71.51	2646.63	1472.29	1590.97	6807.3	6182.55	6696.3	5862.31
2010-05-27	4.294	74.55	2641.1	1453.82	1605.22	6810.3	6307.21	6683.02	5862.31
2010-05-28	4.341	73.97	2641.1	1453.82	1605.22	6810.3	6307.21	6683.02	5862.31
2010-05-29	4.341	73.97	2641.1	1453.82	1605.22	6810.3	6307.21	6683.02	6175.96
2010-05-30	4.341	73.97	2636.68	1455.16	1601.24	6813.8	6316.89	6825.89	6087.28
2010-05-31	4.341	73.97	2604.17	1450.28	1579.54	6699.7	6294.43	6785.96	6120.52
2010-06-01	4.248	72.58	2552.99	1421.44	1531.15	6704	6210.11	6832.7	5966.02
2010-06-02	4.424	72.86	2549.55	1415.65	1549.8	6709.2	6182.8	6737.4	6001.38
2010-06-03	4.69	74.61	2571.06	1416.9	1541.8	6733.5	6195.09	6803.25	6001.38
2010-06-04	4.797	71.51	2571.06	1416.9	1541.8	6733.5	6195.09	6803.25	6001.38
2010-06-05	4.797	71.51	2571.06	1416.9	1541.8	6733.5	6195.09	6803.25	5927.45
2010-06-06	4.797	71.51	2537.92	1415.68	1513.49	6708.6	6140.13	6774.36	5924.59
2010-06-07	4.916	71.44	2530.96	1409	1518.11	6664.7	6073.38	6761.6	5988.18
2010-06-08	4.808	71.99	2524.79	1414.17	1513.33	6723.4	6098.98	6820.56	5999.91
2010-06-09	4.677	74.38	2525.33	1411.61	1512.74	6669.1	6113.71	6802.6	6110.98
2010-06-10	4.647	75.48	2519.92	1401.12	1514.23	6639.8	6122.01	6853.63	6110.98
2010-06-11	4.781	73.78	2519.92	1401.12	1514.23	6639.8	6122.01	6853.63	6110.98
2010-06-12	4.781	73.78	2519.92	1401.12	1514.23	6639.8	6122.01	6853.63	6278.26
2010-06-13	4.781	73.78	2533.97	1398.74	1528.4	6642.1	6140.8	6920.48	6262.56
2010-06-14	5.006	75.12	2527.05	1403.87	1522.59	6553.5	6095.85	7024.72	6340.03
2010-06-15	5.189	76.94	2510.69	1392.32	1502.69	6528.6	6100.12	6981.79	6323.95
2010-06-16	4.978	77.67	2519.17	1390.81	1487.93	6542.3	6096.73	7029.21	6346.44
2010-06-17	5.162	76.79	2515.39	1393.3	1500.25	6583.1	6110.71	7008.14	6346.44
2010-06-18	4.997	77.18	2515.39	1393.3	1500.25	6583.1	6110.71	7008.14	6346.44
2010-06-19	4.997	77.18	2515.39	1393.3	1500.25	6583.1	6110.71	7008.14	6345.67
2010-06-20	4.997	77.18	2536	1392.48	1547.13	6640.6	6133.28	7049.4	6413.1
2010-06-21	4.873	77.82	2561.98	1396.14	1563.47	6643.7	6257.8	7123.12	6450.68
2010-06-22	4.756	77.21	2551.06	1406.76	1542.07	6672.7	6213.12	7088.42	6363.55
2010-06-23	4.804	76.35	2551.39	1413.19	1551.19	6653	6173.33	7072.08	6343.47
2010-06-24	4.748	76.51	2553.44	1411.09	1538.98	6625.1	6179.97	7082.91	6343.47
2010-06-25	4.861	78.86	2553.44	1411.09	1538.98	6625.1	6179.97	7082.91	6343.47
2010-06-26	4.861	78.86	2553.44	1411.09	1538.98	6625.1	6179.97	7082.91	6352.89
2010-06-27	4.861	78.86	2551.16	1404.35	1533.17	6571	6157.85	7060.59	6318.16
2010-06-28	4.717	78.25	2553.11	1406.27	1515.39	6557.8	6125.72	7040.9	6302.58
2010-06-29	4.548	75.94	2531.44	1401.53	1481.82	6587.4	6070.64	6967.03	6135.86
2010-06-30	4.616	75.63	2514.01	1396.29	1461.8	6543.2	6058.11	6899.81	6093.76
2010-07-01	4.854	72.95	2509.56	1379.98	1469.98	6431.7	6072.37	6845.81	6093.76
2010-07-02	4.687	72.14	2509.56	1379.98	1469.98	6431.7	6072.37	6845.81	6093.76
2010-07-03	4.687	72.14	2509.56	1379.98	1469.98	6431.7	6072.37	6845.81	6033.91
2010-07-04	4.687	72.14	2515.46	1361.19	1468.45	6320.6	6077.51	6766.8	6002.61
2010-07-05	4.687	72.14	2520.95	1361.62	1472.33	6319.7	6104.04	6824.7	6030.32
2010-07-06	4.682	71.98	2520.63	1364.9	1494.9	6364.7	6174.47	6851.9	6125.73
2010-07-07	4.565	74.07	2522.38	1362.49	1482.12	6448.7	6216.93	6881.22	6056.41
2010-07-08	4.399	75.44	2528.34	1366.29	1499.81	6430.9	6231.01	6910.18	6056.41
2010-07-09	4.402	76.09	2528.34	1366.29	1499.81	6430.9	6231.01	6910.18	6056.41
2010-07-10	4.402	76.09	2528.34	1366.29	1499.81	6430.9	6231.01	6910.18	6200.26
2010-07-11	4.402	76.09	2527.1	1368.56	1506.27	6430.9	6254.72	6991.66	6241.1
2010-07-12	4.388	74.95	2527.33	1389.28	1502.81	6496.5	6219.66	7015.3	6216.7
2010-07-13	4.354	77.15	2517.76	1388.84	1508.24	6503.6	6204.73	6959.34	6216.67
2010-07-14	4.306	77.04	2526.58	1389.58	1504.71	6540.7	6215.26	7018.48	6174.74
2010-07-15	4.586	76.62	2523.78	1392.13	1520.2	6512.7	6217.78	6963.53	6174.74
2010-07-16	4.519	76.01	2523.78	1392.13	1520.2	6512.7	6217.78	6963.53	6174.74
2010-07-17	4.519	76.01	2523.78	1392.13	1520.2	6512.7	6217.78	6963.53	6133.96
2010-07-18	4.519	76.01	2526.44	1398.87	1507.61	6492.6	6219.14	6913.11	6117.21
2010-07-19	4.51	76.54	2534.29	1401.21	1518.28	6500.9	6226.77	6924.11	6131.3
2010-07-20	4.59	77.44	2543.36	1404.47	1509.78	6494.3	6223.37	6935.42	6068.65
2010-07-21	4.513	76.56	2536.1	1403.12	1531.36	6567	6172.67	6957.38	6089.95
2010-07-22	4.643	79.3	2550.98	1401.42	1528.97	6582.6	6117.25	6951.89	6089.95
2010-07-23	4.58	78.98	2550.98	1401.42	1528.97	6582.6	6117.25	6951.89	6089.95
2010-07-24	4.58	78.98	2550.98	1401.42	1528.97	6582.6	6117.25	6951.89	6187.39
2010-07-25	4.58	78.98	2558.65	1391.22	1506.95	6615.6	6166.77	6972.18	6175.03
2010-07-26	4.612	78.98	2559.45	1387.13	1509.66	6654.1	6166.37	6915.39	6217.23
2010-07-27	4.675	77.5	2560.75	1381.85	1498.78	6685.4	6208.49	6937.67	6274.95
2010-07-28	4.774	76.99	2547.33	1391.8	1512.9	6667.7	6262.45	7015.52	6266.81
2010-07-29	4.827	78.36	2545.8	1393.92	1512.4	6654.9	6294.55	7029.45	6266.81
2010-07-30	4.923	78.95	2545.8	1393.92	1512.4	6654.9	6294.55	7029.45	6266.81
2010-07-31	4.923	78.95	2545.8	1393.92	1512.4	6654.9	6294.55	7029.45	6283.73
2010-08-01	4.923	78.95	2535.31	1393.14	1510.38	6658.3	6330.52	7004.66	6316.69
2010-08-02	4.701	81.34	2536.83	1395.61	1509.63	6623.9	6327.92	7034.6	6332.45
2010-08-03	4.639	82.55	2536.89	1397.25	1527.62	6637.8	6349.36	7103.89	6301.35
2010-08-04	4.737	82.47	2535.48	1399	1513.06	6649.6	6350.47	7087.48	6300.44
2010-08-05	4.598	82.01	2529.4	1401.13	1517.78	6666.1	6356.99	7133.41	6300.44
2010-08-06	4.467	80.7	2529.4	1401.13	1517.78	6666.1	6356.99	7133.41	6300.44
2010-08-07	4.467	80.7	2529.4	1401.13	1517.78	6666.1	6356.99	7133.41	6335.57
2010-08-08	4.467	80.7	2527.67	1399.74	1493.6	6662.3	6351.55	7110.55	6323.95
2010-08-09	4.309	81.48	2511.45	1400.84	1501.25	6693.8	6347.14	7117.25	6317.67
2010-08-10	4.297	80.25	2508.62	1407.87	1496.12	6701.2	6350.15	7126.1	6264.01
2010-08-11	4.326	78.02	2495.66	1409.19	1482.58	6679.3	6330.27	7104.04	6187.97
2010-08-12	4.296	75.74	2471.7	1409.38	1472.09	6671.2	6315.99	7064.5	6187.97
2010-08-13	4.328	75.39	2471.7	1409.38	1472.09	6671.2	6315.99	7064.5	6187.97
2010-08-14	4.328	75.39	2471.7	1409.38	1472.09	6671.2	6315.99	7064.5	6122.34
2010-08-15	4.328	75.39	2485.4	1406.45	1465.49	6658.6	6301.61	7020.36	6172.83
2010-08-16	4.228	75.24	2493.76	1409.51	1473.71	6647.8	6275.56	7042.19	6158.04
2010-08-17	4.267	75.77	2494.55	1415.5	1487.28	6654.9	6276.97	7062.83	6161.76
2010-08-18	4.239	75.42	2495.7	1413.53	1481.52	6653.7	6294.58	7077.35	6121.06
2010-08-19	4.171	74.43	2506.29	1409.12	1492.16	6682	6328.04	7114.8	6121.06
2010-08-20	4.117	73.46	2506.29	1409.12	1492.16	6682	6328.04	7114.8	6121.06
2010-08-21	4.117	73.46	2506.29	1409.12	1492.16	6682	6328.04	7114.8	6090.22
2010-08-22	4.117	73.46	2505.58	1409.1	1491.67	6685.2	6308.42	7179	6090.87
2010-08-23	4.066	73.1	2509.28	1418.7	1500.15	6674.7	6310.42	7198.65	6106.75
2010-08-24	4.039	71.63	2502.93	1424.27	1493.46	6682.1	6293.27	7200.55	6018.27
2010-08-25	3.871	72.52	2495.8	1434.25	1484.89	6673.3	6281.38	7145.51	6001.24
2010-08-26	3.817	73.36	2500.62	1433.26	1497.47	6645.6	6272.85	7160.62	6001.24
2010-08-27	3.651	75.17	2500.62	1433.26	1497.47	6645.6	6272.85	7160.62	6001.24
2010-08-28	3.651	75.17	2500.62	1433.26	1497.47	6645.6	6272.85	7160.62	6055.54
2010-08-29	3.651	75.17	2508.52	1431.28	1496.2	6665.6	6270.49	7195.88	6085.67
2010-08-30	3.812	74.7	2499.36	1422.72	1490.52	6666.5	6264.25	7218.51	6071.72
2010-08-31	3.816	71.92	2498.52	1418.61	1483.67	6688.6	6256.81	7226.15	6106.42
2010-09-01	3.762	73.91	2491.65	1423.06	1486.52	6677.9	6259.65	7250.61	6158.99
2010-09-02	3.751	75.02	2494.52	1420.14	1497.78	6703.2	6259.95	7305.96	6158.99
2010-09-03	3.939	74.6	2494.52	1420.14	1497.78	6703.2	6259.95	7305.96	6158.99
2010-09-04	3.939	74.6	2494.52	1420.14	1497.78	6703.2	6259.95	7305.96	6274.71
2010-09-05	3.939	74.6	2507.26	1414.82	1538.09	6711.5	6277.05	7470.79	6269.36
2010-09-06	3.939	74.6	2517.39	1422.72	1568.88	6727.5	6281.89	7436.44	6306.33
2010-09-07	3.852	74.09	2531.72	1430.49	1592.24	6753.4	6291.93	7422.96	6306.33
2010-09-08	3.814	74.67	2531.72	1430.8	1592.24	6757.1	6286.07	7453.73	6306.33
2010-09-09	3.768	74.25	2531.72	1440.77	1592.24	6757.1	6301.83	7510.29	6306.33
2010-09-10	3.883	76.45	2531.72	1440.77	1592.24	6757.1	6301.83	7510.29	6306.33
2010-09-13	3.938	77.19	2566.56	1440.77	1630.85	6757.1	6301.83	7510.29	6306.33
2010-09-14	3.966	76.8	2593.24	1440.77	1620.09	6825.1	6301.83	7510.29	6373.62
2010-09-15	3.995	76.02	2601.1	1445.09	1627.15	6826.7	6334.08	7561.99	6354.18
2010-09-16	4.062	74.57	2606.61	1443.2	1647.03	6838.7	6361.87	7554.32	6354.18
2010-09-17	4.024	73.66	2606.61	1443.2	1647.03	6838.7	6361.87	7554.32	6354.18
2010-09-18	4.024	73.66	2606.61	1443.2	1647.03	6838.7	6361.87	7554.32	6363.81
2010-09-19	4.024	73.66	2632.27	1437.23	1682.82	6791.8	6392.12	7593.87	6356.35
2010-09-20	3.822	74.86	2631.56	1438.98	1691.58	6820.9	6420.31	7602.15	6418.8
2010-09-21	3.919	73.52	2637.76	1437.47	1701.15	6820.8	6419.33	7638.23	6434.9
2010-09-22	3.966	74.71	2631.09	1440.59	1673.69	6845.3	6462.26	7636.67	6434.9
2010-09-23	4.019	75.18	2639.33	1445.75	1689.45	6840.1	6454.18	7661.67	6434.9
2010-09-24	3.881	76.49	2639.33	1445.75	1689.45	6840.1	6454.18	7661.67	6434.9
2010-09-25	3.881	76.49	2639.33	1445.75	1689.45	6840.1	6454.18	7661.67	6453.13
2010-09-26	3.881	76.49	2656.82	1445.68	1716.83	6823.5	6512.23	7686.31	6453.23
2010-09-27	3.8	76.52	2664.2	1453.67	1699.12	6832.1	6519.92	7630.5	6451.44
2010-09-28	3.837	76.18	2660.98	1451.3	1690.19	6870.2	6499.86	7647.32	6403.93
2010-09-29	3.962	77.86	2677.31	1443.42	1702.43	6928.5	6490	7714.34	6392.39
2010-09-30	3.872	79.97	2673.19	1444.76	1683.69	6985	6472.76	7694.88	6392.39
2010-10-01	3.797	81.58	2673.19	1444.76	1683.69	6985	6472.76	7694.88	6392.39
2010-10-02	3.797	81.58	2673.19	1444.76	1683.69	6985	6472.76	7694.88	6397.16
2010-10-03	3.797	81.58	2674.7	1449.08	1694.64	6986.5	6500.92	7720.47	6420.7
2010-10-04	3.727	81.47	2664.23	1455.9	1686.52	6947.1	6520.14	7712.61	6395.49
2010-10-05	3.743	82.82	2659.55	1450.98	1689.71	6946.1	6509.09	7706.81	6396.41
2010-10-06	3.865	83.23	2677.53	1451.35	1704.91	6955	6507.72	7749.86	6417.68
2010-10-07	3.617	81.67	2685.3	1458.46	1722.55	6995	6506.22	7765.45	6417.68
2010-10-08	3.651	82.66	2685.3	1458.46	1722.55	6995	6506.22	7765.45	6417.68
2010-10-09	3.651	82.66	2685.3	1458.46	1722.55	6995	6506.22	7765.45	6392.02
2010-10-10	3.651	82.66	2704.1	1459.67	1749.63	7013.2	6509.15	7768.78	6420.48
2010-10-11	3.601	82.21	2721.68	1460.19	1755.6	7008.7	6498.48	7830.18	6367.84
2010-10-12	3.629	81.67	2712.42	1472.51	1742.63	7054.7	6504.34	7756.27	6343.86
2010-10-13	3.696	83.01	2744.53	1474.04	1758.66	7075.5	6534.06	7827.55	6302.52
2010-10-14	3.657	82.69	2758.67	1459.44	1746.71	7010.5	6536.01	7821.23	6302.52
2010-10-15	3.535	81.25	2758.67	1459.44	1746.71	7010.5	6536.01	7821.23	6302.52
2010-10-16	3.535	81.25	2758.67	1459.44	1746.71	7010.5	6536.01	7821.23	6226.78
2010-10-17	3.535	81.25	2762.71	1460.71	1744.46	7034	6527.96	7810.47	6260.55
2010-10-18	3.431	83.08	2778.15	1461.56	1739.25	7045.8	6545.18	7784.24	6285.24
2010-10-19	3.513	79.49	2807.77	1465.56	1744.26	7018.8	6550.55	7824.86	6263.61
2010-10-20	3.539	81.77	2786.49	1466.09	1755.36	6997.7	6533.58	7722.51	6230.15
2010-10-21	3.368	80.56	2807.5	1465.39	1743.98	6944.5	6542.17	7728	6230.15
2010-10-22	3.332	81.69	2807.5	1465.39	1743.98	6944.5	6542.17	7728	6230.15
2010-10-23	3.332	81.69	2807.5	1465.39	1743.98	6944.5	6542.17	7728	6286.97
2010-10-24	3.332	81.69	2821.01	1469.99	1746.98	6963.1	6544.3	7773.74	6300.29
2010-10-25	3.317	82.52	2833.09	1468.87	1753.31	7032.1	6568.18	7786.49	6329.89
2010-10-26	3.354	82.55	2826.3	1466.61	1744.63	7026.1	6593.65	7815.55	6332.79
2010-10-27	3.292	81.94	2822.34	1464.67	1732.47	7049.3	6572.9	7795.73	6309.92
2010-10-28	3.89	82.18	2817.04	1462.63	1777.19	7067.6	6582.48	7805.01	6309.92
2010-10-29	4.038	81.43	2817.04	1462.63	1777.19	7067.6	6582.48	7805.01	6309.92
2010-10-30	4.038	81.43	2817.04	1462.63	1777.19	7067.6	6582.48	7805.01	6354.09
2010-10-31	4.038	81.43	2816.11	1462.42	1764.54	7063.9	6553.33	7795.95	6353.88
2010-11-01	3.832	82.95	2803.42	1461.94	1781.92	7081.3	6541.15	7770.34	6363.99
2010-11-02	3.87	83.9	2763.66	1460.26	1742.14	7129.3	6478.27	7766.24	6372.71
2010-11-03	3.836	84.69	2761.75	1460.08	1735.07	7118.5	6500.06	7799.24	6344.02
2010-11-04	3.856	86.49	2750.7	1465.62	1737.72	7124.7	6516.08	7903.32	6344.02
2010-11-05	3.937	86.85	2750.7	1465.62	1737.72	7124.7	6516.08	7903.32	6344.02
2010-11-06	3.937	86.85	2750.7	1465.62	1737.72	7124.7	6516.08	7903.32	6461.74
2010-11-07	3.937	86.85	2770.37	1463.14	1721.66	7117.4	6549.59	7958.74	6436.21
2010-11-08	4.088	87.06	2751	1456	1693.3	7050.3	6561.94	7967.56	6431.18
2010-11-09	4.21	86.72	2755.3	1454.52	1715.68	6982.2	6565.13	8002	6452.49
2010-11-10	4.046	87.81	2761.66	1447.68	1706.39	6996.4	6578.71	8040.78	6443.61
2010-11-11	3.927	87.81	2758.44	1450.41	1691.65	6950	6620.55	8073.72	6443.61
2010-11-12	3.799	84.88	2758.44	1450.41	1691.65	6950	6620.55	8073.72	6443.61
2010-11-14	3.799	84.88	2748.92	1452.01	1687	6950	6606.69	8083.87	6443.61
2010-11-15	3.845	84.86	2748.92	1455.57	1687	6950	6606.69	8083.87	6443.61
2010-11-16	3.818	82.34	2748.92	1455.57	1687	6950	6606.69	8083.87	6443.61
2010-11-17	4.03	80.44	2748.92	1455.57	1687	6950	6606.69	8083.87	6443.61
2010-11-18	4.007	81.85	2748.92	1455.57	1687	6950	6606.69	8083.87	6443.61
2010-11-19	4.164	81.51	2748.92	1455.57	1687	6950	6606.69	8083.87	6443.61
2010-11-20	4.164	81.51	2748.92	1455.57	1687	6950	6606.69	8083.87	6383.69
2010-11-21	4.164	81.51	2742.52	1457.79	1702.71	6968	6601.47	8189.65	6362.37
2010-11-22	4.271	81.74	2753.94	1452.12	1711.27	6964.4	6595.79	8273.07	6363.2
2010-11-23	4.264	81.25	2755.81	1452.44	1691.48	6918	6555.57	8121.64	6295.49
2010-11-24	4.267	83.86	2755.87	1436.99	1673.82	6935	6534.94	8148.3	6291.3
2010-11-25	4.267	83.86	2756.89	1438.51	1682.23	6928	6550.85	8178.77	6291.3
2010-11-26	4.399	83.76	2756.89	1438.51	1682.23	6928	6550.85	8178.77	6291.3
2010-11-27	4.399	83.76	2756.89	1438.51	1682.23	6928	6550.85	8178.77	6298.89
2010-11-28	4.399	83.76	2749.67	1426.98	1659.5	6868.8	6582.29	8111.01	6309.97
2010-11-29	4.21	85.73	2731.22	1438.87	1674.77	6914.4	6602.95	8158.52	6332.43
2010-11-30	4.18	84.11	2729.87	1437.94	1668.82	6891	6592	8142.12	6318.5
2010-12-01	4.269	86.75	2745.58	1434.12	1687.92	6850.5	6638.53	8129.67	6344.88
2010-12-02	4.343	88	2745.58	1418.47	1687.92	6818.3	6664.03	8184.91	6344.88
2010-12-03	4.349	89.19	2745.58	1418.47	1687.92	6818.3	6664.03	8184.91	6344.88
2010-12-04	4.349	89.19	2745.58	1418.47	1687.92	6818.3	6664.03	8184.91	6421.86
2010-12-05	4.349	89.19	2745.58	1422.18	1687.92	6865.4	6697.49	8477.32	6403.2
2010-12-06	4.488	89.38	2749.42	1429.44	1706.24	6867.7	6717.26	8530.63	6400.8
2010-12-07	4.393	88.69	2740.11	1429.44	1716.57	6867.7	6717.26	8625.42	6436.65
2010-12-08	4.606	88.28	2754.6	1433.04	1700.44	6860.3	6717.26	8779.49	6457.18
2010-12-09	4.435	88.37	2761.6	1425.67	1692.83	6821.4	6717.26	8750.02	6457.18
2010-12-10	4.417	87.79	2761.6	1425.67	1692.83	6821.4	6717.26	8750.02	6457.18
2010-12-11	4.417	87.79	2761.6	1425.67	1692.83	6821.4	6717.26	8750.02	6455.99
2010-12-12	4.417	87.79	2766.27	1424.27	1676.18	6803.6	6711.46	8794.83	6461.4
2010-12-13	4.42	88.61	2744.89	1424.3	1653.61	6786.8	6660.51	8741.97	6508.93
2010-12-14	4.255	88.28	2727.86	1427.14	1643.76	6788.3	6650.73	8816.38	6523.01
2010-12-15	4.222	88.62	2716.08	1427.14	1629.98	6827.3	6645.55	8772.67	6499
2010-12-16	4.048	87.7	2715.55	1427.14	1639.06	6853.2	6635.11	8733.16	6499
2010-12-17	4.066	88.02	2715.55	1427.14	1639.06	6853.2	6635.11	8733.16	6499
2010-12-18	4.066	88.02	2715.55	1427.14	1639.06	6853.2	6635.11	8733.16	6563.58
2010-12-19	4.066	88.02	2722.26	1427.14	1641.15	6847.7	6680.44	8733.16	6577.11
2010-12-20	4.237	88.81	2716.33	1427.14	1632.41	6798	6684.22	8631.16	6595.27
2010-12-21	4.059	89.82	2698.46	1423.69	1626.07	6819.5	6709.86	8664.15	6605.47
2010-12-22	4.152	90.48	2699.73	1408.07	1623.83	6865.8	6718.81	8654.57	6609.53
2010-12-23	4.083	91.51	2706	1411.02	1631.11	6881.9	6753.62	8628.35	6609.53
2010-12-25	4.083	91.51	2706	1411.02	1631.11	6881.9	6753.62	8628.35	6609.14
2010-12-26	4.083	91.51	2704.08	1428.15	1619.39	6906	6753.62	8737.39	6611.81
2010-12-27	4.112	91	2693.89	1426.34	1603.42	6918.5	6753.62	8720.61	6581.74
2010-12-28	4.216	91.49	2702.67	1427.73	1603.36	6939.3	6753.62	8645.65	6616.9
2010-12-29	4.287	91.12	2702.28	1427.5	1621.7	6962.2	6745.66	8664.21	6620.75
2010-12-30	4.338	89.84	2719.87	1432.26	1630.52	6955.5	6754.92	8681.65	6620.75
2010-12-31	4.405	91.38	2719.87	1432.26	1630.52	6955.5	6754.92	8681.65	6620.75
2011-01-01	4.405	91.38	2719.87	1432.26	1630.52	6955.5	6754.92	8681.65	6654.4
2011-01-02	4.405	91.38	2741.15	1432.26	1668.27	6955.5	6805.77	8741.5	6656.35
2011-01-03	4.65	91.55	2752.97	1427.85	1663.29	6947.6	6827.02	8872.53	6676.66
2011-01-04	4.669	89.38	2748.19	1423.26	1659.39	6974.1	6867.73	8972.94	6699.96
2011-01-05	4.473	90.3	2756.8	1423.65	1648.29	6999.4	6897.07	8998.2	6696.55
2011-01-06	4.434	88.38	2752.33	1430.04	1668.68	6975.6	6926.16	9019.26	6696.55
2011-01-07	4.422	88.03	2752.33	1430.04	1668.68	6975.6	6926.16	9019.26	6696.55
2011-01-08	4.422	88.03	2752.33	1430.04	1668.68	6975.6	6926.16	9019.26	6729.6
2011-01-09	4.422	88.03	2764.15	1428.55	1665.55	6966.4	6949.95	9019.71	6723.31
2011-01-10	4.399	89.25	2754.73	1428.7	1658.69	6946.9	6916.95	8993.63	6668.13
2011-01-11	4.481	91.11	2740.18	1424.88	1633.53	6950.6	6918.59	9137.89	6701.28
2011-01-12	4.531	91.86	2739.84	1426.76	1627.79	6948.4	6983.36	9221.16	6717.18
2011-01-13	4.407	91.4	2737.65	1431.54	1624.94	6936.3	7026.94	9236.43	6717.18
2011-01-14	4.48	91.54	2737.65	1431.54	1624.94	6936.3	7026.94	9236.43	6717.18
2011-01-15	4.48	91.54	2737.65	1431.54	1624.94	6936.3	7026.94	9236.43	6778.99
2011-01-16	4.48	91.54	2713.2	1436.19	1600.55	6922.9	7027.32	9242.63	6788.42
2011-01-17	4.48	91.54	2690.07	1431.7	1608.97	6915	7021.69	9163.84	6768.24
2011-01-18	4.425	91.38	2679.55	1425.88	1622.31	6918	7006.18	9199.97	6715.64
2011-01-19	4.561	90.86	2676.14	1425.11	1618.92	6915.5	6989.78	9081.48	6657.73
2011-01-20	4.695	88.86	2683.66	1422.86	1609.22	6896.2	6986.13	9065.59	6657.73
2011-01-21	4.736	89.11	2683.66	1422.86	1609.22	6896.2	6986.13	9065.59	6657.73
2011-01-22	4.736	89.11	2683.66	1422.86	1609.22	6896.2	6986.13	9065.59	6652.11
2011-01-23	4.736	89.11	2682.64	1434	1604.14	6940.1	7005.3	8931.94	6692.31
2011-01-24	4.58	87.87	2674.18	1435.79	1630.16	6959.9	6965.14	8999.79	6722.79
2011-01-25	4.473	86.19	2666.54	1454.15	1623.5	6972.7	6984.15	9015.81	6723.83
2011-01-26	4.491	87.33	2668.66	1460.67	1627.97	6976	6943.1	9020.24	6697.8
2011-01-27	4.316	85.64	2659.04	1472.58	1612.63	6944	6941.32	8974.07	6697.8
2011-01-28	4.323	89.34	2659.04	1472.58	1612.63	6944	6941.32	8974.07	6697.8
2011-01-29	4.323	89.34	2659.04	1472.58	1612.63	6944	6941.32	8974.07	6267.22
2011-01-30	4.323	89.34	2561.06	1451.49	1543.02	6822	6731.77	8709.77	6421.97
2011-01-31	4.42	92.19	2586.75	1448.85	1534.4	6859.2	6838.58	8745.14	6358.03
2011-02-01	4.347	90.77	2599.34	1459.04	1543.76	6805.2	6808.81	8740.74	6373.17
2011-02-02	4.429	90.86	2624.31	1453.02	1594.87	6819.3	6850.35	8738.7	6513.28
2011-02-03	4.337	90.54	2645.02	1442.35	1581.01	6774.5	6856.64	8761.2	6513.28
2011-02-04	4.31	89.03	2645.02	1442.35	1581.01	6774.5	6856.64	8761.2	6513.28
2011-02-05	4.31	89.03	2645.02	1442.35	1581.01	6774.5	6856.64	8761.2	6531.28
2011-02-06	4.31	89.03	2673.68	1450.76	1605.89	6747	6885.98	8890.58	6584.85
2011-02-07	4.104	87.48	2693	1472.84	1606.43	6734.3	6892.92	8876.2	6616.41
2011-02-08	4.04	86.94	2703.95	1467.44	1606.43	6752.9	6923.67	8940.26	6602.15
2011-02-09	4.044	86.71	2709.13	1467.08	1602.83	6758.8	6936.05	8917.29	6611.6
2011-02-10	3.986	86.73	2710.61	1467.59	1598.4	6738.9	6914.97	8949.76	6611.6
2011-02-11	3.91	85.58	2710.61	1467.59	1598.4	6738.9	6914.97	8949.76	6611.6
2011-02-12	3.91	85.58	2710.61	1467.59	1598.4	6738.9	6914.97	8949.76	6635.86
2011-02-13	3.91	85.58	2727.71	1468.36	1604.19	6715.7	6955.16	9016.03	6626.89
2011-02-14	3.925	84.81	2711.16	1470.12	1607.61	6660.9	7001.05	8936.23	6624.2
2011-02-15	3.976	84.32	2715.91	1470.12	1615.82	6651.4	6994.92	8981.1	6606.05
2011-02-16	3.921	84.99	2683.97	1466.66	1594.87	6559.5	6971.58	8821.07	6486.83
2011-02-17	3.868	86.36	2683.97	1475.1	1594.87	6559.5	6971.58	8703.07	6486.83
2011-02-18	3.876	86.2	2683.97	1475.1	1594.87	6559.5	6971.58	8703.07	6486.83
2011-02-19	3.876	86.2	2683.97	1475.1	1594.87	6559.5	6971.58	8703.07	6383.88
2011-02-20	3.876	86.2	2632.69	1471.54	1536.45	6394.2	6895.01	8563.84	6333.91
2011-02-21	3.876	86.2	2620.29	1465.74	1516.43	6426	6830.35	8488.08	6298.85
2011-02-22	3.867	93.57	2579.25	1467.92	1479.41	6417.7	6729.83	8185.24	6277.03
2011-02-23	3.9	98.1	2608.24	1472.77	1499.04	6466.6	6655.53	8176.74	6263.79
2011-02-24	3.793	97.28	2613.5	1432.61	1479.61	6481.1	6646.34	8211.27	6263.79
2011-02-25	4.005	97.88	2613.5	1432.61	1479.61	6481.1	6646.34	8211.27	6263.79
2011-02-27	4.005	97.88	2628.31	1436.55	1466.83	6481.1	6458.37	8193.98	5950.64
2011-02-28	4.037	96.97	2588.9	1430.77	1410.7	6481.1	6142.42	7932.84	5941.63
2011-03-01	3.873	99.63	2574.32	1424.33	1424.76	6321.4	6391.7	7940.9	5538.72
2011-03-02	3.818	102.23	2527.4	1409.79	1374.43	6157.7	6303.82	7657.47	5323.27
2011-03-03	3.778	101.91	2529.82	1377.36	1352.24	6147.7	6352.23	7489.25	5323.27
2011-03-04	3.809	104.42	2529.82	1377.36	1352.24	6147.7	6352.23	7489.25	5323.27
2011-03-05	3.809	104.42	2529.82	1377.36	1352.24	6147.7	6352.23	7489.25	5709.91
2011-03-06	3.809	104.42	2558.28	1395.72	1389.04	6189.9	6403.62	7489.25	5762.5
2011-03-07	3.927	105.44	2548.71	1397.07	1375.13	6134.6	6287.83	7681.82	5950.74
2011-03-08	3.864	105.02	2573.05	1393.15	1412.51	6138	6292.25	8011.77	6073.79
2011-03-09	3.93	104.38	2605.8	1409.32	1443.28	6218.9	6303.82	8171.59	6108.67
2011-03-10	3.83	102.7	2617.13	1410.98	1449.98	6286.6	6334.72	8228.87	6108.67
2011-03-11	3.889	101.16	2617.13	1410.98	1449.98	6286.6	6334.72	8228.87	6108.67
2011-03-12	3.889	101.16	2617.13	1410.98	1449.98	6286.6	6334.72	8228.87	6297.01
2011-03-13	3.889	101.16	2655.63	1417.22	1512.59	6396.4	6416.44	8457.12	6309.63
2011-03-14	3.914	101.19	2629.41	1395.06	1475.15	6406.9	6400.66	8301.55	6230.7
2011-03-15	3.941	97.18	2614.71	1413.09	1447.08	6324.3	6293.25	8184.71	6011.85
2011-03-16	3.938	97.98	2600.32	1413.09	1454.77	6250.9	6247.33	8122.54	6069.94
2011-03-17	4.158	101.42	2584.89	1414.44	1472.02	6263.8	6270.22	8185.72	6069.94
2011-03-18	4.168	101.07	2584.89	1414.44	1472.02	6263.8	6270.22	8185.72	6069.94
2011-03-20	4.168	101.07	2602.26	1391.81	1509.82	6251.6	6353.64	8395.02	6343.79
2011-03-21	4.161	102.33	2614.01	1401	1506.37	6313.4	6365.52	8340.97	6357.37
2011-03-22	4.254	104	2630.12	1410.84	1521.1	6330.3	6393.62	8334.81	6344.69
2011-03-23	4.335	105.75	2628.98	1418.59	1529.4	6294.8	6401.54	8295.26	6362.42
2011-03-24	4.244	105.6	2632.95	1422.57	1552.81	6285	6402.27	8307.85	6362.42
2011-03-25	4.403	105.4	2632.95	1422.57	1552.81	6285	6402.27	8307.85	6362.42
2011-03-26	4.403	105.4	2632.95	1422.57	1552.81	6285	6402.27	8307.85	6506.01
2011-03-27	4.403	105.4	2645.85	1427.21	1556.31	6285.6	6390.46	8392.79	6519.76
2011-03-28	4.374	103.98	2633.57	1427.89	1557.55	6305.8	6370.65	8372.99	6508.28
2011-03-29	4.24	104.79	2634.69	1426.57	1555.49	6323	6338.76	8398.64	6519.13
2011-03-30	4.355	104.27	2632.92	1432.91	1542.94	6294.5	6225.36	8386.87	6562.85
2011-03-31	4.389	106.72	2607.12	1424.64	1556.04	6295.6	6167.36	8456.17	6562.85
2011-04-01	4.362	107.94	2607.12	1424.64	1556.04	6295.6	6167.36	8456.17	6562.85
2011-04-02	4.362	107.94	2607.12	1424.64	1556.04	6295.6	6167.36	8456.17	6622.65
2011-04-03	4.362	107.94	2608.72	1418.14	1554.45	6271.1	6228.82	8463.76	6616.57
2011-04-04	4.289	108.47	2601.35	1414.77	1548.67	6301.1	6269.36	8460.63	6605.92
2011-04-05	4.231	108.34	2590.14	1418.26	1537.68	6303.6	6290.36	8496.25	6548.42
2011-04-06	4.146	108.83	2591.58	1411.87	1557.64	6326.5	6271.53	8591.77	6574.63
2011-04-07	4.057	110.3	2597.08	1411.17	1555.41	6348.3	6309.35	8668.64	6574.63
2011-04-08	4.041	112.79	2597.08	1411.17	1555.41	6348.3	6309.35	8668.64	6574.63
2011-04-09	4.041	112.79	2597.08	1411.17	1555.41	6348.3	6309.35	8668.64	6608.6
2011-04-10	4.041	112.79	2608.5	1419.17	1569.8	6339.3	6326.05	8744.48	6606.69
2011-04-11	4.108	109.92	2619.34	1419.15	1572.98	6365.2	6329.33	8834.9	6611.73
2011-04-12	4.098	106.25	2632.44	1409.35	1590.48	6364.6	6372.97	8771.8	6590.65
2011-04-13	4.141	107.11	2659.32	1401.95	1600.46	6369	6375.04	8815.44	6604.16
2011-04-14	4.212	108.11	2678.84	1411.97	1622.58	6388.7	6394.48	8780.8	6604.16
2011-04-15	4.204	109.66	2678.84	1411.97	1622.58	6388.7	6394.48	8780.8	6604.16
2011-04-16	4.204	109.66	2678.84	1411.97	1622.58	6388.7	6394.48	8780.8	6604.97
2011-04-17	4.204	109.66	2698.15	1404.07	1648.44	6342.9	6405.6	8728.99	6531.87
2011-04-18	4.138	107.12	2709.33	1403.22	1652.76	6375.1	6396.6	8645.17	6533.34
2011-04-19	4.262	108.15	2703.57	1393.82	1654.5	6396.5	6369.9	8633.4	6525.07
2011-04-20	4.31	111.45	2708.75	1401.44	1680.96	6435.3	6364.39	8628.28	6574.66
2011-04-21	4.412	112.29	2711.15	1400.83	1681.93	6442.5	6353.31	8647.73	6574.66
2011-04-23	4.412	112.29	2711.15	1400.83	1681.93	6442.5	6353.31	8647.73	6590.64
2011-04-24	4.412	112.29	2712.43	1400.89	1665.17	6444.6	6346.66	8498.64	6614.17
2011-04-25	4.389	112.28	2690.69	1403.15	1638.23	6465.6	6325.26	8458.87	6684.7
2011-04-26	4.387	112.21	2689.3	1400.27	1634.75	6493.5	6327.49	8441.91	6686.3
2011-04-27	4.377	112.76	2704.24	1406.51	1666.06	6488.8	6322.73	8491.43	6724.26
2011-04-28	4.571	112.86	2695.5	1404.9	1634.13	6521.7	6335.49	8548.3	6724.26
2011-04-29	4.698	113.93	2695.5	1404.9	1634.13	6521.7	6335.49	8548.3	6724.26
2011-04-30	4.698	113.93	2695.5	1404.9	1634.13	6521.7	6335.49	8548.3	6710.56
2011-05-01	4.698	113.93	2690.87	1404.9	1628.43	6508.3	6334.39	8540.54	6683.81
2011-05-02	4.693	113.52	2692.02	1406.02	1627.86	6516.6	6372.32	8514.11	6719.53
2011-05-03	4.67	111.05	2689.29	1405.73	1629.73	6502.3	6352.61	8509.87	6694.14
2011-05-04	4.577	109.24	2699.88	1396.23	1618.23	6499.8	6332.05	8493.12	6682.61
2011-05-05	4.261	99.8	2697.56	1393.17	1607.29	6516	6338.8	8452.38	6682.61
2011-05-06	4.235	97.18	2697.56	1393.17	1607.29	6516	6338.8	8452.38	6682.61
2011-05-07	4.235	97.18	2697.56	1393.17	1607.29	6516	6338.8	8452.38	6577.74
2011-05-08	4.235	97.18	2685.71	1390.57	1591.75	6506	6286.09	8458.29	6623.55
2011-05-09	4.154	102.55	2675.61	1384.98	1588.11	6508.6	6264.51	8544.18	6673.26
2011-05-10	4.246	103.88	2670.82	1381.61	1606.78	6522.9	6233.34	8665.42	6712.97
2011-05-11	4.181	98.21	2675.79	1381.59	1608.49	6511.2	6162.73	8765.14	6722.38
2011-05-12	4.194	98.97	2672.89	1382	1596.8	6502.5	6158.41	8711.49	6722.38
2011-05-13	4.246	99.65	2672.89	1382	1596.8	6502.5	6158.41	8711.49	6722.38
2011-05-14	4.246	99.65	2672.89	1382	1596.8	6502.5	6158.41	8711.49	6713.63
2011-05-15	4.246	99.65	2655.1	1382.9	1585.45	6441	6152.04	8666.65	6690.68
2011-05-16	4.318	97.37	2641.23	1377.41	1562.58	6468.5	6134.06	8680.55	6634.03
2011-05-17	4.182	96.91	2650.88	1377.89	1578.08	6495.6	6120.75	8626.02	6651.37
2011-05-18	4.198	100.1	2659.7	1375.37	1589.73	6491	6033.44	8616.46	6686.16
2011-05-19	4.094	98.44	2654.82	1371.65	1583.01	6475.5	6048.33	8636.79	6686.16
2011-05-20	4.23	99.49	2654.82	1371.65	1583.01	6475.5	6048.33	8636.79	6686.16
2011-05-21	4.23	99.49	2654.82	1371.65	1583.01	6475.5	6048.33	8636.79	6731.24
2011-05-22	4.23	99.49	2646.77	1364.57	1578.68	6491.2	6064.49	8606.81	6750.75
2011-05-23	4.346	97.7	2631.83	1364.04	1546.65	6443.4	6070.93	8441.35	6702.76
2011-05-24	4.345	99.59	2616.29	1365.59	1544.28	6410.6	6039.79	8381.39	6710.71
2011-05-25	4.379	101.32	2600.28	1364.14	1526.39	6369.6	6029.02	8340.84	6723.64
2011-05-26	4.326	100.23	2598.23	1359.45	1534.35	6374.1	5980.15	8400.4	6723.64
2011-05-27	4.518	100.59	2598.23	1359.45	1534.35	6374.1	5980.15	8400.4	6723.64
2011-05-28	4.518	100.59	2598.23	1359.45	1534.35	6374.1	5980.15	8400.4	6751.11
2011-05-29	4.518	100.59	2607.53	1351.33	1545.42	6356.2	5952.6	8375.04	6754.82
2011-05-30	4.518	100.59	2621.3	1346.94	1535.67	6374.5	5962.67	8354.61	6732.96
2011-05-31	4.666	102.7	2639.14	1346.66	1559.92	6378.2	6007.89	8375.19	6735.98
2011-06-01	4.629	100.29	2666.01	1349.07	1574.4	6390.1	6075.07	8326.9	6741.83
2011-06-02	4.794	100.4	2672.55	1339.21	1566.34	6338.7	6081.76	8240.39	6741.83
2011-06-03	4.707	100.22	2672.55	1339.21	1566.34	6338.7	6081.76	8240.39	6741.83
2011-06-04	4.707	100.22	2672.55	1339.21	1566.34	6338.7	6081.76	8240.39	6624.95
2011-06-05	4.707	100.22	2666.16	1337.42	1566.71	6290.4	6042.57	8156.6	6626.94
2011-06-06	4.827	99.01	2678.04	1332.48	1563.41	6312.9	6043.44	8117.36	6657.63
2011-06-07	4.831	99.09	2690.05	1339.16	1564.88	6314.1	6053.32	8183.5	6614.13
2011-06-08	4.847	100.74	2696.36	1347.34	1552.74	6308.1	5999.38	8183.41	6540.65
2011-06-09	4.674	101.93	2703.34	1347.69	1556.71	6306.7	6016.48	8276.27	6540.65
2011-06-10	4.757	99.29	2703.34	1347.69	1556.71	6306.7	6016.48	8276.27	6540.65
2011-06-11	4.757	99.29	2703.34	1347.69	1556.71	6306.7	6016.48	8276.27	6509.48
2011-06-12	4.757	99.29	2700.84	1348.78	1551.67	6306	6033.24	8286.08	6549.42
2011-06-13	4.646	97.3	2709.56	1346.03	1557.6	6317.6	6056.84	8285.67	6584.58
2011-06-14	4.581	99.37	2711.54	1350.92	1567.91	6330.4	6061.43	8311.2	6568.51
2011-06-15	4.577	94.81	2743.64	1346.01	1601.55	6346	6051.81	8386.3	6546.06
2011-06-16	4.412	94.95	2761.48	1345.21	1600.98	6336.9	6021.12	8319.65	6546.06
2011-06-17	4.325	93.01	2761.48	1345.21	1600.98	6336.9	6021.12	8319.65	6546.06
2011-06-18	4.325	93.01	2761.48	1345.21	1600.98	6336.9	6021.12	8319.65	6501.25
2011-06-19	4.325	93.01	2775.44	1342.76	1598.79	6313.3	6020.67	8334.67	6442.7
2011-06-20	4.317	93.26	2757.12	1343.27	1572.46	6250.5	6007.55	8217.32	6377.71
2011-06-21	4.388	93.4	2731.84	1340.45	1578.45	6276	6002.74	8214.63	6462.41
2011-06-22	4.317	95.41	2732.54	1338.22	1549.61	6278.7	6005.67	8217.42	6449.49
2011-06-23	4.193	91.02	2716.72	1338.61	1537.48	6263.9	6003.82	8214.35	6449.49
2011-06-24	4.229	91.16	2716.72	1338.61	1537.48	6263.9	6003.82	8214.35	6449.49
2011-06-25	4.229	91.16	2716.72	1338.61	1537.48	6263.9	6003.82	8214.35	6456.88
2011-06-26	4.229	91.16	2718.43	1337.78	1521.15	6260.1	6009.68	8207.36	6511.94
2011-06-27	4.256	90.61	2704.47	1330.03	1525.61	6253.5	5953.7	8249.62	6507.21
2011-06-28	4.357	92.89	2711.3	1328.34	1507.61	6226.8	5904.68	8290.39	6531.17
2011-06-29	4.315	94.77	2704.19	1316.77	1516.93	6211.7	5916.47	8334.51	6576
2011-06-30	4.374	95.42	2704.19	1319.71	1516.93	6211.7	5916.47	8361.07	6576
2011-07-01	4.311	94.94	2704.19	1319.71	1516.93	6211.7	5916.47	8361.07	6576
2011-07-02	4.311	94.94	2704.19	1319.71	1516.93	6211.7	5916.47	8361.07	6653.68
2011-07-03	4.311	94.94	2708.4	1317.44	1553.31	6172.9	5933.34	8478.79	6660.17
2011-07-04	4.311	94.94	2715.06	1317.72	1555.59	6194.6	5934.48	8481.68	6625.87
2011-07-05	4.363	96.89	2729.28	1317.28	1559	6213.7	5950.31	8501.68	6626.95
2011-07-06	4.217	96.65	2717.07	1318.47	1552.11	6208.5	5952.48	8492.71	6612.46
2011-07-07	4.133	98.67	2714.77	1319.51	1557.85	6212.9	5975.81	8502.49	6612.46
2011-07-08	4.205	96.2	2714.77	1319.51	1557.85	6212.9	5975.81	8502.49	6612.46
2011-07-09	4.205	96.2	2714.77	1319.51	1557.85	6212.9	5975.81	8502.49	6628.3
2011-07-10	4.205	96.2	2721.77	1319.43	1567.12	6211.2	5992.98	8488.12	6581.38
2011-07-11	4.288	95.15	2725.2	1318.94	1548.69	6183.5	5985	8496.87	6567.14
2011-07-12	4.333	97.43	2713.3	1318.32	1532.92	6165	5967.67	8424.79	6490.23
2011-07-13	4.403	98.05	2714.76	1317.92	1553.56	6175.9	5989.69	8468.57	6508.8
2011-07-14	4.378	95.69	2725.25	1319.66	1547.86	6168.8	5986.84	8483.71	6508.8
2011-07-15	4.546	97.24	2725.25	1319.66	1547.86	6168.8	5986.84	8483.71	6508.8
2011-07-16	4.546	97.24	2725.25	1319.66	1547.86	6168.8	5986.84	8483.71	6523.01
2011-07-17	4.546	97.24	2732.85	1316.91	1545.02	6068.6	5981.55	8483.66	6459.23
2011-07-18	4.546	95.93	2707.23	1318.46	1533.23	5973.1	5979.72	8441.4	6423.29
2011-07-19	4.533	97.5	2697.65	1317.34	1522.1	6004.2	5961.33	8382.29	6440.65
2011-07-20	4.5	98.14	2688.32	1309.73	1525.83	6033.5	5942.81	8388.5	6489.5
2011-07-21	4.395	99.13	2693.27	1303.27	1523.42	6077.9	5942.81	8393.25	6489.5
2011-07-22	4.399	99.87	2693.27	1303.27	1523.42	6077.9	5942.81	8393.25	6489.5
2011-07-23	4.399	99.87	2693.27	1303.27	1523.42	6077.9	5942.81	8393.25	6522.52
2011-07-24	4.399	99.87	2687.17	1298.35	1520.47	6080.4	5926.43	8403.09	6525.34
2011-07-25	4.386	99.2	2663.13	1298.95	1510.58	6065.3	5939.45	8399.8	6472.03
2011-07-26	4.37	99.59	2673.97	1299.86	1511.65	6089.1	5946.28	8400.89	6476.59
2011-07-27	4.37	97.4	2641.41	1304.99	1507.48	6065	5924.83	8374.78	6445.17
2011-07-28	4.244	97.44	2627.99	1298.5	1506.13	6036	5848.66	8377	6445.17
2011-07-29	4.145	95.7	2627.99	1298.5	1506.13	6036	5848.66	8377	6445.17
2011-07-30	4.145	95.7	2627.99	1298.5	1506.13	6036	5848.66	8377	6355.72
2011-07-31	4.145	95.7	2619.7	1291.66	1517.58	6030.6	5808.03	8402.86	6392.13
2011-08-01	4.188	94.89	2637.88	1290.06	1526.34	6037.2	5832.38	8412.44	6471.82
2011-08-02	4.155	93.79	2645.81	1284.62	1536.42	6074.8	5812.23	8429.23	6443.16
2011-08-03	4.09	91.93	2650.45	1284.36	1527.42	6067.6	5758.11	8398.23	6423.87
2011-08-04	3.941	86.63	2670.79	1281.04	1541.15	6066.2	5758.92	8490.81	6423.87
2011-08-05	3.941	86.88	2670.79	1281.04	1541.15	6066.2	5758.92	8490.81	6423.87
2011-08-06	3.941	86.88	2670.79	1281.04	1541.15	6066.2	5758.92	8490.81	6073.44
2011-08-07	3.941	86.88	2603.22	1276.86	1484.31	5968.3	5651.27	8277.61	6078.05
2011-08-08	3.935	81.31	2612.8	1274.69	1473.07	5956.4	5604.93	8215.06	6057.79
2011-08-09	3.994	79.3	2577.76	1265.38	1444.29	5882.2	5505.21	8070.69	6008.67
2011-08-10	4.003	82.89	2602.5	1272.29	1460.96	5900.8	5471.18	8127.54	6039.32
2011-08-11	4.108	85.72	2588.64	1266.37	1464	5850.6	5426.56	8107.47	6039.32
2011-08-12	4.06	85.38	2588.64	1266.37	1464	5850.6	5426.56	8107.47	6039.32
2011-08-13	4.06	85.38	2588.64	1266.37	1464	5850.6	5426.56	8107.47	6155.88
2011-08-14	4.06	85.38	2600.48	1267.1	1478.67	5819.5	5479.18	8116.15	6115.19
2011-08-15	4.024	87.88	2600.02	1266.98	1470.39	5830.8	5478.72	8114.49	6136.1
2011-08-16	3.932	86.65	2585.8	1266.22	1466.5	5846.4	5454.6	8137	6053.72
2011-08-17	3.933	87.58	2584.98	1266.26	1467.15	5832.6	5488.06	8203.35	6088.25
2011-08-18	3.892	82.38	2583.55	1261.21	1468.34	5826.8	5527.09	8190.74	6088.25
2011-08-19	3.94	82.26	2583.55	1261.21	1468.34	5826.8	5527.09	8190.74	6088.25
2011-08-20	3.94	82.26	2583.55	1261.21	1468.34	5826.8	5527.09	8190.74	5931.29
2011-08-21	3.94	82.26	2555.86	1259.8	1452.54	5764.3	5492.29	8096.09	5916.31
2011-08-22	3.889	84.12	2570.95	1263.7	1464.86	5780.9	5484.32	8095.54	5916.31
2011-08-23	3.993	85.44	2577.55	1264.83	1458.88	5767.5	5489.6	8124.12	5920.73
2011-08-24	3.922	85.16	2582.13	1261.72	1457.34	5781.9	5516.56	8109.24	5979.3
2011-08-25	3.931	85.3	2590.49	1260.95	1465.01	5785.6	5584.67	8171.48	5979.3
2011-08-26	3.931	85.37	2590.49	1260.95	1465.01	5785.6	5584.67	8171.48	5979.3
2011-08-28	3.931	85.37	2602.04	1261.03	1474.52	5787.4	5702.51	8290	5979.3
2011-08-29	3.857	87.27	2616.02	1258.25	1492.44	5791.3	5767.35	8351.77	5979.3
2011-08-30	3.909	88.9	2616.02	1258.25	1492.44	5791.3	5767.35	8351.77	5979.3
2011-08-31	4.054	88.81	2616.02	1258.25	1492.44	5791.3	5767.35	8351.77	5979.3
2011-09-01	4.05	88.93	2616.02	1258.25	1492.44	5791.3	5767.35	8351.77	5979.3
2011-09-02	3.872	86.45	2616.02	1258.25	1492.44	5791.3	5767.35	8351.77	5979.3
2011-09-03	3.872	86.45	2616.02	1258.25	1492.44	5791.3	5767.35	8351.77	6106.93
2011-09-04	3.872	86.45	2612.82	1258.03	1483.71	5843.8	5767.35	8440.88	6153.36
2011-09-05	3.872	86.45	2603.06	1261.04	1478.84	5852.8	5792.9	8307.48	6090.54
2011-09-06	3.938	86.02	2604.85	1261.04	1485.02	5860.9	5731.63	8342.19	6061.53
2011-09-07	3.94	89.34	2601.02	1263.2	1487.98	5908.2	5719.39	8398.28	6124.4
2011-09-08	3.98	89.05	2599.64	1271.43	1480.6	5962.5	5736.77	8366.39	6124.4
2011-09-09	3.915	87.24	2599.64	1271.43	1480.6	5962.5	5736.77	8366.39	6124.4
2011-09-10	3.915	87.24	2599.64	1271.43	1480.6	5962.5	5736.77	8366.39	6138.06
2011-09-11	3.915	87.24	2594.01	1270.87	1473.46	5980.2	5712.57	8376.64	6140.79
2011-09-12	3.885	88.19	2583.95	1265.49	1460.2	5977	5675.76	8294.73	6037.25
2011-09-13	3.98	90.21	2583.7	1266.39	1460.69	6008.3	5693.09	8334.27	6068.92
2011-09-14	4.039	88.91	2579.18	1270.14	1466.81	6035.7	5700.26	8319.17	6071.52
2011-09-15	3.878	89.4	2576.69	1265.21	1467.74	6027.1	5723.01	8347.74	6071.52
2011-09-16	3.809	87.96	2576.69	1265.21	1467.74	6027.1	5723.01	8347.74	6071.52
2011-09-17	3.809	87.96	2576.69	1265.21	1467.74	6027.1	5723.01	8347.74	6173.49
2011-09-18	3.809	87.96	2570.82	1264.23	1471.58	6003.3	5742.74	8431.54	6144.35
2011-09-19	3.829	85.7	2564.02	1257.29	1462.54	5976.7	5734.92	8405.59	6118.34
2011-09-20	3.798	86.89	2556.93	1256.5	1466.08	5977	5736.56	8444.67	6144.27
2011-09-21	3.73	85.92	2557.99	1256.56	1472.65	5955.9	5741.74	8497.4	6142.26
2011-09-22	3.705	80.51	2557.45	1245.01	1460.29	5916.2	5699.29	8444.79	6142.26
2011-09-23	3.701	79.85	2557.45	1245.01	1460.29	5916.2	5699.29	8444.79	6142.26
2011-09-25	3.701	79.85	2538.01	1221.73	1446.55	5849.8	5661.41	8402.4	6083.37
2011-09-26	3.782	80.24	2531.88	1220.08	1446.59	5872.4	5642.23	8385.33	6103.78
2011-09-27	3.827	84.45	2543.81	1200.16	1448.46	5853.8	5647.11	8417.98	6128.47
2011-09-28	3.759	81.21	2534.7	1183.25	1438.41	5849.1	5611.71	8422.25	6112.37
2011-09-29	3.747	82.14	2533.41	1165.75	1431.71	5833.1	5602.29	8393.92	6112.37
2011-09-30	3.666	79.2	2533.41	1165.75	1431.71	5833.1	5602.29	8393.92	6112.37
2011-10-01	3.666	79.2	2533.41	1165.75	1431.71	5833.1	5602.29	8393.92	6116.71
2011-10-02	3.666	79.2	2535.84	1176.89	1429.73	5839.2	5594.23	8356.77	6112.41
2011-10-03	3.617	77.61	2519.02	1169.67	1407.58	5811.9	5581.46	8290.83	6024.39
2011-10-04	3.638	75.67	2496.99	1167.04	1387.31	5804.3	5556.75	8157.48	5965.13
2011-10-05	3.57	79.68	2488.43	1165.63	1385.08	5819.6	5542.13	8155.71	6002.09
2011-10-06	3.598	82.59	2494.46	1165.71	1395.43	5826.1	5534.97	8242.45	6002.09
2011-10-07	3.481	82.98	2494.46	1165.71	1395.43	5826.1	5534.97	8242.45	6002.09
2011-10-08	3.481	82.98	2494.46	1165.71	1395.43	5826.1	5534.97	8242.45	6084.55
2011-10-09	3.481	82.98	2499.66	1164.21	1398.28	5852.2	5564.34	8267.62	6099.77
2011-10-10	3.541	85.41	2498	1153.88	1389.57	5847.6	5566.9	8284.79	6136.97
2011-10-11	3.616	85.81	2494.21	1155.57	1387.9	5859	5561.19	8352.6	6118.62
2011-10-12	3.489	85.57	2486.86	1147.5	1383.72	5847.5	5519.32	8418.16	6105.04
2011-10-13	3.531	84.23	2477.8	1149.93	1384.58	5867.5	5515.76	8396.53	6105.04
2011-10-14	3.703	86.8	2477.8	1149.93	1384.58	5867.5	5515.76	8396.53	6105.04
2011-10-15	3.703	86.8	2477.8	1149.93	1384.58	5867.5	5515.76	8396.53	6164.6
2011-10-16	3.703	86.8	2471.41	1150.87	1374.61	5898.6	5538.31	8437.61	6135.12
2011-10-17	3.688	86.38	2453.97	1148.27	1366.22	5898.4	5560.89	8470.36	6131.8
2011-10-18	3.553	88.34	2446.78	1147.77	1357.71	5897.3	5539.66	8400.04	6150.64
2011-10-19	3.586	86.11	2445.85	1147.1	1363.35	5884.1	5532.36	8376.31	6106.74
2011-10-20	3.63	85.3	2444.07	1144.29	1366.34	5895.8	5531.67	8362.59	6106.74
2011-10-21	3.629	87.4	2444.07	1144.29	1366.34	5895.8	5531.67	8362.59	6106.74
2011-10-22	3.629	87.4	2444.07	1144.29	1366.34	5895.8	5531.67	8362.59	6108.94
2011-10-23	3.629	87.4	2441.8	1144.77	1364.08	5909.7	5539.73	8432.86	6136.4
2011-10-24	3.604	91.27	2446.71	1144.4	1359.77	5918.5	5538.75	8457.95	6132.25
2011-10-25	3.658	93.17	2450.61	1144.38	1353.69	5901.3	5541.58	8452.46	6155.18
2011-10-26	3.59	90.2	2454.85	1152.01	1353.84	5905	5544.97	8464.04	6147.54
2011-10-27	3.524	93.96	2471.67	1150.16	1379.95	5902.1	5563.43	8535.68	6147.54
2011-10-28	3.923	93.32	2471.67	1150.16	1379.95	5902.1	5563.43	8535.68	6147.54
2011-10-29	3.923	93.32	2471.67	1150.16	1379.95	5902.1	5563.43	8535.68	6235.64
2011-10-30	3.923	93.32	2508.94	1150.16	1415.78	5908.5	5570.45	8619.63	6229.64
2011-10-31	3.934	93.19	2501.43	1147.66	1408.06	5919.6	5587.96	8594.86	6224.3
2011-11-01	3.781	92.19	2496.37	1146.39	1382.71	5916.1	5582.64	8529.29	6155.1
2011-11-02	3.749	92.51	2490.17	1148.12	1377.48	5916.8	5556.05	8579.97	6215.67
2011-11-03	3.778	94.07	2482.23	1155.12	1384.28	5910.2	5573.1	8631.11	6215.67
2011-11-04	3.783	94.26	2482.23	1155.12	1384.28	5910.2	5573.1	8631.11	6215.67
2011-11-07	3.696	95.52	2482.23	1155.12	1384.28	5910.2	5573.1	8631.11	6215.67
2011-11-08	3.745	96.8	2482.23	1155.12	1384.28	5910.2	5573.1	8631.11	6215.67
2011-11-09	3.652	95.74	2483.29	1159.25	1390.07	5910.2	5573.1	8704.92	6215.67
2011-11-10	3.649	97.78	2477.84	1154.2	1382.72	5910.2	5573.1	8703.62	6215.67
2011-11-11	3.584	98.99	2477.84	1154.2	1382.72	5910.2	5573.1	8703.62	6215.67
2011-11-12	3.584	98.99	2477.84	1154.2	1382.72	5910.2	5573.1	8703.62	6252.95
2011-11-13	3.584	98.99	2492.33	1154.2	1392.71	5868.5	5566.41	8741.5	6257.27
2011-11-14	3.458	98.14	2486.83	1150.07	1387.81	5870.4	5559.2	8764.56	6238.02
2011-11-15	3.404	99.37	2480.07	1150.64	1388.23	5879.7	5536.17	8743	6227.79
2011-11-16	3.344	102.59	2475.57	1159.11	1387.13	5871.3	5532.08	8748.57	6219.95
2011-11-17	3.41	98.82	2473.57	1168.3	1379.05	5857.8	5521.17	8743.86	6219.95
2011-11-18	3.316	97.41	2473.57	1168.3	1379.05	5857.8	5521.17	8743.86	6219.95
2011-11-19	3.316	97.41	2473.57	1168.3	1379.05	5857.8	5521.17	8743.86	6198.87
2011-11-20	3.316	97.41	2461.17	1182.7	1366.9	5825.2	5498.5	8703.36	6207.02
2011-11-21	3.399	96.92	2450.25	1167.85	1355.18	5783.9	5448.23	8580.05	6153.57
2011-11-22	3.415	98.01	2439.69	1167.85	1351.09	5796.7	5420.95	8607.64	6103.08
2011-11-23	3.46	96.17	2430.03	1161.34	1347.07	5798.2	5419.22	8575.78	6086.1
2011-11-24	3.46	96.17	2418.13	1161.34	1348.59	5782	5428.52	8564.59	6086.1
2011-11-25	3.542	96.77	2418.13	1161.34	1348.59	5782	5428.52	8564.59	6086.1
2011-11-26	3.542	96.77	2418.13	1161.34	1348.59	5782	5428.52	8564.59	6057.59
2011-11-27	3.542	96.77	2416.04	1161.34	1343.63	5782	5428.52	8557.8	6047.91
2011-11-28	3.364	98.21	2423.25	1158.95	1367.37	5782.7	5428.52	8583.25	6118.64
2011-11-29	3.633	99.79	2436.21	1155.02	1370.44	5800.3	5432.35	8601.73	6111.86
2011-11-30	3.55	100.36	2444.86	1163.11	1378.94	5811.6	5420.5	8592.4	6104.56
2011-12-01	3.648	100.2	2444.86	1157.51	1378.94	5835.2	5483.64	8662.76	6104.56
2011-12-02	3.584	100.96	2444.86	1157.51	1378.94	5835.2	5483.64	8662.76	6104.56
2011-12-03	3.584	100.96	2444.86	1157.51	1378.94	5835.2	5483.64	8662.76	6169.61
2011-12-04	3.584	100.96	2472.95	1156.98	1404.34	5829.3	5508.85	8758.71	6169.23
2011-12-05	3.461	100.99	2470.52	1156.98	1399.45	5838.2	5536.23	8781.45	6228.16
2011-12-06	3.487	101.28	2450.86	1156.98	1382.92	5870	5543.14	8749.54	6216.9
2011-12-07	3.421	100.49	2443.08	1158.06	1386.27	5863.4	5548.42	8779.2	6251.92
2011-12-08	3.457	98.34	2442.13	1157.79	1384.37	5867	5563.34	8808.44	6251.92
2011-12-09	3.317	99.41	2442.13	1157.79	1384.37	5867	5563.34	8808.44	6251.92
2011-12-10	3.317	99.41	2442.13	1157.79	1384.37	5867	5563.34	8808.44	6302.84
2011-12-11	3.317	99.41	2458.91	1157	1396.97	5853.3	5605.46	8806.88	6288.11
2011-12-12	3.254	97.77	2457.12	1157.43	1388.19	5836.3	5663.86	8797.79	6273.27
2011-12-13	3.279	100.14	2448.7	1157.05	1393.02	5842.4	5655.52	8763.78	6191.51
2011-12-14	3.136	94.95	2442.82	1159.64	1385.07	5841.3	5723.41	8769.47	6238.87
2011-12-15	3.127	93.87	2413.24	1159.05	1367.49	5823.3	5716.81	8752.87	6238.87
2011-12-16	3.127	93.53	2413.24	1159.05	1367.49	5823.3	5716.81	8752.87	6238.87
2011-12-17	3.127	93.53	2413.24	1159.05	1367.49	5823.3	5716.81	8752.87	6253.66
2011-12-18	3.127	93.53	2412.22	1159.05	1372.24	5832.4	5710.54	8752.87	6267.67
2011-12-19	3.096	93.88	2393.28	1159.05	1374.2	5812.8	5671.68	8744.76	6275.92
2011-12-20	3.128	97.22	2373.11	1144.21	1360.8	5822.8	5633.53	8780.45	6288.28
2011-12-21	3.155	98.67	2343.25	1142.87	1335.87	5812.1	5633.01	8784.52	6330.01
2011-12-22	3.169	99.53	2351.09	1133.61	1339.03	5794.3	5635.66	8780.48	6330.01
2011-12-23	3.114	99.68	2351.09	1133.61	1339.03	5794.3	5635.66	8780.48	6330.01
2011-12-24	3.114	99.68	2351.09	1133.61	1339.03	5794.3	5635.66	8780.48	6384.08
2011-12-25	3.114	99.68	2350.28	1133.21	1328.07	5802.5	5649.1	8816.02	6382.33
2011-12-26	3.114	99.68	2352.37	1147.91	1329.69	5801.4	5677.59	8785.32	6414.47
2011-12-27	3.112	101.34	2351.48	1144.42	1319.42	5790.7	5663.38	8804.17	6400.1
2011-12-28	3.084	99.36	2366.37	1145.03	1346.47	5786.8	5679.2	8812.46	6418.13
2011-12-29	3.027	99.65	2402.28	1143.69	1353.39	5814.2	5695.12	8779.03	6418.13
2011-12-30	2.989	98.83	2402.28	1143.69	1353.39	5814.2	5695.12	8779.03	6418.13
2011-12-31	2.989	98.83	2402.28	1143.69	1353.39	5814.2	5695.12	8779.03	6417.73
2012-01-01	2.989	98.83	2402.28	1143.69	1353.39	5814.2	5703.9	8779.03	6386.04
2012-01-02	2.989	98.83	2396.98	1138.51	1341.56	5791.7	5710.45	8786.07	6398.72
2012-01-03	2.993	102.96	2409.38	1134.61	1350.45	5780.9	5721.81	8880.43	6413.88
2012-01-04	3.096	103.22	2416.61	1136.08	1346.6	5754.2	5713.68	8891.8	6407.87
2012-01-05	2.98	101.81	2398.76	1137.72	1348.8	5726.9	5732.54	8885.98	6407.87
2012-01-06	3.062	101.56	2398.76	1137.72	1348.8	5726.9	5732.54	8885.98	6407.87
2012-01-07	3.062	101.56	2398.76	1137.72	1348.8	5726.9	5732.54	8885.98	6452.38
2012-01-08	3.062	101.56	2386.47	1137.72	1335.03	5723.4	5739.72	8829.24	6467.61
2012-01-09	3.011	101.31	2360.96	1134.91	1335.47	5694.1	5733.23	8809.75	6441.62
2012-01-10	2.941	102.24	2362.17	1134.48	1340.32	5720.3	5713.96	8629.25	6476.6
2012-01-11	2.774	100.87	2365.46	1129.3	1333.52	5717.1	5709.64	8710.89	6486.41
2012-01-12	2.697	99.1	2360.55	1132.74	1327.54	5746.9	5690.83	8699.46	6486.41
2012-01-13	2.67	98.7	2360.55	1132.74	1327.54	5746.9	5690.83	8699.46	6486.41
2012-01-14	2.67	98.7	2360.55	1132.74	1327.54	5746.9	5690.83	8699.46	6494.77
2012-01-15	2.67	98.7	2344.18	1134.59	1314.47	5765.4	5643.79	8638.18	6492.4
2012-01-16	2.67	98.7	2324.73	1142.2	1301.24	5762.8	5633.99	8640.36	6420.89
2012-01-17	2.488	100.71	2293.09	1138.4	1310.4	5789.4	5602.38	8600.28	6370.16
2012-01-18	2.472	100.59	2332.72	1137.52	1331.22	5800.4	5595.6	8555.22	6377.99
2012-01-19	2.322	100.39	2336.98	1141.69	1327.75	5798.5	5582.06	8461.77	6377.99
2012-01-20	2.343	98.46	2336.98	1141.69	1327.75	5798.5	5582.06	8461.77	6377.99
2012-01-21	2.343	98.46	2336.98	1141.69	1327.75	5798.5	5582.06	8461.77	6464.17
2012-01-22	2.343	98.46	2340.52	1141.42	1334.58	5797.1	5591.71	8443.65	6450.58
2012-01-23	2.525	99.58	2352.74	1141.15	1340.7	5787.8	5597.84	8409.15	6460.55
2012-01-24	2.554	98.95	2361.55	1144.38	1364.03	5820.6	5593.63	8386.88	6466.54
2012-01-25	2.729	99.4	2375.25	1141.06	1396.04	5839.8	5586.44	8420.53	6476.86
2012-01-26	2.605	99.7	2390.16	1137.94	1405.82	5852.2	5595.97	8434.7	6476.86
2012-01-27	2.678	99.56	2390.16	1137.94	1405.82	5852.2	5595.97	8434.7	6476.86
2012-01-28	2.678	99.56	2390.16	1137.94	1405.82	5852.2	5595.97	8434.7	6537.12
2012-01-29	2.678	99.56	2432.61	1139.28	1401.56	5857.6	5594.37	8440.11	6554.77
2012-01-30	2.713	98.78	2421.68	1135.56	1405.61	5865.4	5591.27	8491.56	6560.25
2012-01-31	2.503	98.48	2453.98	1139.83	1435.72	5869.1	5561.39	8568.23	6626.04
2012-02-01	2.382	97.61	2466.06	1136.83	1453.53	5856.4	5560.96	8570.41	6663.48
2012-02-02	2.554	96.36	2476.62	1136.59	1435.96	5856.4	5564.09	8636.37	6663.48
2012-02-03	2.499	97.84	2476.62	1136.59	1435.96	5856.4	5564.09	8636.37	6663.48
2012-02-04	2.499	97.84	2476.62	1136.59	1435.96	5856.4	5564.09	8636.37	6733.68
2012-02-05	2.499	97.84	2477.69	1136.59	1466.84	5858	5564.09	8724.09	6758.87
2012-02-06	2.55	96.91	2475.31	1135.84	1476.24	5840.2	5567.73	8726.37	6738.91
2012-02-07	2.472	98.41	2468.67	1134.46	1474.06	5827.2	5590.6	8687.38	6743.55
2012-02-08	2.448	98.71	2464.88	1136.03	1482.49	5850.7	5623.5	8690.7	6797.09
2012-02-09	2.477	99.84	2466.74	1136.87	1486.9	5864	5622.18	8689.83	6797.09
2012-02-10	2.477	98.67	2466.74	1136.87	1486.9	5864	5622.18	8689.83	6797.09
2012-02-11	2.477	98.67	2466.74	1136.87	1486.9	5864	5622.18	8689.83	6804.03
2012-02-12	2.477	98.67	2456.22	1138.76	1488.91	5904.3	5601.33	8686.76	6802.94
2012-02-13	2.431	100.91	2466.03	1143.11	1521.56	5946	5589.07	8694.77	6831.56
2012-02-14	2.532	100.74	2489.5	1142.43	1539.23	6009.5	5606.88	8694.77	6816.49
2012-02-15	2.425	101.8	2487.99	1142.43	1522.96	5963.5	5636.86	8630.28	6811.97
2012-02-16	2.567	102.31	2474.43	1143.77	1516.05	5982.2	5653.51	8544.18	6811.97
2012-02-17	2.684	103.24	2474.43	1143.77	1516.05	5982.2	5653.51	8544.18	6811.97
2012-02-18	2.684	103.24	2474.43	1143.77	1516.05	5982.2	5653.51	8544.18	6830.31
2012-02-19	2.684	103.24	2489.07	1147.42	1571.09	6083.4	5669.57	8623.1	6869.95
2012-02-20	2.684	103.24	2504.17	1149.62	1568.94	6114.7	5675.9	8650.36	6904.38
2012-02-21	2.626	105.84	2527.04	1145.45	1596.26	6098.2	5666.77	8681.01	6966.73
2012-02-22	2.643	106.28	2534.91	1154.69	1608.92	6088.5	5672.87	8692.5	7031.26
2012-02-23	2.621	107.83	2539.2	1154.13	1632.27	6091.8	5696.32	8732.75	7031.26
2012-02-24	2.55	109.77	2539.2	1154.13	1632.27	6091.8	5696.32	8732.75	7031.26
2012-02-25	2.55	109.77	2539.2	1154.13	1632.27	6091.8	5696.32	8732.75	7120.4
2012-02-26	2.55	109.77	2571.58	1143.64	1676.49	6091.8	5716.28	8776.82	7133.09
2012-02-27	2.446	108.56	2575.13	1145.91	1654.2	6091.8	5747.33	8758.36	7194.7
2012-02-28	2.519	106.55	2593.22	1140.33	1698.22	6116.6	5810.4	8697.26	7214.06
2012-02-29	2.616	107.07	2611.13	1148.64	1730.43	6126.9	5837.66	8746.98	7271.82
2012-03-01	2.463	108.84	2623.87	1147.99	1702.01	6133.6	5841.8	8741.64	7271.82
2012-03-02	2.484	106.7	2623.87	1147.99	1702.01	6133.6	5841.8	8741.64	7271.82
2012-03-03	2.484	106.7	2623.87	1147.99	1702.01	6133.6	5841.8	8741.64	7336.21
2012-03-04	2.484	106.7	2641.29	1147.68	1754.2	6186.4	5847.11	8741.64	7351.28
2012-03-05	2.355	106.72	2625.42	1152.11	1754.27	6200.8	5868.8	8723.11	7353.79
2012-03-06	2.356	104.7	2610.06	1156.53	1689.18	6227.9	5864.98	8666.13	7399.87
2012-03-07	2.302	106.16	2553.32	1157.38	1607.77	6183.2	5826.06	8605.17	7374.92
2012-03-08	2.272	106.58	2561.74	1161.11	1610.48	6177.1	5859.11	8593.67	7374.92
2012-03-09	2.324	107.4	2561.74	1161.11	1610.48	6177.1	5859.11	8593.67	7374.92
2012-03-10	2.324	107.4	2561.74	1161.11	1610.48	6177.1	5859.11	8593.67	7481.27
2012-03-11	2.324	107.4	2586.95	1150.06	1686.66	6154.4	5885.43	8636.82	7533.74
2012-03-12	2.269	106.34	2614.83	1149.77	1667.38	6150.2	5901.82	8634.19	7539.7
2012-03-13	2.299	106.71	2623.02	1152.27	1682.01	6148.6	5957.32	8629.79	7521.6
2012-03-14	2.284	105.43	2630.11	1149.13	1691	6163.8	5975.31	8627.34	7567.98
2012-03-15	2.279	105.11	2625.85	1152.07	1683.41	6200.4	5951	8659.87	7567.98
2012-03-16	2.326	107.06	2625.85	1152.07	1683.41	6200.4	5951	8659.87	7567.98
2012-03-17	2.326	107.06	2625.85	1152.07	1683.41	6200.4	5951	8659.87	7600.57
2012-03-18	2.326	107.06	2606.29	1153.28	1660.47	6233.4	5927.11	8670.81	7615.69
2012-03-19	2.351	108.09	2604.74	1148.01	1668.07	6231	5896.35	8684.01	7616.01
2012-03-20	2.335	105.61	2586.53	1146.96	1643.31	6228.9	5921.82	8646.6	7518.66
2012-03-21	2.36	107.27	2593.25	1147.65	1655.5	6249.4	5922.67	8635.87	7540.27
2012-03-22	2.269	105.35	2568.29	1148.22	1660.26	6243.5	5957.76	8653.28	7540.27
2012-03-23	2.275	106.87	2568.29	1148.22	1660.26	6243.5	5957.76	8653.28	7540.27
2012-03-24	2.275	106.87	2568.29	1148.22	1660.26	6243.5	5957.76	8653.28	7675.61
2012-03-25	2.275	106.87	2587.67	1155.61	1669.18	6221.5	5916.14	8705.15	7758.66
2012-03-26	2.226	107.03	2577.4	1154.16	1655.46	6208.5	5826.22	8726.5	7782.85
2012-03-27	2.208	107.33	2574.57	1152.42	1652.44	6186.7	5794.58	8772.96	7767.33
2012-03-28	2.191	105.41	2566.92	1150.42	1683.18	6186.7	5720.53	8790.22	7782.84
2012-03-29	2.149	102.78	2553	1152.45	1648.87	6165	5690.07	8790.73	7782.84
2012-03-30	2.126	103.02	2553	1152.45	1648.87	6165	5690.07	8790.73	7782.84
2012-03-31	2.126	103.02	2553	1152.45	1648.87	6165	5690.07	8790.73	7835.15
2012-04-01	2.126	103.02	2567.98	1152.45	1661.67	6164.1	5721.83	8843.11	7907.41
2012-04-02	2.152	105.23	2559.87	1150.92	1654.39	6189	5777.29	8866.81	7908.3
2012-04-03	2.187	104.01	2563.57	1150.24	1693.67	6179.2	5792.53	8852.87	7930.58
2012-04-04	2.141	101.47	2563.77	1141.47	1703.3	6158.6	5806.18	8849.58	7895.36
2012-04-05	2.089	103.31	2558.98	1141.25	1686.5	6145.5	5827.19	8825.18	7895.36
2012-04-07	2.089	103.31	2558.98	1141.25	1686.5	6145.5	5827.19	8825.18	7862.51
2012-04-08	2.089	103.31	2558.14	1143.05	1668.62	6153.6	5841.5	8778.27	7717.72
2012-04-09	2.107	102.46	2546.54	1139.4	1657.59	6120	5829.33	8756.64	7697.7
2012-04-10	2.031	101.02	2546.82	1134.61	1678.4	6148.7	5882.93	8771.07	7551.88
2012-04-11	1.984	102.7	2532.03	1133.6	1672.01	6164.3	5906.7	8760.05	7573.28
2012-04-12	1.983	103.64	2523.1	1136.25	1678.74	6188.9	5981.14	8785.17	7573.28
2012-04-13	1.981	102.83	2523.1	1136.25	1678.74	6188.9	5981.14	8785.17	7573.28
2012-04-14	1.981	102.83	2523.1	1136.25	1678.74	6188.9	5981.14	8785.17	7524.36
2012-04-15	1.981	102.83	2512.27	1138.09	1675.15	6217.3	6003.47	8738.89	7348.33
2012-04-16	2.016	102.93	2499.67	1138.68	1649.25	6196	5949.02	8727.07	7277.89
2012-04-17	1.951	104.2	2504.88	1144.1	1649.14	6237.4	5983.1	8713.27	7511.72
2012-04-18	1.951	102.67	2513.01	1153.68	1642.65	6268	6007.71	8717.09	7513.85
2012-04-19	1.907	102.27	2500.22	1159.3	1638.25	6264.6	6004.12	8638.92	7513.85
2012-04-20	1.927	103.05	2500.22	1159.3	1638.25	6264.6	6004.12	8638.92	7513.85
2012-04-21	1.927	103.05	2500.22	1159.3	1638.25	6264.6	6004.12	8638.92	7618.07
2012-04-22	1.927	103.05	2495.78	1156.67	1650.2	6302.9	5970.32	8702.61	7581.16
2012-04-23	2.007	103.11	2499.35	1151.26	1640.55	6326.6	5958.68	8693.43	7525.17
2012-04-24	1.975	103.55	2505.09	1148.1	1670.05	6327.6	5952.32	8664.2	7512.26
2012-04-25	2.068	104.12	2512.19	1147.59	1660.26	6336.5	5913.85	8652.87	7541.5
2012-04-26	2.036	104.55	2507.9	1145.24	1651.9	6337	5839.19	8661.46	7541.5
2012-04-27	2.186	104.93	2507.9	1145.24	1651.9	6337	5839.19	8661.46	7541.5
2012-04-28	2.186	104.93	2507.9	1145.24	1651.9	6337	5839.19	8661.46	7607.59
2012-04-29	2.186	104.93	2512.17	1148.5	1639.44	6336.5	5870.75	8687.83	7555.77
2012-04-30	2.285	104.87	2503.82	1152.79	1630.95	6368.6	5868.9	8703.64	7558.47
2012-05-01	2.371	106.16	2504.78	1152.79	1623.52	6399.7	5833.26	8672.01	7545.28
2012-05-02	2.253	105.22	2505.54	1150.73	1596.92	6440.9	5852.2	8666.24	7545.91
2012-05-03	2.34	102.54	2501.44	1158.25	1582.09	6479.1	5862.43	8669.89	7545.91
2012-05-04	2.279	98.49	2501.44	1158.25	1582.09	6479.1	5862.43	8669.89	7545.91
2012-05-05	2.279	98.49	2501.44	1158.25	1582.09	6479.1	5862.43	8669.89	7450.26
2012-05-06	2.279	98.49	2495.31	1162.19	1560.28	6471.6	5846.98	8685.19	7377.61
2012-05-07	2.336	97.94	2487.84	1161.43	1564.15	6492.4	5791.63	8651.76	7358.87
2012-05-08	2.393	97.01	2486.12	1160.14	1555.89	6484.5	5802.06	8666.51	7371.42
[truncated: 1,059 more rows]

## Sheet: Returns
NG_Return	Oil_Return	ABU_Return	Bah_Ret	DU_Return	KW_Return	OM_Return	QA_Return	SA_Return	Dum_GFC	Dum_Houth_Yem	Dum_M.East_Instability	Iran Nuclear Negotiation
-0.000310414	-0.0169938	0.00445734	-0.000930598	-0.00410864	0.00332613	0.0126644	0.0225708	0.00542144	0	0	0	0
0.0551124	-0.0219601	-0.00724317	0.00269455	-0.00194479	0.0045352	0.00519781	-0.00160903	0.0101582	0	0	0	0
0.0466402	0.0146365	-6.94559e-05	0.00128829	0.0126947	0	0.0103857	0.00558641	0	0	0	0	0
0.0151676	-0.0291384	0	0	0	0	0	0	0	0	0	0	0
0	0	0	-0.000166573	0	0	0.00705627	0	0	0	0	0	0
-0.0509953	0.0344235	0	0	0	0	0	0	0	0	0	0	0
0.0300624	0.00914021	0	0	0	0	0	0	0	0	0	0	0
0.0814845	0.0339577	0	0	0	0	0	0	0	0	0	0	0
-0.0258079	-0.0170832	0	0.00321401	0	0	0	0	0	0	0	0	0
-0.0469711	0.00644045	0	0	0	0	0	0	0	0	0	0	0
0	0	0	0	0	0	0	0	0.00325396	0	0	0	0
0	0	-0.00221644	0.0030695	0.000964757	0.00324316	0.0108684	0.0191955	-0.00491483	0	0	0	0
0.036108	-0.0401364	-0.00795578	-0.000187932	-0.0138238	0.00138536	0.00372258	-0.00480163	-0.0460675	0	0	0	0
0.0157863	0.00631995	-0.00622339	-0.00182747	-0.0121538	-0.00767199	-0.00844451	-0.0198634	-0.0339881	0	0	0	0
0.0233514	-0.000340599	-0.0134375	-0.000897038	-0.0223426	-0.00943716	-0.0144333	-0.000442642	-0.0408975	0	0	0	0
0.0131394	-0.0142382	-0.0195412	-0.00225512	0.00185004	0	-0.00840948	-0.00861755	0	0	0	0	0
0.00891839	0.0215356	0	0	0	0	0	0	0	0	0	0	0
0	0	0	0	0	0	0	0	-0.0590457	0	0	0	0
0	0	-0.0169759	-0.00520796	-0.0586498	-0.00590132	-0.00869791	-0.0168611	0.0208287	0	0	0	0
-0.0512666	0.0147703	-0.0213806	-0.00966687	0.00104293	0.00830987	-0.00119948	0.0110119	-0.0199614	0	0	0	0
0.034769	-0.0183275	-0.013413	-0.000762601	-0.015832	-0.00116501	0.00312855	-0.0166463	0.00235938	0	0	0	0
0.00873032	0.0151569	0.00505936	-0.00311122	0.0148975	0.00156908	0.0056047	0.00143954	-0.0457851	0	0	0	0
0.0167325	0.0219862	-0.000882904	-0.000513366	-0.0035264	0	-0.00054694	-0.0139818	0	0	0	0	0
-0.0204465	-0.0260056	0	0	0	0	0	0	0	0	0	0	0
0	0	0	0	0	0	0	0	-0.0496445	0	0	0	0
0	0	-0.00668687	-0.00525882	-0.0118562	-0.00703674	3.38584e-05	-0.0318783	0.0771728	0	0	0	0
0.0127488	-0.0170944	0.0113031	0.000691107	0.0104306	-0.00330861	-0.00653269	-0.00544875	-0.026781	0	0	0	0
0.0104594	-0.00513436	-0.00554462	-0.00279963	-0.00878404	0.00232978	-0.015728	0.000187186	-0.0495678	0	0	0	0
0.0177678	0.00820237	0.00109417	-0.00164561	0.00647784	-0.00312704	-0.00836555	0.00610355	0.0456901	0	0	0	0
-0.0459924	-0.0434775	0.00188249	0.0032793	-0.00176401	0	0.00301249	-0.00215967	0	0	0	0	0
0.0532321	-0.00803074	0	0	0	0	0	0	0	0	0	0	0
0	0	0	0	0	0	0	0	0.0119485	0	0	0	0
0	0	0.000248186	0.000797413	-0.00599008	-0.00557909	-0.00245223	-0.00778367	-0.0166112	0	0	0	0
-0.0197562	0.0521888	-0.0160708	-0.00594285	-0.0153744	-0.0310119	-0.00155663	-0.00998505	0.0143692	0	0	0	0
-0.00387331	0.023032	-0.00431243	-0.00046824	-0.00214627	0.0146424	0.000255622	-0.0157476	0.0173337	0	0	0	0
-0.0343852	-0.0155769	-0.0111274	-0.00264666	-0.0086146	-0.00693391	0.00691556	-0.0397666	0.00812228	0	0	0	0
0	0	-0.0105589	-0.00287747	-0.00437515	0	0.00696781	0.010251	0	0	0	0	0
0	0	0	0	0	0	0	0	0	0	0	0	0
0	0	0	0	0	0	0	0	0.00548054	0	0	0	0
0	0	0.0084027	0.00165858	0.000347819	-0.00480705	-0.00361887	0.00234156	-0.0298725	0	0	0	0
0.0356362	0.0180667	-0.00362271	0.00206008	-0.00394905	-0.019278	-0.00793197	-0.00540954	0.00492201	0	0	0	0
0.0392303	0.0110462	-0.00655347	-0.00328978	-0.00716835	-0.0199708	0.00288881	-0.0114648	-0.00933478	0	0	0	0
0.0643657	0.0238164	-0.0137493	-0.000727351	-0.0221681	0.020422	0	-0.0203492	-0.0154995	0	0	0	0
-0.00304827	0.0106697	0.00251429	0.0168719	0.0316565	0	0	-0.0127558	0	0	0	0	0
-0.0488919	0.00474084	0	0	0	0	0	0	0	0	0	0	0
0	0	0	0	0	0	0	0	-0.0201318	0	0	0	0
0	0	0	-0.000646859	0	-0.044469	0.000142667	-0.00432378	-0.062303	0	0	0	0
-0.0759547	-0.0157308	-0.0124887	-0.0150177	-0.0336433	-0.018016	-0.00611634	-0.0167502	0.00312333	0	0	0	0
-0.0156223	-0.000160167	-0.000490276	-0.00465074	0.0198821	0.022475	-0.00336763	-0.000761837	0.0394897	0	0	0	0
0.00545031	-0.00385171	0.0134697	0.000524055	0.0181757	0.0234099	0.00180412	0.0349	-0.0117154	0	0	0	0
-0.0072737	0.00481233	0.0139304	0.00254618	0.0206459	0	0.000250621	0.0126273	0	0	0	0	0
-0.0144435	-0.0073884	0	0	0	0	0	0	0	0	0	0	0
0	0	0	0	0	0	0	0	-0.0108181	0	0	0	0
0	0	0.00803925	0.00408833	-0.000488445	0.0198648	-0.00416551	0.0368769	-0.0162802	0	0	0	0
-0.0178814	-0.0131442	-8.54645e-05	0.00184776	-0.016386	-0.0193958	-0.00098853	-0.0235506	0.01363	0	0	0	0
0.00040385	-0.00327225	-0.00124006	-0.00245669	0.00675728	-0.00109445	0.00640069	-0.0213032	0.00467465	0	0	0	0
0.0321818	0.00571944	-0.00223071	0.00119427	0.0166328	0.00885664	0.00780719	0.0110103	0.014361	0	0	0	0
-0.0154981	0.0184054	0.000105552	-0.00154771	-0.00103882	0	0.0105241	0.00346661	0	0	0	0	0
-0.0195141	0.0146104	0	0	0	0	0	0	0	0	0	0	0
0	0	0	0	0	0	0	0	0.0262829	0	0	0	0
0	0	-0.000603774	0	0.0193045	0.0220421	0.000214992	0.0148232	0.00818484	0	0	0	0
-0.046128	-0.0194212	-0.00207474	0	-0.0033933	0.0089191	0.00458871	-0.000189089	0.00223465	0	0	0	0
0.0011301	0.0149971	0.000605028	0.00709603	-0.00900917	-0.00102276	0.00498294	0.000525515	-0.0442676	0	0	0	0
-0.0453442	0.00898564	-0.00565456	-0.00273789	-0.0307035	-0.0075526	0.00739797	0.0308248	-0.003209	0	0	0	0
0.00456925	-0.0167752	-0.0133814	0.000768476	-0.00219607	0	0.00511794	0.0151688	0	0	0	0	0
-0.0245639	-0.00399777	0	0	0	0	0	0	0	0	0	0	0
0	0	0	0	0	0	0	0	-0.00860374	0	0	0	0
0	0	-0.0147588	0.00231112	-0.0280254	0.00399488	-0.0106568	0.0530717	0.00197168	0	0	0	0
0	0	0.000997782	-0.00213066	0.0125433	0.00172014	-0.00560205	-0.003926	0.00589945	0	0	0	0
-0.081941	-0.0212137	-0.000362094	0.000471818	-0.00277955	0.0011652	-0.000686294	0.0117882	-0.00743521	0	0	0	0
-0.0460294	-0.0125166	0.015113	0.00419953	0.0120927	0.0106049	0.00146005	0.0149956	0.0167851	0	0	0	0
0.0678731	0.00314388	0.00944553	0.0210168	0	0	0.00165323	0.0113256	0	0	0	0	0
0.00812948	0.00855409	0	0	0	0	0	0	0	0	0	0	0
0	0	-0.000987266	0.00383017	-0.000550144	0	0	0	0	0	0	0	0
-0.0218272	-0.0457481	0.00247965	0.00128843	0.00801134	0	0.00782196	-0.00132851	0	0	0	0	0
-0.000162272	-0.0479418	0.0278237	0.00616768	0.00903263	0	0.0157917	0.00084473	0	0	0	0	0
0.00356391	0.0128688	0	0	0	0	0	0	0	0	0	0	0
0	0	0	0	0	0	0	0	0.00432804	0	0	0	0
0	0	0.00965572	-0.0153485	-0.00563073	-3.9733e-05	0.00259508	-0.0149537	-0.0271922	0	0	0	0
0.0308893	-0.0039146	-0.0138147	0.00505379	0.00191791	0.00215324	-0.000719308	-0.0143051	-0.00271067	0	0	0	0
0.0389011	-0.00805518	0.00307062	-0.00125767	-0.00135006	0.00212883	0.00421246	0.00248393	-0.000395787	0	0	0	0
0.0185273	-0.029548	-0.00919451	-0.00502843	-0.0104502	-0.000534257	0.00759391	0.0156679	-0.0187124	0	0	0	0
-0.071004	-0.040421	-0.0118615	0.00262138	0.00283764	0	0.00609667	-0.0146887	0	0	0	0	0
0.0479422	0.0211699	0	0	0	0	0	0	0	0	0	0	0
0	0	0	0	0	0	0	0	-0.0481334	0	0	0	0
0	0	-0.0126339	-0.00307028	-0.0173296	-0.02181	0.00488588	-0.0232666	-0.0225028	0	0	0	0
0	0	-0.00138532	-0.00410842	0.00309202	-0.00446031	0.00608798	0.0145717	0.0253203	0	0	0	0
0.00558956	-0.0341684	-0.00134019	0.00931508	0.00423872	-0.002146	0.00471786	0.00850487	-0.0176165	0	0	0	0
-0.0627925	0.0199137	0.00349282	0.00667326	-0.00303246	-0.00267113	0.00390368	0.00186821	0.00420095	0	0	0	0
0.0143337	-0.0342713	-0.00440746	-0.00246356	0.0104018	0	0.00201833	-0.00412075	0	0	0	0	0
0.0851384	0.0294742	0	0	0	0	0	0	0	0	0	0	0
0	0	0	0	0	0	0	0	-0.00108112	0	0	0	0
0	0	0	0	0	-0.00196201	-0.00183162	5.33816e-05	0.00627875	0	0	0	0
0.0609833	-0.01668	0.00374741	-0.00563646	0.00675554	-0.0053229	-0.00435388	0.00192272	0.0106672	0	0	0	0
0.0372797	0.0736888	0.0142727	-0.00194022	0.017272	0.000462646	-0.0166126	-0.00237728	-0.0175633	0	0	0	0
-0.0234396	0.00597774	0.0121185	-0.00753417	-0.00293385	-0.00255236	-0.00235928	-0.0087343	-0.0291822	0	0	0	0
-0.072068	-0.0208037	-0.0054138	-7.7545e-05	0.0150345	0	-0.00142652	-0.00421241	0	0	0	0	0
0.038357	0.0217063	0	0	0	0	0	0	0	0	0	0	0
0	0	0	0	0	0	0	0	-0.00357455	0	0	0	0
0	0	-0.00209942	-0.00494792	0.00702433	0.00191488	-0.00528965	-0.00852561	0.0101672	0	0	0	0
-0.0366206	-0.0257713	-0.00202474	0	-0.0206382	-0.000205725	-0.00625566	-0.0354396	-0.0110386	0	0	0	0
0.11242	0.0533556	-0.00445898	0	-0.00779114	0.000267435	0.00169557	-0.0170196	0.00736109	0	0	0	0
-0.00947628	0.0203291	-0.013474	-0.0135276	-0.0175052	-0.00118343	0.00462768	-7.77089e-05	0.0141464	0	0	0	0
-0.0180304	-0.0145533	-0.0111137	0.00879	0.00792096	0	0.00352585	0.0110315	0	0	0	0	0
-0.00719715	0.0295757	0	0	0	0	0	0	0	0	0	0	0
0	0	0	0	0	0	0	0	0.0257551	0	0	0	0
0	0	0.00584552	-0.00147963	-0.00571991	-0.0114744	0.0016031	-0.000655056	-0.00919994	0	0	0	0
0.0209141	-0.00475544	-0.00330759	-0.00387307	0.0102695	0.000187463	-0.00546003	-0.00595358	-0.00625219	0	0	0	0
-0.00236066	0.00238055	-0.000304618	-0.000481716	-0.00552034	0.00483065	-0.0116556	-0.000987716	0.018153	0	0	0	0
0.0121372	-0.020071	-0.00286116	-0.00449483	0.0108101	-0.00176334	0.00198531	-0.00240059	0.00925948	0	0	0	0
0.0207966	0.034069	0.00205856	-0.00192856	-0.00670723	0	-0.00312607	-0.00223985	0	0	0	0	0
-0.00560582	0.00301004	0	0	0	0	0	0	0	0	0	0	0
0	0	0	0	0	0	0	0	0.00324305	0	0	0	0
0	0	0.00267285	-0.00133447	0.000153592	-0.00217214	-0.0044279	-0.0080698	0.00916788	0	0	0	0
-0.0798937	-0.0353478	-0.00020613	0.003021	-0.00070816	0.00308532	0.00229207	-0.0358204	0.00821727	0	0	0	0
0.0193249	0.0213921	-0.00355821	-0.0025122	-0.00271245	0.0006947	0.00250628	-0.0165665	0.0192898	0	0	0	0
-0.0172512	-0.0181109	-0.00193507	0.000914256	0.0148472	-0.000497647	-0.000967669	0.0111227	0.0291031	0	0	0	0
0.00701854	-0.000172429	0.00531077	0.00402026	0.000358173	0	0.00367077	0.0204101	0	0	0	0	0
0.0285251	0.0238553	0	0	0	0	0	0	0	0	0	0	0
0	0	0	0	0	0	0	0	0.0234738	0	0	0	0
0	0	0.00189784	0.00527989	-0.00171375	0.00237196	-0.000266129	0.0235017	0.00321869	0	0	0	0
0	0	0.00750867	-0.00820042	0.00750259	0.00358351	0.00146983	-0.0102329	0.016417	0	0	0	0
0.0108697	-0.0224767	0.016179	0.00693393	0.00496047	0.0036837	0.00536923	-0.00735017	-0.00532755	0	0	0	0
0.00801002	0.0338614	-0.00276483	-0.00432923	-0.00415439	-0.0010276	-0.000427922	0.0030653	0.0171988	0	0	0	0
0.0105381	0.0145433	-0.000631241	0.00466219	-0.00436574	0	0.00198672	-0.00277077	0	0	0	0	0
0.00361711	0.00311246	0	0	0	0	0	0	0	0	0	0	0
0	0	0	0	0	0	0	0	0.00905444	0	0	0	0
0	0	-0.00690017	-0.00100382	-0.00438726	0	0.00372293	-0.00710256	0.00878727	0	0	0	0
-0.0271877	0.00408064	0.0176134	-0.0022333	-0.00673683	0	0.000122822	-0.00528689	-0.0016998	0	0	0	0
-0.00185676	0.0011396	0.00752052	-0.00534399	0.00718355	0.00439074	-0.000271611	0.0115996	-0.00398342	0	0	0	0
-0.031419	0.00535498	0.00337687	-5.59628e-05	-0.00860107	-0.00170066	-0.00110451	0.00448252	-0.0139843	0	0	0	0
-0.00164519	0.00339285	-0.00647207	-0.00341031	-0.00782525	0	-0.00387193	0.00178423	0	0	0	0	0
-0.00619367	-0.00582337	0	0	0	0	0	0	0	0	0	0	0
0	0	0	0	0	0	0	0	0.0242511	0	0	0	0
0	0	-0.00151533	0.00266384	-0.00881723	0.00192584	-0.00108913	-0.00664758	0.0270653	0	0	0	0
0.00151756	-0.0258005	0.00582713	-0.00406872	0.0138663	-0.00246943	-0.00238073	-0.00208676	0.0127832	0	0	0	0
0.0296097	0.0102684	-0.00182058	0.00320958	-0.0117829	-0.00032835	-0.00366931	-0.00117772	-0.00242048	0	0	0	0
-0.0142879	0.018448	-0.0141052	-0.00569167	-0.000114278	0.00284895	0.00203648	-0.00612022	0.00895167	0	0	0	0
-0.0173917	-0.00291593	0.000964776	0.000723208	0.00671048	0	0.0020306	-0.00407683	0	0	0	0	0
-0.0217855	-0.0261335	0	0	0	0	0	0	0	0	0	0	0
0	0	0	0	0	0	0	0	0.0104495	0	0	0	0
0	0	0.0033448	-0.0018043	-0.01238	0.00874196	-0.00308506	-0.0129855	-0.0237635	0	0	0	0
-0.0244385	-0.0191667	-0.0146478	-0.0020196	-0.0195277	0.0074083	-0.0037793	-0.00189679	0.0113672	0	0	0	0
-0.00289771	-0.0167755	0.00654911	-0.000938217	0.000844983	0.0031769	-0.00619232	0.00525565	-0.0347128	0	0	0	0
0.0273362	0.00396245	-0.00846488	-0.00357233	-0.0134168	0.00952031	-0.0168334	0.00484682	0.0176642	0	0	0	0
-0.0176618	-0.0105437	0.000633441	0.00291647	-0.00394959	0	0.00867306	0.00694847	0	0	0	0	0
-0.00504215	-0.0076749	0	0	0	0	0	0	0	0	0	0	0
0	0	0	0	0	0	0	0	0.00558217	0	0	0	0
0	0	0.0100281	-0.000505164	-0.00791307	0.00898722	0.000548591	-0.00324179	0.0116379	0	0	0	0
-0.011183	-0.00914694	0.000989387	0.00592783	-0.0124862	0.008956	0.00189104	-0.00221296	0.00721249	0	0	0	0
0.00915904	0.00247088	-0.00846775	0.00203063	-0.0157409	0.00246766	0.00178103	-0.00199375	-0.00185769	0	0	0	0
0.0355403	0.0495202	0.00133218	0.000126485	0.00526931	0.00361731	-0.00259536	0.00301747	-0.00481487	0	0	0	0
0.0221003	0.0342985	-0.00605726	0.000463641	-0.011931	0	0.001628	-0.00364935	0	0	0	0	0
-0.0069916	0.0095185	0	0	0	0	0	0	0	0	0	0	0
0	0	0	0	0	0	0	0	-0.0152716	0	0	0	0
0	0	-0.0184325	0.00373872	-0.0277168	-0.00323746	-0.00646896	-0.00387802	0.00133215	0	0	0	0
-0.00206569	0.0100648	-0.00223777	-0.0061107	0.00670232	0.00699646	0.00382123	-0.0115254	-0.0599387	0	0	0	0
0.0337499	0.000317864	-0.00826203	-0.000939095	-0.00283866	-0.00774656	0.00174875	-0.00197384	-0.0141152	0	0	0	0
0.00730366	0.0181093	-0.00313707	0.00413012	0.0147972	-0.00388612	-0.0167461	0.00392403	-0.0160001	0	0	0	0
0.00672515	0.0299769	-0.00545038	0.0103601	-0.00478022	0	0.00321751	-0.00357027	0	0	0	0	0
0.0157771	-0.00242608	0	0	0	0	0	0	0	0	0	0	0
0	0	0	0	0	0	0	0	-0.0338093	0	0	0	0
0	0	-0.00505146	0	-0.00352348	-0.0111165	0.00101741	-0.00380702	0.0232353	0	0	0	0
-0.00766188	0.00106213	-0.0055957	-0.00662908	-0.0143915	0.0103237	-0.000599519	-0.0040964	-0.0309217	0	0	0	0
-0.0324596	-0.0199118	-0.0049084	-9.32184e-06	-0.000819755	-0.00212688	-0.000958536	-0.00961171	-0.00117894	0	0	0	0
0.0119137	-0.00403039	0.00810329	0.00328058	0.00202358	0.00502078	-0.00206252	-0.000213637	0.00682222	0	0	0	0
0.0121679	-0.00155449	0.0207355	-0.00190654	0.0248287	0	0.000983974	0.0066952	0	0	0	0	0
0	0	0	0	0	0	0	0	0.0535406	0	0	0	0
0	0	0.00765313	-0.00694068	0.0169459	0.00999557	0.0178848	0.0115028	-0.0116819	0	0	0	0
-0.00805125	-0.0440488	0.00302123	0.0019432	-0.00223699	0.00889126	0.00362897	0.00160283	-0.0136529	0	0	0	0
0.0419134	0.00615885	0.00633487	-0.000318145	0.00442982	-0.00989697	0.00411023	0.00973328	0.00236472	0	0	0	0
-0.00178072	0.00193705	0.00849909	-0.00401357	0.0119405	0.00159514	-0.00373058	0.0041858	-0.0135668	0	0	0	0
0.00874586	0.0292409	0.0128008	0.00016912	-0.00107376	0	-0.00137096	0.0040825	0	0	0	0	0
-0.0156442	-0.00345153	0	0	0	0	0	0	0	0	0	0	0
0	0	0	0	0	0	0	0	-0.0269718	0	0	0	0
0	0	-0.00263822	-0.00200309	-0.0226372	0.00636482	0.0047972	-7.45205e-05	-0.0316665	0	0	0	0
-0.0353569	-0.000314367	-0.00485599	0.00101145	0.00271723	0.0049215	0.0113489	0.00685044	0.0129035	0	0	0	0
-0.0149856	-0.00804992	0.0133918	-0.00151991	0.00941604	0.00628412	0.0228917	0.00555814	-0.0117314	0	0	0	0
0.0105935	0.000475323	0.00594762	-0.0054871	0.00846942	0.00502735	0.0063252	0.00149816	0.0135957	0	0	0	0
-0.000667156	-0.0208074	0.00615508	-0.00128878	0.000152669	0	-0.011104	-0.000575336	0	0	0	0	0
-0.0149267	0.0247597	0	0	0	0	0	0	0	0	0	0	0
0	0	0	0	0	0	0	0	-0.0177094	0	0	0	0
0	0	-0.000372057	0.00170064	0.0101069	0.00655147	-0.00663335	0.00968849	-0.0168042	0	0	0	0
0.0242266	0.0388383	0.000213545	0.00664216	-0.00822248	-0.00331744	0.00626256	0.0295282	0.00311374	0	0	0	0
0.00474935	-0.0200819	0.00107027	-0.00273078	-0.0036221	0.00391772	0.000939511	-0.00301271	-0.00880206	0	0	0	0
0.0119057	0.0193228	-0.00433992	-0.000113158	-0.00925957	0.00426663	0.00080045	-0.0088223	0.00990049	0	0	0	0
-0.0238216	-0.0119176	-0.0046588	-0.00210519	-0.0027506	0	-0.0022186	0.00224043	0	0	0	0	0
0.0421211	0.0212903	0	0	0	0	0	0	0	0	0	0	0
0	0	0	0	0	0	0	0	0.0289866	0	0	0	0
0	0	-0.00582139	-5.19779e-05	-0.00185109	-0.00019609	-0.00527845	0.00691175	-0.0113379	0	0	0	0
0.004078	-0.0113491	0.00129148	-0.00451346	0.00416733	0.000233437	-0.00386978	0.00427096	0.0082243	0	0	0	0
-0.0186129	-0.0201375	-0.00303138	0	0.0128795	0.00610598	0.00210811	0.00843433	0.0189039	0	0	0	0
0.0015536	-0.0112431	0.00673593	0.00349226	-0.0101744	0.00640091	0.00703329	0.00920704	-0.00425267	0	0	0	0
0.0276856	-0.00772448	0.00125897	0.00445538	0.00189313	0	0.00205823	0.0015007	0	0	0	0	0
-0.00113314	-0.0201413	0	0	0	0	0	0	0	0	0	0	0
0	0	0	0	0	0	0	0	-0.0260395	0	0	0	0
0	0	0.0235382	0.00542437	0.035081	0.0079531	-0.00637289	0.00994307	-0.000565527	0	0	0	0
-0.0202336	-0.00745546	0.00456454	0.00826064	-0.00500799	0.00092345	-0.00490784	0.0258371	0.000197565	0	0	0	0
-0.0184229	0.0127699	0.00418093	-0.000869026	0.00661401	-0.0050023	0.00329234	0.0190922	0.0100391	0	0	0	0
0.0108095	-0.0114693	0.00847878	0.00447646	0.0234178	0.00533125	0.00620882	-0.0124538	-0.00288415	0	0	0	0
0.0007769	0.00421531	0.00655632	-0.000787146	-0.00375797	0	0.00394254	0.0121772	0	0	0	0	0
0.0221449	0.00901923	0	0	0	0	0	0	0	0	0	0	0
0	0	0	0	0	0	0	0	-0.00116137	0	0	0	0
0	0	0.0239205	0.00224867	0.0356885	0.0066561	0.00304987	0.0238808	0.0109697	0	0	0	0
0.0066873	0.00144196	0.00820734	0.0102262	-0.00493064	0.00817954	0.00990294	0.00680852	0.00990403	0	0	0	0
-0.0111281	0.0113032	0.00337519	-0.00136876	0.0107824	-0.00927825	0.00106837	0.00173908	0.00385191	0	0	0	0
0.00330075	-0.00986327	0.00345653	0.00367631	-0.0169477	0.00751244	-0.000292176	-0.00437486	-0.00353979	0	0	0	0
0.0231767	0.0362649	-0.011981	0.000688946	-0.00901664	0	0.00710049	0.0200835	0	0	0	0	0
-0.0163559	0.00123267	0	0	0	0	0	0	0	0	0	0	0
0	0	0	0	0	0	0	0	0.0112254	0	0	0	0
0	0	0.0060641	0.00426453	0.0110688	0.00639973	0.00471798	0.0187138	0.00720439	0	0	0	0
-0.00390995	0.0202735	0.00678068	0.0210852	-0.00344178	0.00447876	0.00284563	-0.000528173	0.00450275	0	0	0	0
-0.014255	-0.0198117	0.000791377	0.00611343	0.0137227	0.00773899	0.00532967	0.00540722	0.000847719	0	0	0	0
-0.00565627	0.0122382	0.0203268	0.00484111	0.0126984	-0.000814614	0.00458558	0.0285049	-0.00737563	0	0	0	0
-0.00984591	-0.0244722	0.018401	0.00695159	0.0159327	0	0.00673014	-0.000438573	0	0	0	0	0
-0.00535214	0.0157678	0	0	0	0	0	0	0	0	0	0	0
0	0	0	0	0	0	0	0	0.00835495	0	0	0	0
0	0	0.0429256	0.00402782	0.0328032	0.0100739	-0.0083652	-0.000174193	-0.01044	0	0	0	0
0	0	-0.0102729	-0.00117093	-0.0163079	-0.00481717	-0.00819413	-0.021609	-0.00924447	0	0	0	0
-0.00643427	-0.0319466	-0.00434264	0.00750234	0.021712	0.00585141	0.000454974	-0.00284698	-0.0271719	0	0	0	0
0.0450759	0.00536956	0.00765032	0.00233164	-0.00560939	0.00647037	0.0109183	-0.0174642	0.00986586	0	0	0	0
-0.000755858	0.00815691	-0.00895484	-0.00339563	-0.000848597	0	0.0146741	-0.0167888	0	0	0	0	0
-0.00720929	0.016578	0	0	0	0	0	0	0	0	0	0	0
0	0	0	0	0	0	0	0	-0.0194317	0	0	0	0
0	0	0.00654176	0.0110517	0.00306049	-0.00279781	0.00991936	0.0206488	0.0140963	0	0	0	0
0.0389619	0.0172142	0.0025876	0.001001	-0.00498367	0.00305019	-0.00274152	-0.00406053	-0.0106297	0	0	0	0
-0.0156263	-0.00910339	-0.0119509	-0.00757944	-0.0120319	-0.000818281	0.00230402	-0.0158304	-0.00197128	0	0	0	0
0.00198216	0.00532037	0.00272094	0.00924128	-0.0130525	0.000679046	0	0.00162864	0.00154319	0	0	0	0
-0.0320681	0.0145988	0.00632299	-0.000888251	0.0271259	0	0	0.00664276	0	0	0	0	0
-0.0209202	-0.0329592	0	0	0	0	0	0	0	0	0	0	0
0	0	0	0	0	0	0	0	0.00692041	0	0	0	0
0	0	0.0112783	5.12667e-05	-0.00302247	0	0	0.00834073	0.00147913	0	0	0	0
-0.00720323	0.018512	-0.0101761	-0.000632473	-0.0137528	0.0032322	-0.0317616	-0.00222288	-0.0318456	0	0	0	0
0.0096796	-0.00944265	0.000732288	-0.00321984	0.00541223	0.00706222	0.0244025	0.000860927	-0.0188787	0	0	0	0
-0.0096796	0.013829	0.00111682	0.00570896	0.0151534	0.00572885	0.00919567	-0.00162952	0.000705131	0	0	0	0
0.0259485	0.020761	0.00260014	0.00338005	-0.00670973	0	0.00279539	-0.00293551	0	0	0	0	0
0.0139898	0.00516035	0	0	0	0	0	0	0	0	0	0	0
0	0	0	0	0	0	0	0	-0.0289886	0	0	0	0
0	0	-0.00345912	0.000866584	-0.00190388	0.00898641	0.00248952	-0.00405469	0.00359978	0	0	0	0
-0.0292179	0.0159023	-0.00231738	0.00430478	0.0108099	0.0110829	-0.00899336	-0.00938824	-0.00077837	0	0	0	0
-0.0224876	0.000144728	0.00410378	0.00707354	0.00396018	-0.00308545	-0.00703614	-7.67899e-05	0.0044201	0	0	0	0
-0.0171701	-0.0132568	0.0031744	-0.00108369	-0.00534229	0.00560056	0.00527453	0.00308341	0.0108591	0	0	0	0
-0.00583488	0.00672321	-0.00264048	0.000142879	0.00146204	0	0.00379322	0.00332603	0	0	0	0	0
-0.0301169	0.0071123	0	0	0	0	0	0	0	0	0	0	0
0	0	0	0	0	0	0	0	-0.00167079	0	0	0	0
0	0	-0.00495171	-0.00329983	-0.00524481	0.00370245	0.0036532	0.000316059	0.017322	0	0	0	0
-0.0270095	0.000578369	-0.0014519	0.00513863	-0.00519169	-0.00190384	-0.00222189	-0.00369131	-0.00341931	0	0	0	0
-0.00911926	-0.0205922	-0.0162417	0.00284807	-0.0165505	0.00630717	6.85622e-05	-0.00959954	0.000523231	0	0	0	0
0.00753299	0.017552	0.00276577	0.000472498	0.00790222	0.00228143	0.00901868	0.0106831	-0.0131593	0	0	0	0
-0.0403471	0.00866181	1.41059e-05	0.00714798	-0.00230196	0	0.00161829	0.00364378	0	0	0	0	0
0.0175757	0.0158292	0	0	0	0	0	0	0	0	0	0	0
0	0	0	0	0	0	0	0	-0.00374	0	0	0	0
0	0	0.00325595	0.000663881	0.00653856	-0.00180812	-0.0039184	0.0112803	-0.0103653	0	0	0	0
-0.00132969	0.00578403	0.00874349	0.00323839	0.00133771	0.0113091	-0.000670146	0.0116333	0.00618658	0	0	0	0
-0.00147951	0.00449124	0.015311	0.00150382	0.0140343	-0.00285234	0.0119428	0.0163664	0.00360069	0	0	0	0
0	0	-0.0027792	0.00188072	-0.00434344	0.00482859	0.00385429	0.00839915	0.0243806	0	0	0	0
-0.0203417	0.00558583	-0.00427595	0.00558004	-0.000463702	0	-0.00627196	0.000382643	0	0	0	0	0
-0.0266437	0.0138296	0	0	0	0	0	0	0	0	0	0	0
0	0	0	0	0	0	0	0	0.0216417	0	0	0	0
0	0	0.00808131	-0.000762439	0.0110567	0.0048706	-0.00176442	0.0176783	0.00127081	0	0	0	0
-0.00529019	-0.00855178	0.0102421	-0.000984652	-0.00372955	0.00360496	0.00136247	0.013815	-0.00123655	0	0	0	0
0.044099	0.00855178	0.00575151	0.00335205	0.0070189	0.00594454	0.00104848	-0.00579353	-0.0040889	0	0	0	0
-0.0148886	-0.0034395	-0.00405645	0.00308394	-0.00759681	-0.00185084	-0.00165956	-0.00764313	0.0185143	0	0	0	0
-0.0157291	-0.000827244	-0.00160006	0.000799048	-0.00175127	0	0.00154033	-0.0019276	0	0	0	0	0
0.0250792	0.0195321	0	0	0	0	0	0	0	0	0	0	0
0	0	0	0	0	0	0	0	0.0131784	0	0	0	0
0	0	-0.00192617	-0.000350524	0.000986851	-0.00554063	0.00373965	0.00527422	-0.010943	0	0	0	0
-0.0438788	0.00297137	0.00252582	0.00537882	-0.00256784	0.000544877	0.00429863	-0.00679776	-0.00199643	0	0	0	0
-0.0108808	-0.00175474	-0.00322494	0.00384053	-0.018042	0.00913721	0.00308157	-0.0101543	-0.00381236	0	0	0	0
0.0344405	0.0138192	-0.0149862	0.0038017	-0.0135087	-0.000104738	0.00777887	0.00148623	0.00327615	0	0	0	0
0.026902	0.0115256	-0.00404119	0.00116221	-0.00068828	0	0.00136775	-0.0142105	0	0	0	0	0
-0.0395429	-0.00462078	0	0	0	0	0	0	0	0	0	0	0
0	0	0	0	0	0	0	0	0.00537873	0	0	0	0
0	0	-0.00563225	-0.00502854	-0.00662477	-0.00636119	0.00236184	-0.0106072	-0.00875655	0	0	0	0
-0.0652213	-0.00903901	-0.00832969	-8.88713e-05	-0.00498651	0.00155564	0	0.00809477	-0.00543435	0	0	0	0
-0.029577	-0.017919	0.00676093	5.65554e-05	0.00924228	0.00587658	-0.01459	0.00114115	0.0195956	0	0	0	0
0.0105193	0.0310517	0.00312393	0.00980826	-0.00574009	0.00533801	0.00184418	-0.00507505	0.0084365	0	0	0	0
0.00303337	-0.0123319	-0.00454688	0.00124327	0.00238263	0	-0.00088279	-0.0037909	0	0	0	0	0
0.0277127	0.0272439	0	0	0	0	0	0	0	0	0	0	0
0	0	0	0	0	0	0	0	-0.00879208	0	0	0	0
0	0	-0.0132754	0.0216651	-0.0190572	-0.00177885	-0.000864895	6.47306e-05	0.00718586	0	0	0	0
0.0617215	-0.00246994	-0.027992	0.0044275	-0.00560557	0.00464877	-0.000280162	0.0031838	-0.0086804	0	0	0	0
-0.0485517	0.0178023	0.0145696	0.000338569	0.0109529	0.00183435	0.00042177	0.00313694	0.000943545	0	0	0	0
0.0256731	-0.0217147	-0.00997381	0.00810691	-0.0082052	-0.00388803	0.00301568	-0.00496236	-0.000438872	0	0	0	0
-0.0394978	0.00430276	0.0015514	-0.00342153	0.00310484	0	0.00395119	-0.00164771	0	0	0	0	0
-0.00262381	-0.0181179	0	0	0	0	0	0	0	0	0	0	0
0	0	0	0	0	0	0	0	0.00104602	0	0	0	0
0	0	-0.000640566	-0.0017753	-0.00318742	-0.00818455	0.00149465	-0.00555592	0.0050927	0	0	0	0
0.0191907	-0.0463686	0.00319873	0.00165136	0.00223438	0.00391188	0.00748128	-0.000350847	0.00797943	0	0	0	0
-0.00112821	0.0049834	0.00384518	0.00225942	0.00360735	0.00255938	0.0074622	-0.00148715	0.00991726	0	0	0	0
0.00305934	-0.00373522	0.00244422	0.0016835	0.00257241	-0.000184313	0.013565	5.32457e-05	-0.00209919	0	0	0	0
0.0571763	-0.00779189	0.00259296	-0.000354999	0.00279683	0	0.00912049	0.00176349	0	0	0	0	0
0.0349133	-0.00167762	0	0	0	0	0	0	0	0	0	0	0
0	0	0	0	0	0	0	0	0.000353443	0	0	0	0
0	0	0.00454437	-0.0224176	-0.00138459	-0.0035969	0.0094812	-0.00020465	0.0120132	0	0	0	0
-0.0038196	0.00209658	-0.000402158	-0.015264	0.00398513	-0.00322248	-0.00474637	-0.00144837	0.0140318	0	0	0	0
0.0212619	0.0105557	-0.00370116	0.00912356	0.000602566	0.00476559	-0.00524017	0.000324702	0.00869192	0	0	0	0
-0.0110114	0.0130398	-0.00366318	-0.00151018	-0.00876239	0.0054541	0.000554378	-0.00127946	-0.00890745	0	0	0	0
0.00160128	-0.0322899	-0.0122745	-0.000505228	-0.0152897	0	-0.0042019	-0.0146237	0	0	0	0	0
0.0194461	0.0137084	0	0	0	0	0	0	0	0	0	0	0
0	0	0	0	0	0	0	0	-0.00489436	0	0	0	0
0	0	-0.00897179	0.00384841	-0.0135618	-0.00343237	-0.00291835	-0.00775859	0.01732	0	0	0	0
-0.148934	-0.0120197	-0.00152766	0.00504124	-0.00465721	0.00356815	-0.00647671	0.0105463	0.00159853	0	0	0	0
-0.0376193	-0.0234736	-0.00216032	0.0101943	-0.0132989	0.00398509	-0.00502977	0.00492994	0.00180817	0	0	0	0
-0.0419544	-0.00302747	-0.0196709	-0.00441732	-0.0246626	0.00100174	-0.00425371	0.00401899	0.00482418	0	0	0	0
0.00785718	0.00819618	0.0247083	-0.00446449	0.0442161	0	0.00445502	0.0030856	0	0	0	0	0
-0.0177663	0.017883	0	0	0	0	0	0	0	0	0	0	0
0	0	0	0	0	0	0	0	0.000949069	0	0	0	0
0	0	0.0051376	-0.00430648	0.0326523	0.00215114	0.0046025	-0.00268886	0.00542235	0	0	0	0
-0.0262328	0.0123027	0.00216467	-0.00127458	-0.0091476	0.00770918	-0.00295114	-0.00416625	-0.000111735	0	0	0	0
0.0388274	-0.0033403	0.00348334	0.00794547	0.0118766	0.00421642	-0.00190263	0.00262383	0.00683996	0	0	0	0
-0.0295767	0.0245124	-0.00332329	-0.00160845	-0.0117588	-0.00602778	0.00207487	8.42662e-05	0.00968708	0	0	0	0
0.037058	-0.00204262	4.36461e-05	-0.00479744	0.00203954	0	0.00469789	0.00101198	0	0	0	0	0
-0.0300842	0.00922666	0	0	0	0	0	0	0	0	0	0	0
0	0	0	0	0	0	0	0	-0.0224794	0	0	0	0
0	0	0.00336954	0.00249233	0.00908839	0.00588674	-0.000535442	0.00505522	-0.00848401	0	0	0	0
0	0	0.004733	-0.00108938	-0.010537	-0.000141065	-1.05312e-05	0.0053591	0.00443787	0	0	0	0
0.0290189	0.0139487	-0.000759357	-0.00116569	0.00525548	0.000195918	0.00349329	0.0100871	-0.0178083	0	0	0	0
0.0307878	0.00862017	-0.00762546	0.00120123	-0.00144081	0.00266849	0.00121064	0.00586037	-0.00242077	0	0	0	0
-0.0270641	0.00749856	-0.00120859	-0.00431376	-0.00481302	0.00619376	0.000348836	0.00539787	0	0	0	0	0
-0.0267257	0.00522877	0	0	0	0	0	0	0	0	0	0	0
0	0	0	0	0	0	0	0	0.0155393	0	0	0	0
0	0	-0.00253549	0.000788948	-0.0130128	-0.00141456	-0.0058113	0.00490015	-0.006274	0	0	0	0
0.0684959	0.0102472	-0.00723323	0.000843763	-0.00388102	-0.0165869	-2.8607e-05	-0.011367	0.00442142	0	0	0	0
0.00727276	0.00950431	0.00642074	0.000332556	0.00127381	0.00775124	0.000641203	0.00199647	-0.0182438	0	0	0	0
0.0815194	0.0212478	-0.000128655	-0.00111291	0.0057764	0.00455646	0.0018085	0.00687894	0.00117556	0	0	0	0
-0.0656368	0.00225	-0.00162423	-9.51105e-05	-0.00291385	-0.00137571	4.35562e-05	-0.00359618	0	0	0	0	0
0.0406296	-0.0124381	0	0	0	0	0	0	0	0	0	0	0
0	0	0	0	0	0	0	0	0.00139346	0	0	0	0
0	0	-0.000120093	-0.00121742	-0.0067297	0.00163344	-0.00220874	0.0015306	-0.00546176	0	0	0	0
0.0578571	0.0184135	0.00094278	0.0065179	0.00310833	0.00346905	0.000989949	-0.00445978	0.00661253	0	0	0	0
-0.0128585	0.0115993	0.00366313	0.00084327	0.0035474	0.0046429	0.00480341	0.00363779	0.0034495	0	0	0	0
-0.0608911	0.00513951	0.00395766	-0.000610709	0.0126312	0.000348512	0.0101116	0.0108372	0.00214577	0	0	0	0
-0.0282264	0.0168234	0.00459852	0.00163822	-0.00564971	0.00086688	0.00967742	0.00851715	0	0	0	0	0
0.0119128	-0.0206143	0	0	0	0	0	0	0	0	0	0	0
0	0	0	0	0	0	0	0	-0.000631905	0	0	0	0
0	0	-6.07122e-05	-0.000712454	0.000229824	0.00195546	0.00667547	0.00585865	0	0	0	0	0
0.0465948	-0.00824265	0.00502948	-0.000504141	0.00244897	-0.00403103	0.00103134	-0.00769574	-0.00263	0	0	0	0
-0.00157109	-0.0176974	0.0048068	0.00171619	0.00841315	0.000527046	0.00949269	0.00214189	0.00695743	0	0	0	0
0.00985692	0.00963531	0.00989072	-0.00160195	-0.0105352	0.00101456	0.0106827	0.00221587	0.00301164	0	0	0	0
0.074386	0.0316242	-0.00168237	0.00418642	0.0020441	-0.00279833	0.00102254	0.0139868	0	0	0	0	0
-0.00710714	-0.0148295	0	0	0	0	0	0	0	0	0	0	0
0	0	0	0	0	0	0	0	-0.0076131	0	0	0	0
0	0	0.0101476	-0.00210085	0.000330827	-0.00262716	-0.00412936	0.0115646	-0.0040274	0	0	0	0
0.0258635	-0.0175421	0.0152469	0.0057384	0.00307617	0.00233214	-0.00320553	0.0244701	0.000771481	0	0	0	0
0.0520944	-0.0023707	0.012093	-0.00122409	0.009998	0.00394447	0.00822252	0.0263173	-0.00318059	0	0	0	0
-0.0204033	-0.00137509	0.00111251	-0.00313157	0.00389379	0.0022867	0.0117623	-0.012735	-0.0115803	0	0	0	0
0.0183816	0.0185902	-0.00075703	7.85099e-06	0.0169293	0.00138801	0.0198886	-0.000914686	0	0	0	0	0
-0.0468156	-0.00270503	0	0	0	0	0	0	0	0	0	0	0
0	0	0	0	0	0	0	0	-0.00935497	0	0	0	0
0	0	0.0105304	0.00541816	0.0214696	0.00334643	0.0219226	0.00971771	0.00436889	0	0	0	0
-0.0326202	-0.0274605	-0.000570993	0.00435936	-0.00884424	0.000667944	-0.00261673	-0.00250151	0.00274984	0	0	0	0
0.00248012	0.0155704	0.0109515	-0.000773869	0.00982287	0.000851557	-0.00441637	0.00100962	0.00482744	0	0	0	0
0.021193	0.0128747	0.00991073	-0.00716821	0.00592056	-0.00016105	-0.000775146	0.00312277	0.0105544	0	0	0	0
-0.0193006	0.021658	0	0.00842787	0	0.00310904	0.01694	-0.000168263	0	0	0	0	0
0.0141519	0.0073155	0	0	0	0	0	0	0	0	0	0	0
0.0653537	0.0287383	0.00908079	0	0.0305125	0	0	0	0	0	0	0	0
-0.0105321	0.0170374	0.0150081	0.00316547	-0.00074748	0.00442479	0	0	0	0	0	0	0
0.0122767	-0.00239986	0.0178211	0.0109894	-0.000381495	-0.000487292	0.0352597	0.0162733	0	0	0	0	0
-0.011327	0.0234081	0.0243578	7.27823e-05	0.0224799	8.37703e-05	0.0209514	0.0205712	0	0	0	0	0
-0.0462101	-0.00977152	0	0	0	0	0	0	0	0	0	0	0
0	0	0	0	0	0	0	0	0.0243785	0	0	0	0
0	0	0.0437851	-0.00139528	0.0319163	0.00330712	-0.00406593	0.00936304	-0.002729	0	0	0	0
-0.021534	-0.0118076	-0.0246812	0.0067589	-0.0127988	-0.00419087	-0.000501626	-0.00437935	0.00824682	0	0	0	0
-0.0190454	-0.0265016	0.00880657	0.00014858	0.0164385	0.00251967	-0.00455279	0.00612058	-0.000560863	0	0	0	0
0.0307313	0.0212342	0.0300413	-0.00014096	0.00576455	-0.00031176	0.00111847	0.00502254	0.00552401	0	0	0	0
0.0305108	0.0378509	-0.000388738	-0.00336989	0.00513609	-0.00401593	0.0123523	-0.00139268	0	0	0	0	0
0.00416494	0.0153579	0	0	0	0	0	0	0	0	0	0	0
0	0	0	0	0	0	0	0	0.0194619	0	0	0	0
0	0	0.00509777	3.44051e-05	0.0357665	-0.0065576	0.0136271	-0.00690488	0.000454866	0	0	0	0
0.00704082	0.0180166	-0.00499238	0.00324404	-0.00565002	-0.012436	-0.00357198	0.0307246	0.0149387	0	0	0	0
0.0984444	-0.0342592	-0.0132874	0.00699034	0.0136574	-0.0201392	-0.00493538	0.0182203	-0.00518775	0	0	0	0
0.0378004	0.0448942	0.0136761	0.00213556	0.0166341	0.0136591	0.00468856	0.00912361	0.0181037	0	0	0	0
0.0361918	-0.0110628	0.0162779	0.0133669	0.0126861	0.00752235	0.0117986	0.0322107	0	0	0	0	0
-0.025683	0.0257643	0	0	0	0	0	0	0	0	0	0	0
0	0	0	0	0	0	0	0	0.0237389	0	0	0	0
0	0	0.0093102	-0.00166299	0.0107358	-0.000349891	0.00206405	0.0314716	0.00423281	0	0	0	0
-0.0510557	-0.0205368	0.00963121	-0.00280651	0.0226651	0.000318794	0.00706201	0.00208518	0.00150011	0	0	0	0
-0.0171483	0.0285314	0.00342943	0.00164525	0.0351858	0.00138286	0.0116571	-0.0424801	0.0178515	0	0	0	0
-0.030867	-0.00341845	-0.0277913	-4.48345e-05	-0.0506219	-0.00813028	-0.00412222	0.00511693	0.00494395	0	0	0	0
0.0116061	-0.00948764	-0.0244931	-0.000351273	-0.00065603	-0.0134267	-0.00163472	-0.00667012	0	0	0	0	0
0.0235757	0.00896867	0	0	0	0	0	0	0	0	0	0	0
0	0	0	0	0	0	0	0	0.00089506	0	0	0	0
0	0	0.00215495	-0.00571615	-0.0135769	-0.0268769	-0.00391819	-0.0156386	-0.000513443	0	0	0	0
0.00807168	-0.0178071	0.00541307	0.00428363	0.0451128	0.014256	-0.0124284	0.0142952	0.00731761	0	0	0	0
-0.00150849	-0.037143	0.00029202	-0.00774038	-0.0224177	-0.00797678	0.00508837	0.00833026	0.0091549	0	0	0	0
-0.0144453	0.0315259	-0.0149861	-0.0078806	0.0167321	0.00600665	0.00137869	-0.00987441	-0.000627549	0	0	0	0
-0.0173805	-0.00703928	0.00413129	0.00554675	0.00725352	0.00484997	-0.000458533	0.0050059	0	0	0	0	0
0.0383462	0.0177165	0	0	0	0	0	0	0	0	0	0	0
0	0	0	0	0	0	0	0	-0.00270958	0	0	0	0
0	0	0.00962019	-0.00157408	0.0124349	-0.00200459	-0.000954522	-0.00112975	-0.0057278	0	0	0	0
-0.0271109	-0.00484875	-0.00289456	-0.0050568	-0.0102908	0.0101816	0.0037894	-0.00237674	0.0148266	0	0	0	0
-0.040624	0.0351933	0.0162571	-0.00356879	-0.0183621	0.00613066	0.00505463	-0.00243143	0.0174981	0	0	0	0
0.00971592	-0.00757735	-0.0117513	-0.0258697	-0.0175497	-0.00531265	0.00515752	-0.00496032	0.011438	0	0	0	0
0	0	-0.0199049	0.0155187	-0.0115445	-0.00462299	0.00529121	-0.00865351	0	0	0	0	0
0.0196728	0.00910632	0	0	0	0	0	0	0	0	0	0	0
0	0	0	0	0	0	0	0	0.0125094	0	0	0	0
0	0	0.00497227	0.00431702	0.00589991	-0.0122128	0.00855759	0.00454558	0.00163121	0	0	0	0
0.00298256	-0.00490097	0.00507604	-0.00416651	-0.00735798	-0.0039638	0.00506898	-0.00703653	-0.0078764	0	0	0	0
-0.0217286	-0.0341486	-0.0254078	0.00238189	-0.0231937	-0.00250772	0.00276477	0.00106256	-0.0207252	0	0	0	0
-0.0479767	-0.041078	-0.0108602	0.00450925	0.00507372	-0.00613751	0	-0.000543321	0.0126649	0	0	0	0
0.0339848	0.00429445	0.0257946	-0.00517546	0.0159504	-0.0147594	0	-0.00811281	0	0	0	0	0
-0.0203342	-0.0255968	0	0	0	0	0	0	0	0	0	0	0
0	0	0	0	0	0	0	0	0.00227331	1	0	0	0
0	0	0	0.000404396	0	0.0134914	-0.00469431	-0.0413179	0.00233918	1	0	0	0
-0.0121247	0.00674084	0	-0.00119055	0	-0.0102358	0.00331347	0.0191212	0.0156814	1	0	0	0
-0.00821217	-0.0111469	0.0248109	0.00893105	0.0193757	-0.00433481	0.0112916	-0.00297026	0.00746201	1	0	0	0
0.00418411	-0.00944208	0.0126389	-0.00467242	0.0137041	0.00348259	0.0212243	0.0130281	0.0106742	1	0	0	0
0.01998	0.0308375	0.00696112	0.00416411	0.00325956	0.00265354	0.0233976	0.0214195	0	1	0	0	0
-0.0241641	-0.0218484	0	0	0	0	0	0	0	1	0	0	0
0	0	0	0	0	0	0	0	0.0191864	1	0	0	0
0	0	0.0303411	0.000817758	0.0231121	0.0108873	-0.00117387	0.0173682	-0.00755263	1	0	0	0
-0.0173403	-0.00476894	0.00480994	-0.00292255	-0.00996402	0.000204132	0.0104978	-0.00741723	0.0264765	1	0	0	0
0.00750871	0.0242872	0.00107313	0.00625544	0.0262165	-0.00170783	0.00645948	-0.00283169	0.0473431	1	0	0	0
0.0445806	0.0474033	6.86942e-05	0.0124699	-0.000529949	-0.000891845	-0.0105001	-0.00150145	0.0263599	1	0	0	0
-0.0294522	-0.0229329	0.00166273	-0.00185156	-0.00373492	0.00190546	0.000777324	-0.00183256	0	1	0	0	0
-0.0236331	-0.0106801	0	0	0	0	0	0	0	1	0	0	0
0	0	0	0	0	0	0	0	-0.00811388	1	0	0	0
0	0	0.00501349	0	-0.00112564	0.00392213	0.00137807	-0.00171342	0.012274	1	0	0	0
0.00142248	-0.00703686	-0.00492943	0	-0.00125936	0.00204059	0.00521986	-0.000802857	0.0267396	1	0	0	0
0.0149551	-0.00154594	0	-0.000678257	0	0	0.000746162	0	0	1	0	0	0
0.00530728	0.00825405	0	0	0	0	0	0	0	1	0	0	0
-0.00586758	-0.00197477	0	0	0	0	0	0	0	1	0	0	0
0.00739865	0.0244087	0	0	0	0	0	0	0	1	0	0	0
0	0	0.0130515	0.00249598	0.0159474	0	0.00796377	0	0	1	0	0	0
-0.023216	0.00874952	0.00427452	0.00831996	0.00548273	0.00623413	-0.00171965	0.0184654	0.0209025	1	0	0	0
0	0	0.0069867	0.00152393	0.0220257	0.000242103	-0.0119708	0.000464683	-0.0192999	1	0	0	0
0.00298486	0.0193588	0.000824347	0.00315968	0.00598153	-0.00180104	-0.0038037	-0.00198471	-0.0017456	1	0	0	0
0.0177245	0.00675012	-0.00687666	0.00810248	-0.00413584	0.00616497	-0.00285081	0.00201063	0	1	0	0	0
0.0294018	-0.00643757	0	0	0	0	0	0	0	1	0	0	0
0	0	0	0	0	0	0	0	0.000962855	1	0	0	0
0	0	-0.00498623	0.00631945	-0.000383197	0.00489677	0.00131453	0.00558711	-0.0152368	1	0	0	0
0.0130475	-0.000208355	-0.0064404	0.00791797	-0.0115698	0.00404515	0.0109781	-0.0121446	-0.00493676	1	0	0	0
0	0	0	0	0	0	0.0158312	0	-0.0294893	1	0	0	0
0.0478798	0.0372231	0.0163881	-0.00414611	0.0119647	-0.00408512	0.0104252	0.00510362	0.000347023	1	0	0	0
-0.0226755	-0.00442657	0.00946445	0.0127686	0.0141104	0.00747934	0.0348894	0.00416289	0	1	0	0	0
0.0215284	-0.0128877	0	0	0	0	0	0	0	1	0	0	0
0	0	0	0	0	0	0	0	0.0489642	1	0	0	0
0	0	0.0155074	0.00105373	0.0165798	0.0141672	0.025577	0.010528	0.0210693	1	0	0	0
0.00483462	-0.0292249	0.00458474	0.00408573	-0.00730232	0.00487022	-0.0229215	0.0298569	0.000130433	1	0	0	0
0.011107	0.012956	-0.00390412	-0.00391321	0.00156905	0.00443587	0.00673069	0.0348337	-0.00563453	1	0	0	0
0.0164326	-0.00687503	-0.00671904	0.00365185	-0.0119524	0.00908971	-0.0108489	0.00859316	0.00441127	1	0	0	0
0.0195629	-0.0206999	0	0	0	0	0	-0.00118853	0	1	0	0	0
-0.00595059	-0.0109443	0	0	0	0	0	0	0	1	0	0	0
0	0	0	0	0	0	0	0	0.0181312	1	0	0	0
0	0	0.019337	0.00025778	0.00455396	0.00930467	0.00278515	0.0159108	-0.0111857	1	0	0	0
0.0172678	0.0161596	0.0175793	0.00188479	0	0.00899266	0.01018	0.00288592	0.00291615	1	0	0	0
-0.0189745	-0.0247192	0.00765744	0.00113202	0.0293823	0.00752118	0.00422826	0.00158633	-0.000316411	1	0	0	0
-0.00771637	-0.0116013	-0.0102626	0.00396802	-0.0239988	0.00574727	-0.0101047	-0.0118615	-0.0225309	1	0	0	0
-0.00641423	-0.00784664	-0.00764795	0.0031128	-0.01352	-0.00376558	-0.0001377	-0.012628	0	1	0	0	0
-0.0109495	0.00486996	0	0	0	0	0	0	0	1	0	0	0
0	0	0	0	0	0	0	0	-0.0041493	1	0	0	0
0	0	-0.0316997	0	-0.032166	0.00315511	0.00467324	-0.00966077	-0.077112	1	0	0	0
0	0	-0.0158352	0	-0.0547509	-0.00733995	0.0024765	-0.0431409	-0.0274332	1	0	0	0
-0.0412495	-0.00798142	-0.0707554	-0.0101119	-0.0641315	-0.0160854	-0.0869899	-0.0807413	-0.100986	1	0	0	0
-0.00640902	-0.0323484	0.0614332	0.00639819	0.0994144	0.00925785	0.0280281	0.040823	0.0010545	1	0	0	0
0.0234725	0.0274394	0.00138477	-0.00607605	-0.0269158	0.00161512	-0.00908658	-0.00345704	0	1	0	0	0
0.0229342	0.0144351	0	0	0	0	0	0	0	1	0	0	0
0	0	0	0	0	0	0	0	0.0079651	1	0	0	0
0	0	0.0219486	0.00175203	0.0118001	0.00567745	0.0164268	0.00822053	0.0364104	1	0	0	0
0.0139323	0.00308201	-0.0114226	0.0041924	-0.0391816	-0.000112484	0.0131862	-0.00310542	-0.0403536	1	0	0	0
-0.0123052	0.00711825	-0.0123699	-0.00318548	0.00788474	0.00613063	-0.0123801	-0.0170519	0.0147244	1	0	0	0
0.00610936	0.00750126	0.00268603	-0.000581892	0.0048479	0.000454561	-0.0112951	0.00422429	0.0192375	1	0	0	0
0.00359824	-0.00630163	-0.00345605	0.000203522	0.0170699	0.00572761	0.0033374	0.00611974	0	1	0	0	0
-0.0422473	-0.0308807	0	0	0	0	0	0	0	1	0	0	0
0	0	0	0	0	0	0	0	-0.00125604	1	0	0	0
0	0	0.0256146	0.00534812	0.0298114	0.00893791	-0.00557695	0.0294362	0.00183328	1	0	0	0
0.0165293	0.011845	0.0102647	-0.00938703	0.0120156	0.00263951	0.032405	0.0327868	0.00961865	1	0	0	0
0.00923414	-0.0180468	0.00332182	0.0114942	0.00198579	-0.000380832	0.000816945	-0.00468393	0.000214311	1	0	0	0
0.00652613	-0.0144691	-0.0129958	-0.00645256	-0.0265462	-0.00450775	-0.000823313	0.000496541	-0.0295378	1	0	0	0
0.0134197	0.01107	0.0183662	0.00741598	0.0111665	0.00696596	0.00473644	-0.00217706	0	1	0	0	0
0.024265	0.0406994	0	0	0	0	0	0	0	1	0	0	0
0	0	0	0	0	0	0	0	-0.0351625	1	0	0	0
0	0	-0.0176672	0.00920119	-0.0315111	0.00119035	-0.00801519	-0.00570308	-0.0201741	1	0	0	0
0.0273306	0.0196381	0.00238309	-0.00698744	-0.000292969	-0.00638456	0.00453785	-0.00137363	-0.00626603	1	0	0	0
-0.0111983	-0.00869244	-7.86363e-05	-0.00463469	0.00620364	0.00640645	0.00462182	-0.0202264	0.0289208	1	0	0	0
-0.00570615	0.00526741	0.00642984	0.00549271	0.0037979	-0.000167874	0.0134607	0.00849658	0.00328526	1	0	0	0
0.0447627	0.0232088	0.00806601	-0.00103465	0.0144581	0.000912019	-0.000855089	0.00966031	0	1	0	0	0
-0.0128501	0.000418936	0	0	0	0	0	0	0	1	0	0	0
0	0	0	0	0	0	0	0	0.0303355	1	0	0	0
0	0	0.00236015	-0.00467456	0.00290913	-0.000503332	0.00596204	-0.00423581	0.0108585	1	0	0	0
0	0	-0.0142918	0.00171654	-0.00785891	0.00516714	0.0121603	0.00824333	0.0166114	1	0	0	0
0.035951	0.0461439	0.00185958	0.0087004	0.00298469	0.00645406	0.0071921	0.00109273	0.00941557	1	0	0	0
-0.00133764	0.00727276	0.00389222	0.00524844	0.0245802	0.00413844	0.00480492	-0.000389478	0.0235484	1	0	0	0
-0.00828858	-0.0252313	0.011176	0.00404537	0.00460346	-0.000567572	0.0117089	0.00106595	0	1	0	0	0
0.0282771	0.00588715	0	0	0	0	0	0	0	1	0	0	0
0	0	0	0	0	0	0	0	0.0220006	1	0	0	0
0	0	0.00468093	-0.000487367	-0.0014704	0	0.0278007	0.00293275	-0.0188289	1	0	0	0
0.00436396	0.00424157	-0.00288582	-0.00517724	0.00662345	0	-0.00818851	0.00360717	0.0204256	1	0	0	0
0.00217486	0.0164913	0.00705542	0.00451195	0.000555181	0	0.0109216	0.00877375	-0.00580892	1	0	0	0
-0.0304391	-0.012368	-0.00202052	0.00172327	0.000677949	0.00648985	0.00282616	0.00934571	-0.000512378	1	0	0	0
0.0558573	0.0291768	-0.00309763	0.00203971	0.00479322	0.000285559	0.00155967	0.0218769	0	1	0	0	0
-0.00818762	-0.00733751	0	0	0	0	0	0	0	1	0	0	0
0	0	0	0	0	0	0	0	-0.0103628	1	0	0	0
0	0	-0.00586904	0.00251005	-0.0157692	-0.00235115	0.00236143	-0.00372808	-0.028397	1	0	0	0
-0.00213767	0.00597192	-0.00370616	-0.00521435	-0.0152982	0.00287922	0.00272077	-0.00718818	-0.00381859	1	0	0	0
0.000748703	-0.0290162	0.0109718	-0.00275701	0.0136657	0.00444896	0.00877318	0.00837115	0.0182724	1	0	0	0
0.0406466	0.0490198	-0.00015554	-0.00108956	-0.00901558	0.00114285	0.0204763	0.00363497	-0.00309693	1	0	0	0
0.000102654	0.00904811	0.00658404	0.00201057	0.0047623	0.00438183	-0.00261887	-0.00445381	0	1	0	0	0
0.00276767	-0.00303865	0	0	0	0	0	0	0	1	0	0	0
0	0	0	0	0	0	0	0	-0.00753038	1	0	0	0
0	0	-0.00824463	0.00746231	-0.0138912	0.00441897	-0.0145946	-0.00388012	-0.0102289	1	0	0	0
0.0257681	0.025817	-0.00581718	-0.00805179	0.000853249	-0.00310604	-0.00144198	-0.0102952	-0.0101304	1	0	0	0
-0.00239712	0.0078468	-0.0117263	-0.00401356	-0.00744479	0.00296539	0.00717033	0.00153907	0.0138161	1	0	0	0
0.0010994	0.0107012	0.00735579	-0.00375542	0.0183167	0.00109658	0.00732529	0.0101776	0.000209554	1	0	0	0
0.0216401	0.00372305	-0.00681047	-0.00209089	-0.0113948	0.00256104	0.00452429	-0.00284697	0	1	0	0	0
-0.0360274	-0.00108824	0	0	0	0	0	0	0	1	0	0	0
0	0	0	0	0	0	0	0	-0.0194903	1	0	0	0
0	0	-0.0107177	-0.00284767	-0.013728	0.00133055	-0.000292717	-0.0183121	-0.00343696	1	0	0	0
-0.0810228	-0.041972	-0.0173345	-0.0218782	-0.0166188	-0.010857	-0.0124892	0.00148705	-0.0208897	1	0	0	0
0.0339235	0.034778	-0.00506987	0.00507268	0.00637527	0.00708485	-0.0114317	-0.0117169	0.00796618	1	0	0	0
-0.0423102	-0.046198	0.0212289	0.00413132	-0.00704552	0.0153292	0.0081381	0.00721469	-0.00519706	1	0	0	0
0.00453315	-0.0255927	0	0	0	0	-0.00161721	-0.0276074	0	1	0	0	0
0	0	0	0	0	0	0	0	-0.00912607	1	0	0	0
0	0	-0.00686198	0.00105519	-0.00545208	-0.0015993	-0.0105761	-0.00848182	-0.00471978	1	0	0	0
0.028707	-0.00966954	-0.0157068	-0.0013129	-0.0271281	-0.00369299	-0.001955	-0.0133636	-0.00317454	1	0	0	0
0.0096011	0.00356295	0.00730249	-0.00274585	0.0125812	-0.0041605	-0.00357821	-0.01681	0.013677	1	0	0	0
0.0161132	0.0451989	0.0152876	-0.000319524	-0.001336	-0.00705726	-0.0065233	0.0183152	-0.00985053	1	0	0	0
0.000626632	0.0157395	-0.00242351	-0.00141934	-0.0102641	0.00800657	-0.017165	-0.00291423	0	1	0	0	0
0.0229136	-0.018387	0	0	0	0	0	0	0	1	0	0	0
0	0	0	0	0	0	0	0	-0.0252223	1	0	0	0
0	0	-0.0135288	0.00453483	-0.0292505	-0.000334948	-0.00886608	3.31287e-05	-0.00961654	1	0	0	0
0.030252	-0.0390011	-0.0100864	-0.00134324	0.019435	-0.0028096	0.00622668	-0.0109035	0.00964657	1	0	0	0
-0.0380374	-0.00592419	0.0126123	-3.58443e-05	0.0151558	0.00873137	0.00815566	0.00927996	-0.00133311	1	0	0	0
0.0110453	0.0374175	0.0171125	0.00567605	0.004497	0.00313109	0.014312	0.00348219	0.0220979	1	0	0	0
-0.0431258	-0.00958504	0.0137866	0.0102655	0.00138963	0.00298341	0.0108716	0.0066203	0	1	0	0	0
-0.0101394	0.0228516	0	0	0	0	0	0	0	1	0	0	0
0	0	0	0	0	0	0	0	0.0244875	1	0	0	0
0	0	0.0029291	0.00967918	0.00918433	0.00137131	0.00949138	0.0211549	-0.0108732	1	0	0	0
0.0490864	0.0265667	-0.00733889	-0.00510351	-0.00616093	-0.00226816	0.0178833	0.00207925	0.0110188	1	0	0	0
-0.00964704	-0.00542306	0.00469133	-0.00239081	-0.0084813	0.00945224	0.0121597	0.0108558	0.00142298	1	0	0	0
0.0363529	0.0216082	0.00916728	-0.00616508	-0.000750841	0.00415509	-0.0100984	0.0154404	0.00825778	1	0	0	0
0.00416791	-0.00687848	0.0150788	0.00257517	0.00381644	0.000197431	0.00667373	0.0312076	0	1	0	0	0
-0.0197016	0.000272418	0	0	0	0	0	0	0	1	0	0	0
0	0	0	0	0	0	0	0	0.00534367	1	0	0	0
0	0	-0.00491037	-0.00490845	-0.00205433	0.00125856	0.0103552	0.00179653	0.00100445	1	0	0	0
0.0152353	0.0146014	-0.00228147	-0.000859506	-0.00342959	-0.00448361	0.00150501	0.00843046	0.00437954	1	0	0	0
0.0150067	0.0180009	0.00224644	0.00313965	0.00919997	0.00306166	0.000195266	0.0316965	-0.00849793	1	0	0	0
0.0220961	0.0099686	0.00504791	0.00698881	0.00778987	0.00362232	0.0067352	0.0124599	0.0112191	1	0	0	0
-0.00480401	-0.000609252	0.00676514	0.00761774	0.0124177	0.00224292	0.00549665	0.0268402	0	1	0	0	0
0.019457	0.0158069	0	0	0	0	0	0	0	1	0	0	0
0	0	0	0	0	0	0	0	-0.0139288	1	0	0	0
0	0	0.0180191	-0.00407146	0.0225422	0.000608989	0.00408705	-0.0262449	0.00257115	1	0	0	0
0.0136963	0.00674726	-0.000866363	-0.00268137	0.00149224	-9.47072e-05	0.00519616	0.0109776	0.0122316	1	0	0	0
-0.0118089	0.0159598	0.00362452	-0.00459326	0.00984386	-0.00195703	-0.00023666	0.00122079	0.00560427	1	0	0	0
0.0162712	-0.00900414	0.000319063	0.00269018	-0.0121137	-0.00204237	-0.00701623	0.0102933	0.00628786	1	0	0	0
0.000834454	-0.0191165	-0.00180205	-0.000679794	0.00604734	-0.00835529	0.00288846	-0.00236005	0	1	0	0	0
0.0159062	0.0209744	0	0	0	0	0	0	0	1	0	0	0
0	0	0	0	0	0	0	0	0.0151238	1	0	0	0
0	0	0.00238408	-0.00227874	0.00752625	-0.00933786	0.0102433	-0.0103595	-0.0138769	1	0	0	0
0.0285053	0.00193872	-0.00414936	0.00410926	-0.0123024	0.00151291	0.00949419	-0.00358847	0.0143191	1	0	0	0
-0.0396038	-0.026625	-0.00136959	0.00202374	0.00644138	0.0103969	-0.0135843	0.00595536	0.0182436	1	0	0	0
9.22297e-05	-0.0189451	-0.000384783	-0.00264293	-0.00243876	0.00363464	-0.00070531	-0.000420665	-0.00231796	1	0	0	0
-0.0263517	-0.00831937	0.00718818	0	0.01347	0.00432659	0.00461161	0.00237908	0	1	0	0	0
0.0202463	0.033214	0	0	0	0	0	0	0	1	0	0	0
0	0	0	0	0	0	0	0	-0.000841787	1	0	0	0
0	0	0.00409323	-0.00420369	0.00469019	0.0113486	-0.00131937	0.00497868	-0.000244619	1	0	0	0
0.0365333	0.0308967	0.00176043	-0.000912189	0.000768163	0.00506648	-0.00929364	0.00191944	-0.00245048	1	0	0	0
-0.00250806	0.015467	-0.00284318	0.000346589	-0.00388278	0.00276968	0.014428	0.0224552	-0.0104214	1	0	0	0
0.0157498	0.0137753	-0.00744031	-0.00736426	0.00596873	0.000824096	0.00823605	0.00679727	-0.0157152	1	0	0	0
-0.00566624	0.00129439	0.00642789	0.00254014	-0.00507981	0.000312181	-0.00659665	0.000262479	0	1	0	0	0
0.0240362	0.018186	0	0	0	0	0	0	0	1	0	0	0
0	0	0	0	0	0	0	0	-0.0279025	1	0	0	0
0	0	-0.00570853	0.0036955	-0.0152672	-0.00608848	-0.00421661	-0.00222046	0.0200369	1	0	0	0
-0.020668	-0.0138297	0.00405271	0.000587467	0.00998215	0.00138882	0.00890431	0.0103648	-0.00831062	1	0	0	0
0.0106501	0.0125587	-0.000881705	-0.0024477	-0.0135415	-0.00825438	0.00310041	0.00685539	0.0138895	1	0	0	0
0.0152913	-0.0126392	0.000788198	0	-0.00602741	0	-0.00695486	0.00468382	0.00344653	1	0	0	0
-0.017307	-0.000805348	-0.00184408	0.00644462	-0.000230386	0	0.00358019	-0.00330311	0	1	0	0	0
-0.0271212	0.017332	0	0	0	0	0	0	0	1	0	0	0
0	0	0	0	0	0	0	0	-0.0122021	1	0	0	0
0	0	-0.00246674	0.00425474	-0.00741823	-0.00290385	0.00151101	0.0091868	-0.00187458	1	0	0	0
-0.0126997	0.00599986	-0.00774903	0.00700712	0.00242996	0.00100484	-0.00330523	0.00412364	-0.00163821	1	0	0	0
0.0368338	0.0157742	-0.00595626	0.00210929	-0.00120097	0.00496886	-0.00072423	0.0164023	0.00441362	1	0	0	0
0.023909	0.0312716	-0.00639555	0.00111897	-0.00548723	0.00413641	0.00475868	-0.00643513	-6.51302e-05	1	0	0	0
0.00488496	-0.0178806	0.0114029	0.00202278	0.0136357	0.000540885	0.00625845	-0.0198291	0	1	0	0	0
0.013586	0.0104944	0	0	0	0	0	0	0	1	0	0	0
0	0	0	0	0	0	0	0	-0.000707401	1	0	0	0
0	0	0.0088598	-0.00103343	0.00122103	-0.00134942	0.00157309	-0.00517844	0.00511118	1	0	0	0
0	0	0.00216935	-0.0110002	-0.0118024	0.00137612	-0.000973526	0.00170314	-0.0168205	1	0	0	0
-0.00473414	-0.0255913	-0.000237261	0.00305086	0.00232138	0.000553922	-0.00107215	0.00737968	-0.00746083	1	0	0	0
0.00969776	0.0167774	-0.00315554	0.000783105	0.00336263	0.000526942	0.00348681	-0.0090761	0.000955013	1	0	0	0
-0.0377984	-0.0342358	0.00770751	0.0043553	0.00172904	0.00122623	0.00420626	-0.00204339	0	1	0	0	0
0.0197616	0.00574873	0	0	0	0	0	0	0	1	0	0	0
0	0	0	0	0	0	0	0	0.00399882	1	0	0	0
0	0	0.00468743	0.00132827	0.010913	-0.000686239	0.00321344	0.013787	-0.00273846	1	0	0	0
0.0224748	0.0032143	0.00617469	0.00160061	0.0124877	0.00754931	0.00861967	-0.00485335	0.00139749	1	0	0	0
0.0208358	-0.0273751	0.00402889	0.0029653	-0.00385221	-0.000390342	0.00558383	0.00176221	-0.00154061	1	0	0	0
0.0128457	-0.0163014	0.00468449	0.00037696	0.00282813	0.00279519	0.0147172	0.00316998	0.016653	1	0	0	0
0.011246	0.0439112	0.0015074	0.00151332	0.0029455	0.00394488	0.0113972	0.00539011	0	1	0	0	0
0.0138032	0.0807708	0	0	0	0	0	0	0	1	0	0	0
0	0	0	0	0	0	0	0	0.0106577	1	0	0	0
0	0	-0.00653027	-0.00808722	-0.0053092	0.00488479	-0.00504636	0.014269	-0.00283967	1	0	0	0
-0.00703644	-0.0307108	-0.000728007	0.00499594	0.000276139	0.00132037	-0.00554581	0.0134623	0.00407188	1	0	0	0
-0.0134991	-0.0228874	0.00350015	-0.00206617	-0.0118788	0.00298726	0.0049302	0.00457507	-0.00109193	1	0	0	0
0.0179323	0.0378842	0.0043993	-0.000652633	-0.000609628	-0.000436444	0.00899642	0.00904267	-0.0080104	1	0	0	0
0.0108415	0.00263621	-0.00600421	0.00037844	-0.0112653	-0.00273373	-0.0101287	-0.0146716	0	1	0	0	0
-0.0136099	-0.0138441	0	0	0	0	0	0	0	1	0	0	0
0	0	0	0	0	0	0	0	0.00209618	1	0	0	0
0	0	-0.00155465	0.00756989	-0.0047258	0.00484903	-0.022484	-0.00080557	-0.00223656	1	0	0	0
0.0241032	-0.00185549	0.00685744	-0.000775446	0.0050774	0.0030706	0.000483648	0.00529345	0.00976931	1	0	0	0
0.00146803	-0.00446728	-0.0052852	-0.00633981	-0.0179523	0.00527521	0.00134309	-0.00825761	0.00334233	1	0	0	0
0.0197239	0.019728	-0.0107102	-0.00162514	0.00658949	0.00199036	-0.00724129	-0.00876652	-0.00372166	1	0	0	0
-0.0267746	-0.0353709	-0.00139138	-0.00094226	-0.00694386	0.000752598	-0.0132126	-0.0163242	0	1	0	0	0
0.0102882	0.0201845	0	0	0	0	0	0	0	1	0	0	0
0	0	0	0	0	0	0	0	-0.00101703	1	0	0	0
0	0	-0.00339566	-0.00934534	0.00729756	0.00293422	0.0084351	0.0146766	0.00341841	1	0	0	0
0.0159564	0.0156253	-0.000353303	-0.000839547	-0.0138534	0.00112774	0.00410046	0.00214065	-0.00123316	1	0	0	0
-0.0146489	0.00189961	-0.0077624	0.00192745	-0.0114453	0.00252638	-0.008558	-0.0129305	-0.00595339	1	0	0	0
-0.0200286	-0.018045	-0.0076961	-0.00323208	-0.000874154	-0.00359	-0.00325114	-0.00405551	-0.0155814	1	0	0	0
0.0272273	0.0371318	-0.000564674	0.000847674	-0.00402141	-0.00231698	-0.00246904	-0.017719	0	1	0	0	0
0.00707147	0.00407362	0	0	0	0	0	0	0	1	0	0	0
0	0	0	0	0	0	0	0	-0.0283632	1	0	0	0
0	0	-0.0107185	0.000766157	-0.0048734	-0.00506983	-0.0100519	-0.0109183	0.00117611	1	0	0	0
0.0116758	-0.00149888	0.0100364	0.00440629	0.00696053	-0.00179056	-0.00408331	0.00997213	0.00299411	1	0	0	0
0.0113189	0.00690468	0.0179115	0.00115707	0.0175515	0.00277819	0.00966257	0.014618	0.00350847	1	0	0	0
-0.00862651	0.0182756	0.0104815	0.000258496	-0.00163667	-0.00340597	0.00860628	0.0107901	0.00875098	1	0	0	0
0.0139437	0.011909	-0.00305971	0.00193311	-0.00403807	-0.00457459	0.00870822	-0.000658438	0	1	0	0	0
0	0	0	0	0	0	0	0	-0.00948112	1	0	0	0
0	0	0.00138265	-0.00143726	-0.014881	-0.00710767	0.00622678	-0.00779105	0.0111222	1	0	0	0
-0.0451986	-0.0273512	-0.00906819	-0.00184495	-0.00789481	-0.0112439	0.0119983	-0.00933591	0.00358832	1	0	0	0
-0.0480661	-0.0384316	-0.0081249	-6.99494e-06	-0.00406786	-0.00176356	0.00158064	-0.00482818	-0.0238034	1	0	0	0
-0.029706	7.35051e-05	0.000991265	-0.00562927	0.00795091	-0.0196547	-0.013303	-0.00358208	-0.0322764	1	0	0	0
0.0241927	0.0403368	-0.00193748	0.00204493	-0.0107649	0.00801436	0.000822138	-0.00876238	0	1	0	0	0
-0.0327248	0.0239261	0	0	0	0	0	0	0	1	0	0	0
0	0	0	0	0	0	0	0	-0.000356798	1	0	0	0
0	0	-0.014322	-0.001036	-0.0113226	0.00522953	0.002453	-0.0179881	0.0165339	1	0	0	0
0.00460965	0.000689037	0.00545263	-0.00111094	0.00537358	-0.0110806	0.00187022	0.0215363	-0.00502406	1	0	0	0
-0.0411391	-0.0453727	-0.00248674	-0.00102062	-0.00436041	-0.00541695	0.0028831	-0.00347933	-0.0440856	1	0	0	0
-0.00690713	-0.0302943	-0.0104203	-0.000144379	-0.0132788	-0.00138603	-0.00320603	-0.0113904	0.0175858	1	0	0	0
-0.078545	-0.0402495	0.000165669	-0.00227407	-0.000214452	0.00669493	-0.00685805	-0.000381351	0	1	0	0	0
0.00312693	-0.0031762	0	0	0	0	0	0	0	1	0	0	0
0	0	0	0	0	0	0	0	0.0237044	1	0	0	0
0	0	0.00930484	0.00017294	0.00402479	0.004629	-0.00362066	0.00798995	0.000864754	1	0	0	0
-0.00569261	0.0166209	0.00597959	-0.000769638	0.00844206	0.00437344	-0.00790056	0.00619896	0.00159645	1	0	0	0
-0.0430644	-0.0238631	-0.00295098	-0.00125458	0.00176863	-0.00302986	-0.00781165	0.00598105	0.00134691	1	0	0	0
-0.0281056	-0.0278159	0.00694702	-0.00105436	0.0298012	0.00208569	0.00726782	-0.00712938	-0.00302926	1	0	0	0
-0.0486727	0.0084024	0.00416994	-0.00187795	-0.00359992	-0.00260947	0	0.00134186	0	1	0	0	0
-0.0259698	-0.0179301	0	0	0	0	0	0	0	1	0	0	0
0	0	0	0	0	0	0	0	-0.0064696	1	0	0	0
0	0	-0.000105885	-0.00715068	-0.00551213	0.00164429	-0.0322192	-0.00208745	-0.0088416	1	0	0	0
0.00865901	0.0118555	-0.00612239	0.00419197	0.00270731	0.00567714	-0.00875127	-0.00372182	-0.015488	1	0	0	0
0.00587597	-0.0205742	-0.00889236	-0.000377128	-0.0137133	-0.00174184	-0.0371254	-0.0134402	-0.00368633	1	0	0	0
0.00335771	0.0367972	0.00919987	-0.00652257	0.0105972	0.000427399	0.00558223	0.000831978	-0.00368967	1	0	0	0
-0.0140472	-0.0214479	0	0.00139949	0	0	0	0.00567304	0	1	0	0	0
0.0291786	0.0081869	0	0	0	0	0	0	0	1	0	0	0
0	0	0	0	0	0	0	0	-0.0123449	1	0	0	0
0	0	-0.00431382	-0.00152486	0.000885752	-0.00230611	0.00643999	-0.00186878	-0.000725346	1	0	0	0
-0.0732317	-0.0299402	-0.00607119	-0.00830212	-0.00300253	-0.00813715	0.0112684	0.000716262	-0.0184213	1	0	0	0
0	-0.0186222	-0.0112741	-0.00834248	-0.0102919	-0.00181653	-0.0156485	-0.00590811	0.0038216	1	0	0	0
0.00537175	-0.00496321	-0.0089836	0.000720923	-0.0111677	0.00215381	-0.0391833	-0.00226199	-0.00603308	1	0	0	0
-0.0232944	0.0120706	-0.0108335	0.00219597	-0.00554238	6.74427e-05	-0.00787858	-0.00167161	0	1	0	0	0
-0.0384137	-0.0409886	0	0	0	0	0	0	0	1	0	0	0
0	0	0	0	0	0	0	0	-0.0333372	1	0	0	0
0	0	-0.0257928	-0.0082013	-0.0301138	-0.00775869	-0.0146707	-0.0182744	-0.0361016	1	0	0	0
0.012171	-0.0065317	-0.0390801	-0.00799225	-0.0100254	-0.00906683	-0.0588817	-0.0248997	0.0230054	1	0	0	0
-0.00227832	-0.0126617	-0.0183975	-0.00585259	-0.0199954	-0.00826423	0.0372204	0.00096505	0.0120496	1	0	0	0
0.0150128	0.0261139	0.0159583	0.00654257	0.0259947	-0.00247185	0.0339706	0.00509548	0.00279814	1	0	0	0
-0.0385776	-0.00857111	0.0158532	0.0140389	-0.0112034	0.0131679	0.00560804	-0.00614674	0	1	0	0	0
-0.00542274	-0.0108402	0	0	0	0	0	0	0	1	0	0	0
0	0	0	0	0	0	0	0	0.0173528	1	0	0	0
0	0	-0.000154383	-0.00363638	-0.00574435	0.00153139	0.0128986	-0.00789381	0.00306792	1	0	0	0
-0.0255333	-0.00794215	0.00532565	-0.00636443	0.00469748	-0.00108677	0.00352819	0.0144851	0.0064609	1	0	0	0
0.0110944	0.0146001	0.0017098	-0.000576923	0.000498648	0.00197446	0.012452	0.00420591	0.000898377	1	0	0	0
0.0125835	0.0039214	-0.00409744	-0.00345748	-0.0117502	0.00133686	0.00494167	-0.00333359	0.00530131	1	0	0	0
0.0214351	0.0525188	-0.0203815	-0.00652027	-0.0132179	-0.00566663	-0.0175408	-0.0202632	0	1	0	0	0
-0.0508342	-0.0559165	0	0	0	0	0	0	0	1	0	0	0
0	0	0	0	0	0	0	0	0.0504771	1	0	0	0
0	0	0.00915128	0.00369831	-0.00163695	0.0022322	-0.0213527	-0.0018705	-0.000295486	1	0	0	0
-0.00229768	0.00452765	-0.00750296	0.00011096	-0.0128278	-0.00381008	-0.00578879	-0.0145342	0.00387147	1	0	0	0
0.0562777	0.0100269	-0.0220437	-0.00315236	-0.0240713	-0.0030737	0.000578035	-0.028877	0.00538074	1	0	0	0
0.0139158	0.0160399	-0.00133408	-0.00147401	0.0202202	-0.000296179	-0.0286585	0.00441064	-0.00928592	1	0	0	0
-0.0418451	-0.0219056	0.0128584	0.00198218	-0.00262088	-0.0011649	-0.0187343	-0.0139051	0	1	0	0	0
-0.0133811	-0.0011253	0	0	0	0	0	0	0	1	0	0	0
0	0	0	0	0	0	0	0	-0.0210195	1	0	0	0
0	0	-0.000607057	-0.00244674	-0.00560043	-0.00362746	-0.0236394	0.0139013	0.00494194	1	0	0	0
0	0	-0.0126023	-0.00230369	-0.00385368	-0.016316	0.0177264	0.0101985	-0.000590556	1	0	0	0
-0.0897735	-0.0510836	-0.00171091	-0.0134097	-0.00613291	-0.0130733	-0.0270123	-0.0167206	-0.0186256	1	0	0	0
0.000413081	-0.00328677	-0.00152276	-0.0040222	0.0069798	0.00389168	-0.023333	-0.0126128	-0.0100205	1	0	0	0
0.00795287	-0.0134416	-0.00763718	-0.00371873	-0.0126279	-0.00865769	-0.0395359	-0.0209404	0	1	0	0	0
0.0171963	-0.0155056	0	0	0	0	0	0	0	1	0	0	0
0	0	0	0	0	0	0	0	-0.0555966	1	0	0	0
0	0	-0.0381675	-0.0101629	-0.0474847	-0.0305369	0.0189968	-0.0293676	-0.0172105	1	0	0	0
0.0104168	0.00103495	0.00466429	0.00523776	0.00044045	-0.00227705	-0.0187795	0.00283096	0.0418182	1	0	0	0
0.00106228	-0.0293914	0.00334056	0.0046777	0.00177548	-0.000503424	0.00583031	0.0125956	-0.026362	1	0	0	0
-0.0190252	-0.0066071	-0.0225966	-0.0220682	-0.0261762	-0.0175704	-0.028242	-0.0275228	0.0120567	1	0	0	0
-0.019808	-0.0168104	-0.0135975	0.00331003	-0.0248255	-0.010988	-0.050867	-0.021447	0	1	0	0	0
0.0161492	0.00306855	0	0	0	0	0	0	0	1	0	0	0
0	0	0	0	0	0	0	0	-0.040915	1	0	0	0
0	0	-0.0274287	-0.0232925	-0.0344094	-0.0212079	-0.00196282	-0.0636255	-0.00554967	1	0	0	0
0.00108548	-0.0555783	-0.0444343	-0.00788763	-0.0172746	-0.0387454	-0.00155226	-0.0731713	-0.0671509	1	0	0	0
-0.0129668	-0.0488163	0.00423925	-0.00328656	-0.0224975	0.00084914	-0.0349612	-0.00495218	-0.00531239	1	0	0	0
0.0831343	0.0638526	0.0160934	0.0112615	0.0226755	0.0185724	0.0407597	0.0826176	0.0233564	1	0	0	0
-0.0372202	0.00738313	-0.0267937	-0.00355915	-0.0307142	0.00437048	-0.00499221	-0.0372353	0	1	0	0	0
-0.0118798	0.0659232	0	0	0	0	0	0	0	1	0	0	0
0	0	0	0	0	0	0	0	0.0266385	1	0	0	0
0	0	0.0570268	0.0112032	0.0941498	0.0380265	0.0422934	0.0759348	-0.00635096	1	0	0	0
0.016723	0.145464	0.0163872	-0.0015849	-0.025704	-0.000608624	0.0210332	0.021534	-0.0103349	1	0	0	0
0.0350283	-0.125952	-0.0288467	-0.0149068	-0.036242	-0.0206604	-0.0121545	0.000839375	0	1	0	0	0
-0.0322898	-0.00828864	-0.023146	-0.0019844	-0.0405184	-0.00686018	-0.0177649	-0.0375805	-0.0449104	1	0	0	0
0.00584303	0.0214277	0.00668437	-0.00878655	0.0184072	-0.0169613	-0.00584473	-0.0213091	0	1	0	0	0
-0.0331697	-0.0105161	0	0	0	0	0	0	0	1	0	0	0
0	0	0	0	0	0	0	0	-0.0198696	1	0	0	0
0	0	0.0265787	-0.00244004	0.0244191	0.0201166	0.00331155	0.0194066	0.0644261	1	0	0	0
-0.0341693	-0.103605	0.00423975	-0.000584548	0.0164244	0.00118457	0.00572539	0.0261502	0	1	0	0	0
0.0296085	0.0433548	0	0	0	0	0	0	0	1	0	0	0
0.0382481	-0.0211887	0	0	0	0	0	0	0	1	0	0	0
-0.0324836	-0.0473855	0	0	0	0	0	0	0	1	0	0	0
-0.0165783	-0.000958211	0	0	0	0	0	0	0	1	0	0	0
0	0	-0.0483828	-0.00353078	-0.0711172	-0.0365093	-0.028322	-0.0723459	0	1	0	0	0
-0.0737317	-0.066842	-0.0577834	-0.0153989	-0.079132	-0.035128	-0.0693958	-0.0459073	-0.103285	1	0	0	0
-0.00985085	0.0253007	-0.0468541	-0.0134186	-0.0527912	-0.0267784	-0.0756535	-0.0156161	-0.0728933	1	0	0	0
-0.00384901	-0.0124017	-0.0664766	-0.0273596	-0.0881023	-0.0141859	-0.0747937	-0.0915695	-0.0150153	1	0	0	0
0.0122357	-0.0268901	0.00951099	0.00449423	0.0359956	0.037108	0.0799487	0.0185344	0	1	0	0	0
-0.04342	-0.108329	0	0	0	0	0	0	0	1	0	0	0
0	0	0	0	0	0	0	0	-0.0611881	1	0	0	0
0	0	-0.0232757	-0.00830756	-0.0556162	-0.0040061	-0.0584593	-0.0744916	0.00339895	1	0	0	0
0.0231425	0.0439368	0.0668722	0.00806294	0.100099	-0.00265149	0.0504606	0.0811334	0.0904784	1	0	0	0
0.0058144	-0.0320388	0.0725882	0.0175121	0.102199	-0.00262463	0.0803883	0.0942199	0.070322	1	0	0	0
-0.0202725	-0.0534174	-0.0215011	-0.0105829	-0.077296	-0.00646387	-0.00352291	-0.0337972	0.00499413	1	0	0	0
0.0166984	-0.0649858	-0.0461741	-0.0117565	-0.0675047	-0.0151314	-0.0591281	-0.0371031	0	1	0	0	0
0.0123065	0.0282305	0	0	0	0	0	0	0	1	0	0	0
0	0	0	0	0	0	0	0	-0.0537584	1	0	0	0
0	0	0.0234957	0.00439378	0.00368533	-0.027186	-0.00355035	0.0124352	-0.0384964	1	0	0	0
-0.00665338	0.0328572	0.021299	-0.0048381	0.0291034	-0.034153	0.0104545	0.00428612	0.0138735	1	0	0	0
0.0151641	-0.0463084	0.0367795	0.00162535	0.0121461	0.016851	0.01081	0.0310324	0.00806572	1	0	0	0
-0.00983783	-0.0601751	-0.0159024	-0.00529534	-0.0433475	-0.0216984	-0.0154433	-0.03311	-0.0376444	1	0	0	0
-0.0542722	0.0161977	-0.0204653	-0.00801342	0.0147787	-0.0303798	-0.0238618	-0.045185	0	1	0	0	0
-0.0284424	-0.0559279	0	0	0	0	0	0	0	1	0	0	0
0	0	0	0	0	0	0	0	-0.0910426	1	0	0	0
0	0	-0.0383863	-0.0371918	-0.0485438	-0.0356234	-0.08651	-0.0935922	-0.0166924	1	0	0	0
-0.0190944	-0.0146034	-0.0203366	-0.0294733	-0.0597624	-0.0224969	-0.0774395	-0.0146948	-0.0354932	1	0	0	0
0.0105632	-0.0077809	-0.0131494	-0.0112202	0.00321109	-0.0208441	-0.00735105	-0.053967	0.0517073	1	0	0	0
0.0447329	0.0732878	0.0218096	0.0203988	-0.00510842	-0.000929675	0.0234925	0.0501437	-0.0150848	1	0	0	0
-0.00589149	-0.0230791	-0.00728228	0.0262171	0.00850299	0.0116104	0.0147231	0.0235902	0	1	0	0	0
0.0532894	0.0276612	0	0	0	0	0	0	0	1	0	0	0
0	0	0	0	0	0	0	0	0.0584649	1	0	0	0
0	0	0.0148526	0.00484822	0.00443606	0.00795658	0.0629313	0.0511093	-0.0120528	1	0	0	0
0.00807581	-0.0592338	-0.00550408	-0.0106212	-0.0163936	-0.0190194	-0.00739727	-0.00954856	0.0151309	1	0	0	0
0.0542211	0.0985623	0.00802469	0.0027506	0.00290936	0.00353654	0.00555535	0.0149295	0.0261091	1	0	0	0
0.00414709	-0.0770461	0.0150208	0.00605804	0.000603482	0.00716864	0.0572009	0.0198076	0.00638802	1	0	0	0
-0.0379579	-0.0718958	-0.0336907	-0.00334203	-0.0418932	-0.0114078	-0.016735	-0.00954215	0	1	0	0	0
-0.0323266	0.00443314	0	0	0	0	0	0	0	1	0	0	0
0	0	0	0	0	0	0	0	-0.0595713	1	0	0	0
0	0	-0.040276	-0.0167835	-0.0612231	-0.0283469	-0.0263025	-0.0532846	0.0180479	1	0	0	0
0.0701466	0.0221961	-0.0199714	-0.00791652	-0.0403556	-0.0158733	0.000994232	-0.0371914	-0.0121112	1	0	0	0
-0.0778721	-0.0506104	-0.0499182	-0.0278012	-0.075687	-0.0218658	-0.0201038	-0.0645811	-0.0534867	1	0	0	0
-0.0457746	-0.0549103	-0.058318	-0.023547	-0.0563341	-0.0228403	-0.0300203	-0.0483494	0.00353209	1	0	0	0
-0.0136762	0.0363676	-0.0149542	-0.00876477	-0.0503052	-0.0183102	-0.0240928	-0.0263234	0	1	0	0	0
-0.000950119	-0.0208196	0	0	0	0	0	0	0	1	0	0	0
0	0	0	0	0	0	0	0	-0.076831	1	0	0	0
0	0	-0.00342349	-0.00346847	-0.061033	0	-0.0623944	-0.052373	0.0129679	1	0	0	0
0.0344137	-0.0373291	0.0325109	-0.0140454	0.0783129	-0.016041	0.00406787	0.000991313	0.00528737	1	0	0	0
-0.00260557	-0.0102434	0.0129485	-0.000863814	-0.0525553	0.00357143	0.0141716	0.0279984	-0.0400642	1	0	0	0
0.0342442	-0.0142582	-0.00105126	0.0121395	0.0097938	0.0262619	0.0136655	0.00185044	-0.0181764	1	0	0	0
-0.0654188	-0.0775282	-0.0165203	0.0141907	-0.0201267	0.00725935	0.0303914	0.00839071	0	1	0	0	0
0.0256344	0.00622805	0	0	0	0	0	0	0	1	0	0	0
0	0	0	0	0	0	0	0	-0.0964815	1	0	0	0
0	0	-0.0127112	-0.00858051	-0.0484088	-0.00753176	-0.0262728	-0.0410173	-0.0384243	1	0	0	0
0.0610603	0.0875787	-0.0349564	-0.0339349	-0.0548093	-0.018931	-0.00303895	-0.0128662	0.0602135	1	0	0	0
-0.0756727	-0.0708951	0.010699	-0.0113294	0.0258195	0.00455918	0.0137525	0.0069717	-0.00858797	1	0	0	0
0.0742198	0.0697935	-0.0166798	-0.0177531	0.00531241	-0.00793132	0	0.0079835	-0.0148589	1	0	0	0
0	0	0.0130588	0.00716091	0.0298083	0.0130428	0	0.024267	0	1	0	0	0
-0.0549885	-0.000183705	0	0	0	0	0	0	0	1	0	0	0
0	0	0	0	0	0	0	0	0.0908737	1	0	0	0
0	0	0.0200164	0.0114391	0.0183486	0.0167132	0.0222693	0.0587939	-0.0223253	1	0	0	0
0.0143361	-0.0993972	-0.00772833	0.00284328	0.00519856	-0.00209793	-0.00523731	0.0125149	0.0120875	1	0	0	0
-0.0276345	-0.0482221	0	-0.00561234	0	-0.0105448	-0.0101668	-0.0331214	-0.0442313	1	0	0	0
-0.0120587	-0.00362667	0	-0.0132054	0	0.0116732	0.000380919	0.000191657	0.0144153	1	0	0	0
-0.0533935	-0.0690081	0	0.00318523	0	0.00549993	-0.000330662	0.0169467	0	1	0	0	0
-0.0467812	-0.0677342	0	0	0	0	0	0	0	1	0	0	0
0	0	0	0	0	0	-0.00499917	0	0	1	0	0	0
-0.0311309	0.0686498	0	0	0	0	0	0	0	1	0	0	0
0.00233289	-0.038242	0	0	0	0	0	0	0	1	0	0	0
0.0189975	0.0338857	0	0	0	0	0	0.0190006	0	1	0	0	0
-0.0155976	0.0975637	0.000889065	-0.000504172	0.00623904	0	0	0.0152167	0	1	0	0	0
-0.0198455	-0.0360744	0	0	0	0	0	0	0	1	0	0	0
0	0	0	0	0	0	0	0	0.0400827	1	0	0	0
0	0	-0.0085971	0.0047406	-0.0133839	-0.000538533	-0.00669592	0.0251639	-0.0134621	1	0	0	0
0.0282063	-0.038996	-0.00713393	-0.00729134	-0.00608732	0.00618684	-0.021738	0.0118014	0.0129439	1	0	0	0
0.0186036	-0.0206567	-0.00138273	0	-0.0121883	-0.00743331	-0.00310425	0.0344377	-0.00016934	1	0	0	0
-0.02322	-0.0846788	0.000516443	0	0.00193546	-0.0104708	0.0126851	-0.0122363	0.0127011	1	0	0	0
-0.0127162	-0.100767	-0.0131823	-0.008711	-0.0102909	-0.0210329	0.00964448	0	0	1	0	0	0
-0.0393361	-0.0670818	0	0	0	0	0	0	0	1	0	0	0
0	0	0	0	0	0	0	0	-0.0412932	1	0	0	0
0	0	-0.0379605	-0.0216156	-0.0574175	-0.0269378	-0.0231168	0.0033755	0.014482	1	0	0	0
-0.00752732	0.164097	-0.0291992	-0.0221701	-0.0399321	-0.0220536	-0.0274204	0.00539871	-0.00546938	1	0	0	0
0.0803623	-0.0235782	-0.0375765	0.0168099	-0.0224532	0.0273289	-0.0385584	0.00221657	-0.000874427	1	0	0	0
0.0297094	-0.0977503	-0.0353529	-0.00503073	-0.0509783	-0.0038349	-0.0676442	-0.012217	-0.0159018	1	0	0	0
0	0	-0.019258	-0.00501251	-0.014065	-0.0199199	-0.0394333	0.000171815	0	1	0	0	0
-0.0143152	0.0646269	0	0	0	0	0	0	0	1	0	0	0
0	0	0	0	0	0	0	0	-0.0271722	1	0	0	0
0	0	0	-0.00468139	0	-0.0242458	0.0418769	0.0118754	0.030941	1	0	0	0
0.0518424	0.059454	0.0160287	0	0.0287801	0	0.0430462	0.000206982	0.00512693	1	0	0	0
-0.0461941	-0.0250487	0.0157292	-0.00275013	0.00361775	-0.00604812	0	0.0107265	0.0169441	1	0	0	0
-0.0412915	0.133403	0.0145488	-0.00836811	-0.00186224	-0.0269009	0	0.0142498	0.00244313	1	0	0	0
0.0602269	0.0382717	0	0	0	0	0	0	0	1	0	0	0
0	0	0	0	0	0	0	0	0.0448325	1	0	0	0
0	0	0	-0.00687475	0	-0.0223616	0.0479276	0.00718717	0.00498237	1	0	0	0
0.0167736	0.0519297	0.066966	0.00049103	0.0746989	-0.0175902	-0.00833137	-0.0383258	0.0258191	1	0	0	0
-0.0147659	-0.00472329	0	0	-0.0110064	0.00296439	-0.0391571	-0.0344596	0.0208946	1	0	0	0
-0.0187268	-0.130654	-0.00564288	0	0.015601	-0.00955214	0.00346967	-0.0244764	0.0061233	1	0	0	0
-0.050469	-0.0220571	-0.00542561	-0.00692455	-0.0242107	-0.0076754	-0.00636169	0.0218679	0	1	0	0	0
-0.0120733	-0.021084	0	0	0	0	0	0	0	1	0	0	0
0	0	0	0	0	0	0	0	-0.030828	1	0	0	0
0	0	-0.0106724	-0.0174869	0.0038965	-0.00995182	0.0045495	-0.0136702	0.000960658	1	0	0	0
0.00470249	-0.082679	0.00567455	0.00171344	0.0122084	-0.013976	-0.0140068	-0.00128219	-0.0025334	1	0	0	0
-0.0667785	0.0050418	-0.0120856	-0.001965	-0.0279858	-0.00663528	-0.0164948	-0.0196517	-0.0142376	1	0	0	0
-0.0421571	-0.0133229	-0.0119116	0.00874989	-0.0060056	0.00587084	-0.0323084	-0.0255319	-0.0288327	1	0	0	0
-0.0258855	-0.0517452	-0.0288542	-0.00462443	-0.0327084	-0.0158223	-0.019533	-0.0726472	0	1	0	0	0
-0.00871013	0.0308744	0	0	0	0	0	0	0	1	0	0	0
0	0	0	0	0	0	0	0	-0.0487911	1	0	0	0
0	0	-0.0295345	-0.00620891	-0.00357771	-0.014155	0	-0.0401468	-0.0108322	1	0	0	0
0	0	0.0127128	-0.0226874	-0.0198877	-0.0185383	-0.0434907	-0.0145509	0.00146355	1	0	0	0
-0.0336789	0.0592865	-0.029042	-0.00490024	-0.0374143	-0.0233456	-0.065009	-0.0637924	-0.0243883	1	0	0	0
0.0292952	0.117037	-0.0519491	-0.0167853	-0.056159	-0.0142493	-0.064544	-0.0862	0.00274912	1	0	0	0
-0.0209288	0.00275166	-0.0122986	-0.00569443	0.00729833	-0.0155629	0.0421429	0.0479125	0	1	0	0	0
-0.0354423	0.0621456	0	0	0	0	0	0	0	1	0	0	0
0	0	0	0	0	0	0	0	0.0492478	1	0	0	0
0	0	0.0240641	0.00511326	0.0107109	0.00166098	0.0507768	0.0193932	0.004837	1	0	0	0
-0.00621672	-0.0160524	0.00348916	0.0115656	0.0107569	0.00934522	0.0517212	0.00609224	-0.00777017	1	0	0	0
0.00289114	-0.0951353	0.0134903	0.0050171	0.0184625	0.0164127	0.0593708	0.0534655	0.00503465	1	0	0	0
-0.00601405	0.0138526	0.0152415	-0.0103811	0.00235237	-0.000554261	-0.0578845	-0.000418467	-0.00154594	1	0	0	0
0.0220955	-0.0172253	-0.00199283	-0.0143858	-0.0105933	0.0135139	-0.0153955	0.00853235	0	1	0	0	0
-0.0353645	0.0057748	0	0	0	0	0	0	0	1	0	0	0
0	0	0	0	0	0	0	0	0.00404443	1	0	0	0
0	0	-0.0132802	-0.00724083	-0.0219327	0.0114356	0.0113039	-0.00161942	-0.00897777	1	0	0	0
0.0312038	-0.0391439	-0.0146662	0.000675357	-0.00966152	-0.00197497	-0.0174827	-0.0343163	-0.00745757	1	0	0	0
-0.00970239	0.0173143	-0.0222265	-0.00704978	-0.0127287	0.0187	-0.0199133	-0.0108926	0.0124995	1	0	0	0
0.0184418	-0.0113441	-0.00388082	-0.00340532	0.00255461	0.0123272	-0.00940105	0.0251231	0.000949443	1	0	0	0
0.00974139	0.0208622	0.0172704	-0.0144615	-0.0172321	-0.0182519	0.0133149	0.00366237	0	1	0	0	0
0.0280392	-0.0245894	0	0	0	0	0	0	0	1	0	0	0
0	0	0	0	0	0	0	0	0.0275832	1	0	0	0
0	0	0.00341124	0.00196854	0.0283833	-0.0106981	0.0162774	0.027635	-0.0038258	1	0	0	0
0.00688866	-0.0153019	0.0081389	-0.00351619	-0.023129	-0.0251867	0.000762479	0.00376765	0.00503838	1	0	0	0
-0.0564856	-0.0521451	0.00633999	0.00129819	0.0160093	-0.0117581	0.00247561	-0.00614052	-0.00673233	1	0	0	0
-0.00242424	-0.0438225	0.0174514	0.00986838	0.0167315	0.00612242	0.00424452	-0.00610049	-0.0110575	1	0	0	0
-0.0104248	-0.0560788	0.000865292	0.00601582	0.0134914	-0.00323039	0	-0.00292122	0	1	0	0	0
-0.00738506	0.0988354	0	0	0	0	0	0	0	1	0	0	0
0	0	0	0	0	0	0	0	0.0197233	1	0	0	0
0	0	-0.00785495	-0.00730126	-0.020394	-0.00118003	0.00865542	0.0139443	-0.0097211	1	0	0	0
0	0	-0.0125736	0.000117488	0.00690253	-0.00450598	0.011045	-0.0026025	-0.000439199	1	0	0	0
-0.0575549	-0.0712615	-0.00352824	-0.00584162	0.00251591	0.00523232	0.00642222	-0.029334	-0.0428549	1	0	0	0
0.00261376	-0.00891451	0.000953579	-0.000286135	0.017963	0.00166254	-0.00618024	-0.0427265	0.0179426	1	0	0	0
-0.0328056	0.131363	0.0209875	-0.00879808	0.0524365	0.00987273	-0.00874244	-0.0134137	0	1	0	0	0
-0.0178134	-0.0137722	0	0	0	0	0	0	0	1	0	0	0
0	0	0	0	0	0	0	0	-0.0207681	1	0	0	0
0	0	0.0108696	0.000225918	-0.0442826	-0.0111269	-0.00300527	-0.0282834	0.00811344	1	0	0	0
0.0224618	-0.0129234	0.0105178	-0.000571169	0.076084	-0.0146066	-0.00015225	0.0278705	0.00796607	1	0	0	0
0.0333644	0.0387804	0.0172134	-0.00327639	-0.0389652	-0.011279	-0.0119621	-0.0158725	-0.0473924	1	0	0	0
-0.0434222	0.0616251	0.000141103	-0.0056662	-0.0137753	0	0.000766011	-0.0143099	0.00233424	1	0	0	0
0.00516416	0.0620354	0.0159439	-0.000652694	-0.00580743	0	0.00986802	-0.062071	0	1	0	0	0
0.0292468	-0.0102246	0	0	0	0	0	0	0	1	0	0	0
0	0	0	0	0	0	0	0	-0.0352955	1	0	0	0
0	0	0.0297122	0.00675973	-0.00663526	-0.00827359	0.00180733	-0.0232815	0.00681205	1	0	0	0
-0.0110181	-0.108692	0.0026434	-0.00877118	-0.0112599	0.0219585	0.00291817	0.00726848	-0.0189389	1	0	0	0
0.03083	0.0366789	-0.0210667	0.000406424	-0.0273471	-0.0206139	-0.0218064	-0.0319439	-0.00305887	1	0	0	0
0.0134542	0.0857701	0.00844782	0.0133515	0.0344593	0.0274627	0.0105988	0.000581365	0.00686533	1	0	0	0
-0.0598185	-0.039785	-0.00254878	0.00572223	-0.016824	-0.00674174	0.00254329	0.0114261	0	1	0	0	0
-0.0356069	0.0428653	0	0	0	0	0	0	0	1	0	0	0
0	0	0	0	0	0	0	0	-0.0072359	1	0	0	0
0	0	0	-0.00737752	0	-0.00166956	-0.0158893	0.0260971	-0.0249157	1	0	0	0
-0.0204873	0.0334841	-0.011536	0	0.00623821	0.00134812	0.00745378	0.0847959	-0.0193443	1	0	0	0
-0.00648932	-0.0293188	-0.0151097	0.00158012	-0.00488735	-0.00145544	-0.0105437	-0.0144939	0.00319585	1	0	0	0
-0.0109978	-0.076821	-0.00191338	-0.002189	-0.00190491	0.00468048	-0.0196172	-0.0156978	-0.00316195	1	0	0	0
0.050569	0.10529	-0.013234	-0.00765833	-0.00748993	0	0	-0.0445897	0	1	0	0	0
-0.0158954	-0.0167242	0	0	0	0	0	0	0	1	0	0	0
0	0	0	0	0	0	0	0	0.033279	1	0	0	0
0	0	0.00413167	0.000335293	0.0140069	0.0050687	0.00537306	0.0338516	0.00265461	1	0	0	0
-0.0210751	0.0235054	-0.00741905	0.00276031	-0.0104702	0.00622074	0.00098742	0.0106325	0.0193456	1	0	0	0
-0.00991916	0.0375135	0.00035907	-0.00682303	-0.0122224	-0.00962749	-0.00862253	0.0253786	-0.00582233	1	0	0	0
-0.0341549	-0.0209669	0.0239207	-0.00150632	0.0111223	0.00926529	0.00423366	0.00768483	0.0138816	1	0	0	0
0.124876	0.069602	0.0115968	0.00985467	0.0162526	0.0087913	0.0236608	-0.00797479	0	1	0	0	0
0.0126177	-0.010714	0	0	0	0	0	0	0	1	0	0	0
0	0	0	0	0	0	0	0	0.0158927	1	0	0	0
0	0	0.00675227	0.00353333	0.00569891	0.00173409	0.00312988	0.0251818	0.000650693	1	0	0	0
0.0157262	0.0522721	0.00539228	0.000953492	0.010634	0.0114499	0.00202418	0.0149213	0.0122105	1	0	0	0
0.0122673	0.00334014	0.0439632	0.00221086	0.0404296	-0.00190663	0.0072057	0.0571342	0.0122116	1	0	0	0
-0.00414938	-0.0226708	0.00106109	-0.000807368	-0.0194698	-0.00694777	-0.00204696	-0.018292	0.0127408	1	0	0	0
-0.0923808	0.0293178	-0.00164932	-0.00110258	-0.00162923	0.00604492	-0.00872153	0.0232032	0	1	0	0	0
-0.0834477	-0.0367358	0	0	0	0	0	0	0	1	0	0	0
0	0	0	0	0	0	0	0	0.0232849	1	0	0	0
0	0	0.00526199	-0.00279949	0.0102095	-0.00201586	-0.0119777	-0.0331389	-0.00502484	1	0	0	0
0.0293101	-0.0788184	-0.00467771	-0.00140898	-0.0165377	-0.00541547	-0.01169	-0.0582513	-0.0205198	1	0	0	0
0.00984705	0.0254934	-0.0182613	0.00450303	-0.00631109	0.00624602	-0.00848048	0.0158856	0.0152612	1	0	0	0
-0.0216847	-0.0259066	-0.0189245	0.00448284	-0.00272613	0.011336	-0.01144	-0.000388861	0.0028935	1	0	0	0
0.0232724	0.0841831	0.0225795	0.00176386	0.0120737	0.0126863	0.00305478	0.0025984	0	1	0	0	0
0.00501122	-0.00247266	0	0	0	0	0	0	0	1	0	0	0
0	0	0	0	0	0	0	0	0.0514376	1	0	0	0
0	0	0.0177469	0.00133796	0.0260352	0.0320318	0.0270047	0.0520649	0.00693669	1	0	0	0
-0.0183199	-0.0281981	0.00540684	0.00132996	-0.0026806	0.0139335	0.00929371	0.000881464	0.0161832	1	0	0	0
-0.0466221	-0.0379287	-0.00926992	0.0087312	-0.0148387	0.00905444	0.00849593	-0.0045007	-0.00591807	1	0	0	0
0.0189105	0.00466864	-0.005231	-0.00964458	-0.00569026	-0.00817016	0.000518586	-0.00999149	-0.00267946	1	0	0	0
-0.00552488	0.056303	0.00957788	-0.00247093	0.0186575	0.00306131	0.000792979	0.00707338	0	1	0	0	0
0	0	0	0	0	0	0	0	0.0314777	1	0	0	0
0	0	0.02139	0.00746877	0.023631	0.00695643	0.0110506	0.0158531	0.000461417	1	0	0	0
0.00497376	-0.042826	0.00429416	0.00617242	-0.00103903	0.00393014	0.0177874	-0.010423	0.0201415	1	0	0	0
0.0166739	-0.0128697	0.00844219	0.0116	0.00807235	0.000925699	0.014114	0.0100255	0.0252364	1	0	0	0
0.00108372	-0.00324347	0.0057601	0.010355	0.0120735	0.000884059	0.00853741	0.00536992	-0.0123554	1	0	0	0
-0.0257831	0.0147136	0.0125119	0.00695176	0.0142155	0.00840699	0.0290568	0.0274483	0	1	0	0	0
0.0354841	0.0069784	0	0	0	0	0	0	0	1	0	0	0
0	0	0	0	0	0	0	0	0.0164615	1	0	0	0
0	0	0.00566352	0.00407065	0.0186756	0.0147867	0.0501462	0.0384072	-0.0403667	1	0	0	0
-0.0520134	-0.092572	-0.026809	-0.00307381	-0.0458163	0.00132744	-0.0312972	-0.0143581	-0.00602357	1	0	0	0
-0.00822583	0.0136381	-0.0217658	-0.0130734	-0.00313117	-0.00369465	-0.0470486	-0.0438991	-0.0316846	1	0	0	0
0.00596339	0.049087	0.00756323	0.0039695	0.00975179	-0.00548737	0.0393165	0.00223878	0.03133	1	0	0	0
-0.0354453	0.0156396	-0.00810871	-0.0492	-0.0147301	-0.00672996	-0.00105219	0.00900658	0	1	0	0	0
-0.033406	0.0381582	0	0	0	0	0	0	0	1	0	0	0
0	0	0	0	0	0	0	0	0.0308374	1	0	0	0
0	0	-0.00876852	-0.000607322	-0.00906056	0.00805449	-0.00189636	0.0164426	0.0111049	1	0	0	0
-0.0134353	-0.0277331	-0.0282031	0.00208613	-0.0434351	0.00189677	-0.0205798	0.00258803	-0.00359265	1	0	0	0
0.0206883	-0.00439737	-0.0114211	-0.0028838	-0.013983	-0.000240237	-0.0189225	-0.00181	0.00938434	1	0	0	0
0.0243915	0.0208155	0.0213687	0.0113667	0.0322654	0.00755313	0.00718541	0.00915071	0.0276857	1	0	0	0
-0.00885484	0.00293859	0.0115966	-0.000613831	0.0050266	0.00111219	0.00850576	0.0229865	0	1	0	0	0
0.0500177	0.0398826	0	0	0	0	0	0	0	1	0	0	0
0	0	0	0	0	0	0	0	0.00330091	1	0	0	0
0	0	-0.00306819	0	-0.0128444	0.00655524	0.0168819	0.0292993	-0.00307874	1	0	0	0
0.0492466	0.0235917	0.0170369	0.0051682	0.0233527	0.00291427	-0.000360481	0.0191487	0.0196275	1	0	0	0
-0.029975	-0.0116334	0.00640394	-0.0045982	0.00664058	0.00918587	0.00692605	0.0245292	0.0107467	1	0	0	0
0.0725458	0.0453881	0.00495179	-0.00495921	0.012969	0.00374661	0.0151328	0.0187759	0.000318899	1	0	0	0
0.0487044	0.0065458	0.0108771	0.00374992	-0.00670684	0.00324262	0.0255185	0.0280653	0	1	0	0	0
0.0548278	0.0332959	0	0	0	0	0	0	0	1	0	0	0
0	0	0	0	0	0	0	0	0.0368089	1	0	0	0
0	0	0.0090857	0.00499684	0.0197067	0.00289782	0.026452	0.0499482	0.000999552	1	0	0	0
-0.00208986	-0.00221976	-0.0114552	-0.000917446	-0.0144091	-0.0122407	-0.0350286	-0.0206085	-0.0129904	1	0	0	0
0.0335993	0.00596508	0.000130087	0.019747	0.0117328	0.00793604	-0.0172383	-0.0132022	0.0116535	1	0	0	0
-0.0264192	-0.0142041	0.00359364	0.00113803	-0.0118478	-0.000671861	0.0143161	0.0441515	0.00449661	1	0	0	0
-0.00950732	0.0102882	-0.0124899	0.00154588	-0.0102272	-0.0139653	-0.00607478	-0.0254683	0	1	0	0	0
-0.0462538	-0.0396712	0	0	0	0	0	0	0	1	0	0	0
0	0	0	0	0	0	0	0	-0.029073	1	0	0	0
0	0	-0.00960727	0.0112681	-0.0107902	0.00383285	-0.00693428	-0.0115289	0.0118463	1	0	0	0
0.00995516	0.046641	0.0103443	-0.00241775	0.0177798	0.00886503	0.00947333	0.0143398	0.00651241	1	0	0	0
-0.0558943	0.0104484	0.00904646	-0.0129923	0.0115019	0.00244289	0.00990107	0.019624	0.0137438	1	0	0	0
0.0142062	0.0392852	-0.00117418	-0.0116549	-0.00200707	-0.00399703	-0.00235186	0.00316749	-0.00173163	1	0	0	0
-0.0969993	-0.0160861	-0.000202848	0.0086463	0.0026312	0.00747655	0.0145992	0.0146788	0	1	0	0	0
-0.0247273	0.0101044	0	0	0	0	0	0	0	1	0	0	0
0	0	0	0	0	0	0	0	0.00793522	1	0	0	0
0	0	0.00507032	0.00326609	0.0398186	0.0110156	0.0066849	-0.00334816	-0.00798974	1	0	0	0
0	0	-0.00125755	-0.000962756	-0.0143658	0.00322663	0.00130678	-0.00641717	-0.0230771	1	0	0	0
0.00623938	0.0125686	-0.00495791	0.0014591	0.0119993	0.00477002	-0.00979813	-0.02977	-0.0245246	1	0	0	0
0.000282686	0.015886	0.012979	-0.0115407	0.0188057	0.00999732	0.00244539	0.0177418	0.00319713	1	0	0	0
0.111925	0.0253651	0.0058009	-0.00193544	0.0160226	0.0020848	-0.00949336	-0.0108719	0	1	0	0	0
-0.0313167	0.0187234	0	0	0	0	0	0	0	1	0	0	0
0	0	0	0	0	0	0	0	0.0245872	1	0	0	0
0	0	0.00764275	0.00722016	0.0470513	0.0162416	0.0075608	0.0575559	-0.0067981	1	0	0	0
0.102514	0.0336602	0.00215114	0.00607834	0.0218615	0.0123286	-0.000962225	0.0138576	0.0184781	0	0	0	0
-0.0308305	-0.000437541	0.0146326	0.00186097	0.020945	0.0102729	0.0128542	0.0247141	0.00468811	0	0	0	0
-0.0898397	-0.0360921	0.0308255	-0.00571018	0.0147662	0.00416582	0.0214917	0.0165467	0.00288237	0	0	0	0
0.0116158	0.0398778	-0.00245848	-0.00269158	0.0180132	-7.16777e-05	0.00560756	-0.00901106	0	0	0	0	0
0.0151084	-0.00539163	0	0	0	0	0	0	0	0	0	0	0
0	0	0	0	0	0	0	0	-0.0106887	0	0	0	0
0	0	0.0181073	-0.00291531	0.0232954	-0.0207868	-0.0024054	0.00907613	0.00412711	0	0	0	0
-0.0360613	-0.00512709	-0.00992868	0.000166995	-0.0461005	-0.0012083	0.0073068	-0.0172488	-0.0220951	0	0	0	0
0	0.0278077	-0.013372	-0.00614768	0.0123235	0.00484876	-0.0143019	-0.00401181	0.00063777	0	0	0	0
-0.00618365	0.0186789	0.0178098	-0.00408415	0.0356033	0.00776009	0.0108962	0.0128915	0.0100585	0	0	0	0
0.0589098	0.0187492	0.0101012	-0.0115441	0.0103646	-0.00184679	-0.0171464	-0.00216903	0	0	0	0	0
-0.0195128	-0.00884472	0	0	0	0	0	0	0	0	0	0	0
0	0	0	0	0	0	0	0	0.0255429	0	0	0	0
0	0	0.0329499	0.00280243	0.0463612	0.000664271	-0.0055498	0.00867521	0.000744607	0	0	0	0
0.0808999	-0.0199081	-0.0136641	0.00489798	-0.0254495	0.0031583	0.00967258	-0.00970047	-0.00817835	0	0	0	0
-0.0127544	-0.0021263	-0.02202	0.00210522	-0.00243405	-0.00493471	0.00605929	-0.0291453	0.00207726	0	0	0	0
0.0295894	0.00791524	0.00109391	0.0167764	-0.0279857	0.0023437	0.00667268	-0.0461956	-0.011956	0	0	0	0
-0.0383464	0.00477529	-0.0227804	-0.000634149	-0.0316522	0.002952	-0.00621567	-0.0265713	0	0	0	0	0
-0.0150157	-0.0258317	0	0	0	0	0	0	0	0	0	0	0
0	0	0	0	0	0	0	0	-0.00561479	0	0	0	0
0	0	-0.016978	0.00303166	-0.035749	-0.010024	0.00546442	-0.0172152	-0.0367487	0	0	0	0
-0.02486	-0.0383986	-0.00221597	-0.00276071	0.00518884	-0.021372	0.0161235	0.0129406	-0.0057919	0	0	0	0
-0.0138251	0.0339314	-0.0327693	-0.00239797	-0.060331	0.00160025	-0.0118141	-0.01828	-0.0229855	0	0	0	0
-0.0308925	-0.00826631	-0.0105535	-0.000691486	0.0365748	0.0148623	-0.00803383	0.0127473	0.00537543	0	0	0	0
0.0218286	0.0224631	-0.000475615	-0.00379315	-0.0257963	-0.00591598	-0.000851189	0.0210145	0	0	0	0	0
0.0269489	-0.0153529	0	0	0	0	0	0	0	0	0	0	0
0	0	0	0	0	0	0	0	-0.00139694	0	0	0	0
0	0	-0.0205635	-0.0146573	-0.0632602	-0.00549405	-0.0111354	-0.0121248	-0.0200472	0	0	0	0
-0.00126695	0.0331349	0.00846038	-0.00554525	0.0283385	-0.0106424	-0.00562617	-0.0224092	0.0114208	0	0	0	0
-0.028026	-0.022635	0.0135369	0.000581833	-0.0060229	0.00875072	0.00203157	0.00897782	0.00778153	0	0	0	0
-0.010485	-0.00833338	-0.000965761	0.00469286	0.0142995	0.00229925	0.0102146	-0.0130756	0.000521622	0	0	0	0
-0.0485926	-0.0379346	0.0160416	0.000918331	0.00608042	0.00107364	0.00369522	0.0103778	0	0	0	0	0
0	0	0	0	0	0	0	0	-0.0237777	0	0	0	0
0	0	-0.0128513	-0.00103161	-0.0363605	-0.0191898	-0.00247899	-0.0162021	0.00527338	0	0	0	0
-0.0360501	-0.0409906	-0.00445024	-0.0105213	-0.0203054	-0.037065	-0.000535663	-0.0140525	-0.0163998	0	0	0	0
-0.0167731	-0.017641	-0.00299442	-0.00117731	0.0222623	-0.00384344	-0.0111803	-0.0270435	0.00927755	0	0	0	0
-0.0224132	-0.0453478	-0.0141816	0.0017877	-0.0347936	-0.0029777	-0.0221101	-0.0369829	-0.00818333	0	0	0	0
0.0162701	0.00447948	0.00321481	-0.0112564	-0.0103569	-0.016077	-0.0124129	0.0210161	0	0	0	0	0
-0.0103231	-0.00864511	0	0	0	0	0	0	0	0	0	0	0
0	0	0	0	0	0	0	0	0.0108512	0	0	0	0
0	0	-0.00374968	-0.0165996	-0.00117792	0.000427111	-0.00629628	-0.0351678	-0.00295376	0	0	0	0
-0.0331555	-0.00334504	-0.00726059	-0.0215503	-0.030086	-0.0168211	-0.0229603	-0.0134437	-0.001482	0	0	0	0
0.0496217	-0.00285211	0.0180843	-0.00757493	0.0374992	0.0191803	0.0161457	0.0259868	0.0233214	0	0	0	0
-0.043511	0.033375	0.0113033	0.0139655	0.0114793	0.00454269	0.0143002	0.0634356	0.0098427	0	0	0	0
0.110889	0.00776954	0.0150506	-0.00683142	0.0146125	0.00457491	0.0201687	0.0186259	0	0	0	0	0
0.000272591	0.0245274	0	0	0	0	0	0	0	0	0	0	0
0	0	0	0	0	0	0	0	0.0250642	0	0	0	0
0	0	0	-0.00829886	0	-0.00474721	0.0253054	-0.00356612	-0.0172518	0	0	0	0
0.00543627	0.00658619	0.00164223	0.00577691	0.0184113	-0.000795608	0	-0.0106482	0.00731993	0	0	0	0
0.00432784	0.0114997	0.00577116	-0.00636318	-0.0104303	0.00798038	0.0249333	0.025579	0.00543673	0	0	0	0
0.023474	0.010452	0.00491929	0.00456651	-0.00639353	0.00997795	-0.00393214	0.00837887	-0.0137138	0	0	0	0
-0.0662097	0.0265556	0.000320946	0.00289453	0.00677037	0	0.00144731	-0.0114696	0	0	0	0	0
0.040033	0.0131649	0	0	0	0	0	0	0	0	0	0	0
0	0	0	0	0	0	0	0	0.0274891	0	0	0	0
0	0	0.00494502	-0.00453984	0.0510178	0.00887257	0.0170506	0.0306381	-0.00196296	0	0	0	0
-0.0249362	0.00483766	0.0113789	0.00424541	-0.008296	-0.0045432	0.00896955	0.00839116	0.00382275	0	0	0	0
-0.019331	-0.0169608	0.00256222	0.00316727	-0.000131284	0.000583616	-0.00645238	-0.00244228	-0.0104147	0	0	0	0
-0.0451335	-0.0594447	-0.00116976	-0.00105464	-0.00933235	-0.00987643	-0.00901424	-0.00624718	-0.000133252	0	0	0	0
0.102308	0.0551218	0.014812	0.00325379	0.00404482	0.00554958	-0.00400652	0.0106563	0	0	0	0	0
-0.0243387	0.0368104	0	0	0	0	0	0	0	0	0	0	0
0	0	0	0	0	0	0	0	0.00141295	0	0	0	0
0	0	0.00642743	-0.0100488	0.000687204	0.000338506	0.0189194	0.00830061	-0.00317979	0	0	0	0
0.0984657	0.0302086	0.00704533	-0.00414383	0.0355182	0.00115787	0.0172145	0.00348612	0.00870516	0	0	0	0
-0.00747015	-0.00223776	0.00858639	0.00839779	-0.00371437	0.00485104	0.00212598	0.0169711	-0.00673239	0	0	0	0
0.0101953	0.00767142	-0.0077554	0.0129122	0.0132267	-0.000996822	0.000878738	-0.00794055	-0.00161741	0	0	0	0
-0.0768522	-0.000416927	0.00116082	0.00890954	0.00834483	0.00356843	0.00617704	0.00348939	0	0	0	0	0
-0.0186064	-0.014139	0	0	0	0	0	0	0	0	0	0	0
0	0	0	0	0	0	0	0	0.00127995	0	0	0	0
0	0	0.00488878	-0.00163908	-0.000860036	0.00428851	0.00467092	0.013639	-0.000285637	0	0	0	0
-0.00902262	-0.00466333	-0.00718359	0.000439536	0.00676126	-0.00153042	-0.00350931	0.000651417	0.0191141	0	0	0	0
-0.0278492	-0.0164231	0.00578673	0.00466552	0.011786	0.0177698	0.00789288	0.018623	-0.00297017	0	0	0	0
-0.0176643	0.0101713	-0.0116993	-0.00545289	-0.0422338	-0.00663468	-0.00502159	-0.0203241	-0.00410571	0	0	0	0
-0.0419724	0.00511801	0.0161561	0.0013316	0.0269716	0.00812554	0.00240351	0.0122128	0	0	0	0	0
-0.0298166	-0.0436206	0	0	0	0	0	0	0	0	0	0	0
0	0	0	0	0	0	0	0	-0.00126841	0	0	0	0
0	0	-0.00506309	-0.0038356	-0.0218587	0.00339037	0.00119797	-0.00500301	0.00290417	0	0	0	0
-0.0234349	-0.0113214	-0.0246791	-0.00470288	-0.0593103	-0.00398392	-0.0108879	-0.0220554	-0.0248588	0	0	0	0
-0.02141	0.035902	0.00743508	-0.00707275	0.0227768	-0.0020359	5.24803e-05	-0.00551884	0.00838462	0	0	0	0
0.00740148	0.0456262	-0.00613524	0.00390084	-0.0146365	-0.00111454	0.00554082	-0.0205573	-0.0239886	0	0	0	0
-0.0574036	0.00165563	0.00403954	1.98971e-05	0.0139861	-0.00594831	-0.00263084	0.00155699	0	0	0	0	0
-0.0490618	0.0184394	0	0	0	0	0	0	0	0	0	0	0
0	0	0	0	0	0	0	0	0.0226247	0	0	0	0
0	0	0.00990773	0.00415644	0.0242662	0.00540325	0.0169226	0.0223015	-0.00596728	0	0	0	0
0.0415635	0.00647513	0.00127312	1.98142e-05	-0.00602376	0.00126712	0.00445642	0.0124866	0.0125609	0	0	0	0
-0.014126	-0.0316923	-0.00214048	-0.00179147	0.000698152	0.00130346	-0.00164678	-0.00871708	-0.000774077	0	0	0	0
0.00966858	-0.00864237	0.011459	0.00155367	0.01336	0.00212239	0.00505508	0.00421798	-0.00390543	0	0	0	0
-0.0232932	0.0147307	-2.10087e-05	0.00363343	0.00749888	0.00507293	-0.00210944	0.00335238	0	0	0	0	0
0.0646924	0.00344282	0	0	0	0	0	0	0	0	0	0	0
0	0	0	0	0	0	0	0	-0.00409496	0	0	0	0
0	0	0.00926738	-0.00240542	0.0182915	-0.000803909	0.00933648	0.0239941	-0.00702911	0	0	0	0
-0.0186361	-0.0389678	0.00507294	0.00094968	-0.00411839	-0.0054939	0.00484223	0.00409422	-0.00670783	0	0	0	0
-0.0538247	-0.0276809	0.0053804	0.00630171	-0.00975868	-0.00514316	0.00555737	0.00417547	-0.0048005	0	0	0	0
-0.0382995	0	-0.0186184	-0.00890889	-0.00911463	-0.00724004	-0.00145708	-0.0129263	-0.00292949	0	0	0	0
-0.0793063	-0.00132343	0.0101163	0.00132094	0.0219819	-0.00367829	0.00698373	-0.00125517	0	0	0	0	0
0.0840831	0.000882483	0	0	0	0	0	0	0	0	0	0	0
0	0	0	0	0	0	0	0	0.00949846	0	0	0	0
0	0	0.0155528	0.00619829	0.0195602	0.00528888	0.0098982	0.00388522	-0.000525626	0	0	0	0
0	0	0.00767817	-0.00157554	0.00615007	-0.00108623	0.00113523	0.00525208	0.00415864	0	0	0	0
0.0285476	0.0442856	0.00714954	0.00108345	0.0129897	-0.00327861	-0.00223621	0.00660303	0.0110603	0	0	0	0
0.00780699	0.00294923	0.0137236	-0.000610527	0.007283	-0.0015791	0.011753	-0.0134609	-0.00730919	0	0	0	0
0.140576	0.00879587	0.0134822	-0.00162332	0.0146049	-0.00768709	-0.000384866	0.00508865	0	0	0	0	0
-0.0953102	-0.0375318	0	0	0	0	0	0	0	0	0	0	0
0	0	0	0	0	0	0	0	0.0127143	0	0	0	0
0	0	-0.0135617	-0.00350535	-0.00498254	-0.00563506	0.00406263	0.00430431	0.00547234	0	0	0	0
0.107824	-0.00622514	-0.00787349	0.00309747	-0.018294	-0.00370472	-0.00277727	-0.00758503	0.000563628	0	0	0	0
0.00695182	0.029618	0.00224162	0.00140059	0.0180083	0.00530498	0.00704314	-0.00407742	0.00615001	0	0	0	0
0.124454	0.022031	0.0166736	0.0053345	0.0266825	0.00588458	4.39303e-05	0.00865334	0.0153805	0	0	0	0
-0.0837286	-0.0005518	0.0157358	0.00581317	0.0205517	0.00803196	0.00778751	0.0262243	0	0	0	0	0
0.0885044	-0.00595116	0	0	0	0	0	0	0	0	0	0	0
-0.0549499	-0.0328777	0	0	0	0	0	0	0	0	0	0	0
0.00918587	0.0260527	0	0	0	0	0	0	0	0	0	0	0
0.0672365	-0.0367249	0.0141953	-7.79803e-05	0.0353924	0	0	0.0225853	0	0	0	0	0
0.0243134	-0.0456849	-0.0081973	0.00489446	-0.00876683	0	0	0.00334683	0	0	0	0	0
0.00755671	0.00197104	0	0	0	0	0	0	0	0	0	0	0
0	0	0	0	0	0	0	0	0.0303334	0	0	0	0
0	0	0.00159555	0.0073452	0.00549965	0.0123842	0.0125496	0.00270458	0.00766754	0	0	0	0
-0.0661291	0.012344	-0.0111611	-0.00178623	-0.0260757	-0.00710345	-0.0231373	-0.00960713	0.00788866	0	0	0	0
0.267712	-0.00194684	0.0120507	-0.00158973	0.0100728	-0.00100797	0.00259421	0.00268306	0.00837966	0	0	0	0
-0.00699879	0.0568169	-0.000716722	0.00130029	0.0132455	-0.00208295	-0.00423614	-0.00571182	0.00675636	0	0	0	0
-0.0806282	0.00296967	0.00439782	0.00484508	0.00164627	-0.00805301	0.00926125	0.00946379	0	0	0	0	0
0.0548918	-0.0123607	0	0	0	0	0	0	0	0	0	0	0
0	0	0	0	0	0	0	0	-0.00903143	0	0	0	0
0	0	-0.00331973	0.00846566	-0.00106224	0.00398966	0.000536534	0.00426891	0.0058724	0	0	0	0
0.0554495	0.0065546	0.00738413	0.00126242	0.0199564	-0.00192849	0.00661066	0.00532188	-0.00313402	0	0	0	0
-0.0216893	0.00665301	0.00398789	0.00720141	0.016272	0.00801096	0.00432085	0.00890178	0.00921032	0	0	0	0
0.00490598	-0.0186549	0.0128371	0.00688116	-0.00348576	0.00629945	-0.000210159	-0.00369627	-0.00406629	0	0	0	0
0.0119592	0.0300178	-0.00345453	-0.00370128	0.0139752	-0.00432263	0.0031329	-0.00189877	0	0	0	0	0
-0.0396641	0.00111529	0	0	0	0	0	0	0	0	0	0	0
0	0	0	0	0	0	0	0	0.00882271	0	0	0	0
0	0	0.0116011	-0.0051141	0.0122013	-0.0085732	0.00494943	-0.00396331	0.00452454	0	0	0	0
0.0227989	0.0206847	-0.00396086	-0.00394303	0.00724141	-0.0147844	-0.00205151	-0.015341	0.00011875	0	0	0	0
-0.061701	0.0119388	0.00141617	-0.00869275	-0.0165086	0.00561843	-0.0171123	-0.0196144	-0.00768681	0	0	0	0
-0.0336911	0.0137952	0.00198733	-0.0113559	0.0297032	0.000298246	0.00192292	-0.000211198	0.0153786	0	0	0	0
0.0103163	0.0314244	0.00343208	0.00110399	-0.0095084	-0.000648475	0.0057691	0.00709864	0	0	0	0	0
0.0645804	0.0121711	0	0	0	0	0	0	0	0	0	0	0
0	0	0	0	0	0	0	0	-0.0026159	0	0	0	0
0	0	-0.0102757	0.000258068	-0.0252337	-0.00380854	-0.0103831	0.00377882	-0.00574634	0	0	0	0
0.0112314	0.013659	-0.00924859	-0.00762814	0.0135145	-0.00888209	-0.00400393	-0.00576639	0.0214977	0	0	0	0
0.0652492	-0.00655327	0.001937	0.00488922	-0.0121152	0.00840011	0.00960278	0.0110342	0.000977321	0	0	0	0
-0.0118898	0.0284202	-0.00849904	0.00339024	-0.0164178	-0.00284447	-0.00364058	-0.00515929	-0.00393191	0	0	0	0
-0.0304592	-0.00221457	-0.0117148	0.00451535	-0.00627697	-0.00592361	-0.00306062	-0.0117846	0	0	0	0	0
-0.0328774	-0.0085349	0	0	0	0	0	0	0	0	0	0	0
0	0	0	0	0	0	0	0	0.0080494	0	0	0	0
0	0	0.00889746	-0.00743996	0.0084622	-0.0159122	-0.015353	-0.00058355	-0.00625231	0	0	0	0
-0.0589418	-0.0228682	0.00645739	-0.00236271	0.0326074	-0.00443032	0.00249966	0.00780368	0.00549538	0	0	0	0
0.00970239	0.0109968	-0.00710574	-0.00281665	-0.00804731	0.00281305	-0.00543848	-0.00309284	-0.00466999	0	0	0	0
-0.0606109	-0.0266241	-0.0155298	-0.00255742	-0.0143783	-0.00547263	-0.00423259	-0.00134741	-0.0140771	0	0	0	0
0.165708	0.0306386	-0.0241285	-0.00582246	-0.0395878	-0.011825	-0.0167467	-0.0235931	0	0	0	0	0
-0.00336401	-0.0365949	0	0	0	0	0	0	0	0	0	0	0
0	0	0	0	0	0	0	0	-0.0272319	0	0	0	0
0	0	-0.0346101	-0.00608732	-0.0566168	-0.0166883	-0.0131006	-0.0351149	0.0070786	0	0	0	0
-0.0447942	0.0145687	0.0194752	-0.00775134	0.0510359	0.00421204	0.00912408	0.0205669	0.00928501	0	0	0	0
0.0201115	0.01864	-0.0100887	0.00230321	-0.0515657	-0.00198643	-0.000167479	-0.0142376	-0.0140118	0	0	0	0
-0.0408474	0.0100001	0.00103414	-0.00158579	0.0295944	0.0120781	0.00130275	0.00359678	0.00947385	0	0	0	0
0.0119913	-0.00974886	-0.0104617	0.000876145	-0.0189691	0.000559189	-0.000603001	-0.000612468	0	0	0	0	0
-0.0398901	-0.027891	0	0	0	0	0	0	0	0	0	0	0
0	0	0	0	0	0	0	0	0.0012242	0	0	0	0
0	0	0.00736288	0.000901893	0.0121445	-0.00739011	-0.00684789	0.00546013	-0.0150859	0	0	0	0
0.0161903	0.0255018	0.00238352	-0.00659726	0.0142672	-0.00108574	0.000378316	0.00291077	0.00321743	0	0	0	0
-0.044442	-0.00479557	0.00655416	-0.00711137	0.00737833	-0.00236797	-0.000313134	0.00614924	-0.005937	0	0	0	0
0.0080268	0.00290533	-0.000323488	-0.00186993	0.0163198	-0.0203293	0.00357533	-0.00975395	0.00242381	0	0	0	0
-0.0299808	-0.02996	0.000165127	-0.0111915	-0.0176204	-0.00717153	-0.00250282	-0.0120858	0	0	0	0	0
0.0050217	-0.00769787	0	0	0	0	0	0	0	0	0	0	0
0	0	0	0	0	0	0	0	0.00672984	0	0	0	0
0	0	0.00170023	-0.00603683	-0.00128838	-0.0200055	0.00534695	-0.0191415	-0.00392595	0	0	0	0
0.0493105	0.0328532	-0.00195299	-0.00238652	0.0157661	0.00854915	0.00404345	0.0178107	0.00698186	0	0	0	0
-0.0183732	0.00303721	-0.00103191	-0.00906288	-0.00912497	-0.029332	0.00389868	0.0137701	0.00272767	0	0	0	0
-0.0628622	0.00554437	-0.00478902	-0.000485114	-0.014481	-0.0105035	0.0010948	0.0195767	-0.00221636	0	0	0	0
0.0204754	-0.0270011	-0.00855604	0.000512828	-0.00816472	0.00728108	-0.000471289	0.00790447	0	0	0	0	0
0.0187092	-0.00959924	0	0	0	0	0	0	0	0	0	0	0
0	0	0	0	0	0	0	0	-0.00761436	0	0	0	0
0	0	-0.0204884	0.00444502	-0.0266894	0.00995869	-0.000371238	-0.00134003	0.00217282	0	0	0	0
0.0110151	0.0108894	0.0146518	-0.00160152	0.0181261	-0.00384797	0.00205652	0.0113913	0.00109418	0	0	0	0
0.00290211	-0.0200554	-0.00471266	0.00109787	-0.0194628	0.010743	-0.000364357	-0.0146891	0.00199125	0	0	0	0
0.140556	0.0251994	0.00561336	-0.00439181	0.0106964	0.00936049	-0.00120817	0.00597608	0.00821672	0	0	0	0
0	0	0	-0.00304059	0	0	-0.00450752	0	0	0	0	0	0
0.00560117	-0.0248049	0	0	0	0	0	0	0	0	0	0	0
-0.0685527	0.0160442	-0.0867927	0	-0.0758014	0	0	0	0	0	0	0	0
-0.0178985	0.014006	-0.036335	0	-0.0577491	-0.0274883	0	-0.0863688	0	0	0	0	0
-0.0499458	-0.0228441	0	-0.0012244	0	-0.0141681	0	0.0518328	0	0	0	0	0
-0.0157974	-0.00182935	0	0.00185688	0	0.00710169	0	0.0120622	0	0	0	0	0
0.0280837	-0.0130325	0	0	0	0	0	0	0	0	0	0	0
0	0	0	0	0	0	0	0	-0.0106849	0	0	0	0
0	0	0.038166	-0.00679751	0.0117517	0.00506315	-0.0119043	0.003388	0.00329912	0	0	0	0
0.0806128	-0.0206165	-0.0174229	-0.000727802	-0.060219	-0.00794868	0.00320562	0.0105529	-0.0099638	0	0	0	0
0.0283608	-0.0178783	-0.0341595	-0.00297269	-0.0631506	0.0128976	-0.0139605	-0.0210149	-0.0233031	0	0	0	0
-0.0431549	-0.0272192	-0.0286449	-0.00732206	-0.0660451	-0.00322739	-0.0404614	-0.0200685	-0.0246331	0	0	0	0
0.0785024	-0.00184123	0.0141673	5.65831e-05	0.0676981	0.00210342	0.00125082	0.0118532	0	0	0	0	0
-0.0258116	-0.00954355	0	0	0	0	0	0	0	0	0	0	0
0	0	0	0	0	0	0	0	0.0119154	0	0	0	0
0	0	0.0436494	0.00724442	0.0327297	0.0132443	0.0253853	0.00972618	6.97013e-05	0	0	0	0
0.0322086	-0.00516575	0.0762947	0.0158203	0.0986907	0.00873787	0.0260674	0.0256668	0.0211995	0	0	0	0
0.0351948	0.0168335	-0.00964543	0.000476775	-0.0150388	0.00333827	-0.00342803	-0.00515936	-0.00737723	0	0	0	0
-0.0111062	0.0274869	-0.00943222	0	0.0250304	0.0119178	-0.00356786	0.00395189	0.0071855	0	0	0	0
0.0545104	-0.000137637	0.00233487	0	-0.00569346	0.0127351	0	0	0	0	0	0	0
0.00242424	0.00972544	0	0	0	0	0	0	0	0	0	0	0
0	0	0	0	0	0	0	0	0.00809216	0	0	0	0
0	0	-0.00912134	0	-0.0257919	0	-0.000640462	-0.00486274	0.00213188	0	0	0	0
-0.0197369	-0.0122061	-0.00775989	0.00247695	-0.00212631	-0.00462761	-0.0103991	-0.00522327	0.00563305	0	0	0	0
0.00808156	0.0262833	0.00608156	0.00550454	-0.013336	0.00331769	0.00304767	-0.00387035	-0.0036919	0	0	0	0
0.0183778	0.0300546	-0.0186314	-0.00975154	-0.0382131	-0.0014669	-0.00903589	-0.005631	0.00236669	0	0	0	0
-0.0310562	0.0178391	0.00195072	0.00257797	0.0134541	-0.00408761	0.00410423	0.00239304	0	0	0	0	0
0	0	0	0	0	0	0	0	0.00441215	0	0	0	0
0	0	-0.00111953	0	0.00570219	0.00803206	0.00201021	-0.00231764	-0.00269355	0	0	0	0
0.0596756	0.00918257	0.011737	0	0.033	-0.00784783	0.00283431	0.000140831	-0.0123743	0	0	0	0
-0.0298226	0.00126871	0.00541444	-0.00187234	-0.0217649	-0.00571276	0.0161123	-0.00208035	-0.00910122	0	0	0	0
-0.0182249	0.00518496	0.00103859	0.00174809	0.0116573	-0.00431324	0.00900838	-0.00350121	-3.26703e-06	0	0	0	0
-0.0242898	0.00100857	-0.000703205	0.00666027	-0.00368585	0.00267298	0.00218962	-0.00457055	0	0	0	0	0
0	0	0	0	0	0	0	0	0.00324054	0	0	0	0
0	0	0.0104172	0	0.0338038	0	0.0157542	0.00682089	0.00134727	0	0	0	0
0.0544827	0.0267312	-0.00515332	-0.00748902	-0.026319	-0.0164653	-0.00778144	-0.0068755	0.00839568	0	0	0	0
-0.0428848	0.00318472	0.00593214	0.00167061	0.000863627	0.0114566	0.00788654	0.00678701	0.00600282	0	0	0	0
0.0639063	0.0170965	-0.00287672	-0.00182954	0.00064311	-0.000243922	0.00255291	0.00365437	0.003488	0	0	0	0
-0.0343665	-0.00627113	0.00323708	0.00238119	0.00944494	0.00615158	0.0118591	0.000766221	0	0	0	0	0
-0.00986594	0.00108821	0	0	0	0	0	0	0	0	0	0	0
0	0	0	0	0	0	0	0	0.00966896	0	0	0	0
0	0	0.00204439	0.00101976	-0.0124938	0.00666664	0.00483858	-0.000342523	-0.000568044	0	0	0	0
-0.0526766	-0.00278333	-0.00214527	0.00834627	-0.00645845	-0.00150286	0.00134075	-0.00429219	-0.00424283	0	0	0	0
0.0248089	-0.0211875	-0.0061336	0.00747085	-0.0244839	-0.00328296	0.000761228	-0.0136725	-0.00400235	0	0	0	0
0.0250808	-0.0142112	-0.0163055	7.45629e-05	-0.0268955	-0.00591084	-0.00500322	-0.0109636	-0.000547526	0	0	0	0
-0.0256175	-0.00326962	-0.00237602	-0.00319763	-0.0029242	0.000415184	-0.00461284	0.00297616	0	0	0	0	0
0.0182645	-0.0176636	0	0	0	0	0	0	0	0	0	0	0
0	0	0	0	0	0	0	0	0.010066	0	0	0	0
0	0	-0.0123245	0.00135906	-0.0199772	0.00401409	-0.00242389	-0.0241387	0.0106072	0	0	0	0
0	0	0.00203977	-0.00292426	0.00863257	-0.00251228	-0.00892482	0.00946322	0.00240418	0	0	0	0
-0.0238276	0.0129922	-0.00897089	-0.00212715	-0.0158647	0.00217007	0.000539007	0.00718684	-0.00629842	0	0	0	0
-0.0110378	-0.0178759	-0.000674282	-0.00142062	0.00931527	0.00709117	-0.00623872	-0.00133845	0.00207673	0	0	0	0
0.021421	-0.0200397	-0.00644553	0.00950286	-0.0149161	0	-0.00486708	-0.00326686	0	0	0	0	0
0.0356868	-0.0204495	0	0	0	0	0	0	0	0	0	0	0
0	0	0	0	0	0	0	0	-0.013586	0	0	0	0
0	0	-0.0139935	-0.00382565	-0.0510111	-0.0053101	-0.00584053	-0.0158045	0.000955718	0	0	0	0
-0.01681	0.00961289	0.00321395	0.00207065	0.0277685	0.00843468	0.00599664	0.00661474	0.00219057	0	0	0	0
-0.0423013	-0.00733483	-0.0037179	-0.00157466	-0.0367316	-0.00217628	0.00515522	-0.0201913	-0.00948152	0	0	0	0
-0.039228	-0.0140183	0.00124212	0.00152719	0.00602265	-0.0133158	0.0121449	-0.0111905	-0.000551609	0	0	0	0
-0.0261252	-0.000407304	0.0100036	-0.00165626	0.0214548	0.00850838	-0.000914827	0.0136009	0	0	0	0	0
-0.00136333	-0.0102369	0	0	0	0	0	0	0	0	0	0	0
0	0	0	0	0	0	0	0	-0.00505859	0	0	0	0
0	0	0.00197661	0.00423699	-0.00593217	-0.00133713	0.00310486	-0.00509946	0.005033	0	0	0	0
0.0573749	0.0209076	0.0119547	0.00462995	0.0216388	-0.00148146	-0.00267344	0.00782482	-0.00152534	0	0	0	0
0.00367377	0.0369289	0.00964549	-0.000525359	0.0144876	0.00017105	-0.00492406	0.00478583	0.00215369	0	0	0	0
-0.00643799	-0.00324233	0.0122221	0.00831267	0.00670496	0.00232053	0.00293427	0.0148493	0.004007	0	0	0	0
-0.000553761	-0.0511702	-0.00682214	-0.00531913	0.00220299	0.00456836	0.00453309	0.0136228	0	0	0	0	0
0.0181141	-0.0270231	0	0	0	0	0	0	0	0	0	0	0
0	0	0	0	0	0	0	0	-0.0105448	0	0	0	0
0	0	-0.00882856	0.01233	-0.0196726	0.00529412	-0.00896477	-0.0154194	7.23946e-05	0	0	0	0
-0.0208875	0.00978481	0.00838121	-0.000716803	0.00975719	0.00688966	0.00402248	0.00464668	0.000943867	0	0	0	0
-0.0207659	0.0255438	0.00561244	0.00605011	0.00856776	0.00152306	0.00158511	0.000357909	-0.00343564	0	0	0	0
0.000378	0.0103866	0.00220757	0.00251121	-0.0123215	0.000962941	0.00799326	0.00914082	0.00398997	0	0	0	0
0.0194617	0.0101469	0.00677949	-0.00354786	0.021449	0.00111529	0.00458738	0.0155132	0	0	0	0	0
0.013255	-0.0153942	0	0	0	0	0	0	0	0	0	0	0
0	0	0	0	0	0	0	0	0.00697428	0	0	0	0
0	0	-0.00640531	-0.0043033	-0.0356414	0.0174859	0.0100662	-0.00434181	0.0024901	0	0	0	0
0	0	-0.00579343	-0.00354258	-0.00275493	0.0102301	-0.00010213	0.000670647	0.00755491	0	0	0	0
-0.0293211	0.038115	0.00706532	3.99489e-05	0.00552079	0.00835402	0.00652732	0.00103623	0.00786026	0	0	0	0
0.0142112	0.0041467	0.0106394	0.00121102	0.00396871	-0.00999522	0.00594074	-0.000808918	0.00455379	0	0	0	0
-0.0405435	0.0221251	0.00270731	0.00170094	-0.00150564	0.00405065	0.0079489	0.00129193	0	0	0	0	0
-0.02506	0.00944175	0	0	0	0	0	0	0	0	0	0	0
0	0	0	0	0	0	0	0	0.0098122	0	0	0	0
0	0	-0.00432869	0.00471558	-0.00126772	0.00302388	0.000441393	0.00490079	0.000693232	0	0	0	0
-0.0299851	0.00437583	-0.000548308	0.0154407	-0.00118302	0.00297445	-0.0104454	0.000972108	0.00124013	0	0	0	0
-0.0241922	-0.0163505	-0.00105389	-0.00519892	-0.0223627	-0.00541715	0.00243033	-0.0104318	-0.00236901	0	0	0	0
0.00792166	0.0143525	-0.0113172	0.00182955	-0.0104635	-0.00297708	-0.000412309	-0.0116682	-0.000950723	0	0	0	0
-0.0102265	-0.0231407	-0.00657097	-0.0090299	0.00781202	0	-0.00586486	0.00601981	0	0	0	0	0
0.00960341	0.0188816	0	0	0	0	0	0	0	0	0	0	0
0	0	0	0	0	0	0	0	0.00113767	0	0	0	0
0	0	0.000758547	0	0.00691059	0	-0.0018505	0.00385738	-0.00550714	0	0	0	0
-0.0282362	-0.0121244	0.00773752	-0.00345775	0.00243283	0	-0.000723804	-0.00441696	-0.00206193	0	0	0	0
0.00617878	0.0123755	6.97336e-05	-0.00617308	-0.00529333	0.00370646	0.000800043	0.000749442	0.0031782	0	0	0	0
0.010354	0.0148243	0.00212271	-0.000618744	-0.00962206	-0.000999662	-0.00218031	-0.0096895	0.00524481	0	0	0	0
-0.0390105	-0.00819473	-0.00135963	0.000558882	0.00738455	0.004948	-0.00372364	-0.00775676	0	0	0	0	0
0.00392671	0.0159548	0	0	0	0	0	0	0	0	0	0	0
0	0	0	0	0	0	0	0	0.00938535	0	0	0	0
0	0	0.00747521	0.00201338	0.023029	-0.00301712	0.00486153	0	0.00317402	0	0	0	0
-0.0144739	0.0045296	0.00980872	-0.00140163	0.0167605	-0.00371655	-0.00144504	0.0184826	-0.000986698	0	0	0	0
-0.00243282	-0.00465231	0.00741915	-0.00048538	0.00838129	0.00743277	-0.00535508	2.91764e-05	-0.00365177	0	0	0	0
0.00947665	0.00733589	0.0115041	-0.00206383	-0.00188389	-0.000524282	0.00258045	-0.00535204	0.00547495	0	0	0	0
-0.0264489	0.000243605	0.00211634	0.000286528	0.0143553	0.00283322	-0.000834344	-0.000316841	0	0	0	0	0
-0.00904984	-0.0106521	0	0	0	0	0	0	0	0	0	0	0
0	0	0	0	0	0	0	0	0.00271184	0	0	0	0
0	0	0.0120714	-0.00249488	0.0365644	0.0038676	-0.00116022	0.00900687	0.00297713	0	0	0	0
-0.00204755	-0.0178842	-0.000554592	0.00804927	-0.0138188	0.00120139	-0.00487375	0.00821868	-0.00384023	0	0	0	0
-0.010071	0.0235305	-0.00177397	0.000225245	0.0204213	-0.00689422	0.00158895	0.0164885	0.00537614	0	0	0	0
-0.0101735	0.0149429	-0.00413984	0.00314811	-0.0231301	-0.00383578	0.00131491	0.036867	0.00915872	0	0	0	0
-0.0519907	-0.00884158	-0.00621734	0.0106797	0.00491233	-0.000283219	0.000775153	-2.32412e-05	0	0	0	0	0
0.0203545	-0.0186646	0	0	0	0	0	0	0	0	0	0	0
0	0	0	0	0	0	0	0	0.00379388	0	0	0	0
0	0	0.00906313	0.00442618	0.0274236	-0.00161994	0.00672938	-0.000562054	0.00331699	0	0	0	0
-0.0218243	0.00704011	-0.000570611	-0.000266711	-0.00628652	0.00219978	0.00920387	0.0115426	-0.00438775	0	0	0	0
0.0124255	0.00809026	0.00143466	-0.00280803	0.00735108	0.00442535	0.00375847	0.00284102	0.00688239	0	0	0	0
-0.00607166	-0.0159984	0.00415936	-0.000365428	-0.00412374	0.00182362	0.00141059	-0.00597495	0.00268973	0	0	0	0
-0.0306727	-0.000992925	0.011126	-0.00242434	0.042173	0.00338365	0.00062121	0.0056297	0	0	0	0	0
-0.0277619	-0.00660315	0	0	0	0	0	0	0	0	0	0	0
0	0	0	0	0	0	0	0	0.00658771	0	0	0	0
0	0	0.00870877	-0.0127936	0.0190084	-0.00282114	0.00500281	0.00689841	-0.000866343	0	0	0	0
-0.00777811	0.0267636	0.000801912	0.0106454	-0.0256803	0.00735037	-0.00274256	-0.00342041	-0.00378894	0	0	0	0
0.0335284	0.00243102	-0.00213417	0.0184881	0.00944277	0.00217738	-0.0126039	0.00343648	0.00661613	0	0	0	0
-0.0265254	0.0167343	-0.00580401	-0.00419896	-0.00371434	-0.000875692	-0.00177967	-0.000363084	-0.00205347	0	0	0	0
0.0545704	0.0131651	-0.0169628	-0.00319812	0.00890532	-0.00779552	0.00378379	0.00126553	0	0	0	0	0
0	0	0	0	0	0	0	0	0.00373804	0	0	0	0
0	0	0.000405573	0.0138321	-0.00507749	0.00640079	0.0129812	0.0131322	-0.000606646	0	0	0	0
0.0456853	0.0204101	-0.00835788	0.00647652	-0.00744167	0.0017796	0.00862257	0.0043468	-0.00249786	0	0	0	0
-0.0432409	0.00253661	0.00393666	0.0133365	0.00122419	0.00335137	-0.00318423	0.000709929	-0.00676017	0	0	0	0
-0.0189778	-0.0111164	-0.00129292	0.0068855	-0.0214067	0.00174409	-0.000699731	0.00215693	0.00229193	0	0	0	0
-0.0277515	-0.00572198	-0.0074067	-0.0203618	-0.0195723	-0.000726336	0.0013406	0.00130136	0	0	0	0	0
0.0403614	-0.00551936	0	0	0	0	0	0	0	0	0	0	0
0	0	0	0	0	0	0	0	0.0137574	0	0	0	0
0	0	0.00854863	-0.0232927	0.0332826	-0.00231459	0.00529369	0.0114502	0.00373746	0	0	0	0
-0.0153506	-0.00685339	0.00615447	0.0199636	0.00495218	-0.000344339	0.00652711	0.00194932	-0.0016563	0	0	0	0
0.0372227	-0.00344439	-0.00192139	-0.0158352	-0.00655349	-0.00827319	-0.000828178	0.00809282	9.73346e-05	0	0	0	0
0.00933133	0.0210732	-0.00215285	0.00513017	0.00121767	-0.0116608	-0.000122698	-0.0107636	0.0010062	0	0	0	0
-0.0523091	-0.00385177	0.00106825	0.00575778	-0.00430687	-0.00215084	0.000425769	-0.0118361	0	0	0	0	0
0.0134598	-0.0269053	0	0	0	0	0	0	0	0	0	0	0
0	0	0	0	0	0	0	0	-0.00126772	0	0	0	0
0	0	-0.00995961	-0.00338896	-0.0227572	1.35418e-05	-0.00366031	-0.00977755	-0.00549457	0	0	0	0
-0.0238017	-0.0217387	-0.00664426	-0.000527348	-0.016777	-0.00544502	-0.000243339	-0.00782768	0.00118277	0	0	0	0
0.00782931	0.0242583	-0.00152093	-0.00868972	-0.000928255	-0.0136678	0.00333207	0.0073986	-0.0203162	0	0	0	0
-0.00504415	0.00275235	0.00536814	-0.000369936	-0.00799449	-6.90174e-05	-0.00281794	0.00897603	0.0023102	0	0	0	0
0.0428124	0.000238977	-0.00190577	0.0127389	0.0140299	0.00144837	-0.00821269	0.00331967	0	0	0	0	0
0.0307717	0.016823	0	0	0	0	0	0	0	0	0	0	0
0	0	0	0	0	0	0	0	0.018505	0	0	0	0
0	0	0.00239139	0.00418282	0.00816053	-0.000496346	-0.00508284	0.00104094	0.00539977	0	0	0	0
0.00117385	-0.0108671	-0.00394495	-0.00958105	-0.00689065	-0.0060587	0.000711366	-0.00153302	0.00527553	0	0	0	0
-0.0108517	-0.0211242	-0.00268977	0.00722957	-0.00578157	0.00804261	-0.00198135	-0.00144229	-0.0024896	0	0	0	0
0.0129612	0.00941695	-0.00902331	0.0113294	-0.019052	0.00232333	0.000117523	-0.011216	-0.00641505	0	0	0	0
-0.0705662	0.0231616	-0.000309625	0.00693379	0.0149338	0.00231794	0.00334068	0.00057122	0	0	0	0	0
-0.0151902	0.0114407	0	0	0	0	0	0	0	0	0	0	0
0	0	0	0	0	0	0	0	0.00708321	0	0	0	0
0	0	-0.00117457	0	-0.00904717	0.00141008	0.002899	-0.00432739	-0.00136717	0	0	0	0
0.0202027	0.000464199	0.0077282	-0.000804374	0.00716596	-0.00594125	0.000251056	0.00173772	-0.00226392	0	0	0	0
0.00324473	-0.040851	0.00176564	-0.011565	0.00309894	-0.00205264	0.00120915	-0.00148093	-0.000818708	0	0	0	0
-0.00549727	-0.0340516	-0.00769652	-0.00527346	-0.00361157	-0.010104	-0.0044002	-0.0135318	-0.00995634	0	0	0	0
-0.0156569	-0.0364186	0.00453833	-0.00447904	-0.00107794	-0.00898348	-0.00381542	-0.00561736	0	0	0	0	0
0.0216524	-0.0262793	0	0	0	0	0	0	0	0	0	0	0
0	0	0	0	0	0	0	0	-0.045176	0	0	0	0
0	0	-0.0142367	-0.0104454	-0.0121565	-0.0196309	-0.0114556	-0.0412745	0.0238557	0	0	0	0
0.0378787	0.0222509	0.015436	0.0114339	0.0160478	0.0166466	0.00487912	0.0358777	0.012904	0	0	0	0
-0.00939653	-0.00561469	-0.00227822	-0.00434652	-0.0197443	-0.00121316	-0.00235502	0.00169602	-0.0105439	0	0	0	0
0.0363676	-0.00947251	0.00254295	0.000354344	0.00520156	0.00713088	0.000137899	-0.00354107	0.000280985	0	0	0	0
0.0127568	-0.0166615	0.0027898	-0.00268971	0.00196836	0.00274314	-0.00562181	0.00313674	0	0	0	0	0
-0.00624207	-0.0382212	0	0	0	0	0	0	0	0	0	0	0
0	0	0	0	0	0	0	0	-0.0230272	0	0	0	0
0	0	-0.00584212	-0.00909	-0.0155136	-0.00635145	-0.00772505	-0.0182386	-0.00197615	0	0	0	0
0.0197481	-0.0215973	-0.0036989	-0.00627019	0.0120752	0.00461687	-0.0127601	-0.00206002	-0.00497216	0	0	0	0
-0.0128148	-0.0096065	0.0039285	-0.00239026	0.000729465	-0.00217247	0.00329709	0.00801625	0.00965591	0	0	0	0
-0.0433009	0.00660542	-0.00447245	-0.00326628	-0.0167358	-0.00732294	-0.0125995	-0.0236116	-0.0240833	0	0	0	0
-0.0125849	-0.0269816	0.00193308	-0.0115501	0.00352335	-0.00169755	-0.00396338	-0.000357154	0	0	0	0	0
-0.017443	0.0294118	0	0	0	0	0	0	0	0	0	0	0
0	0	0	0	0	0	0	0	-0.013463	0	0	0	0
0	0	-0.00804485	-0.00446728	-0.00663658	-0.00934553	-0.00980249	-0.0153018	-0.00704084	0	0	0	0
-0.00447095	0.00242424	-0.0081905	-0.00642821	-0.0203118	-0.00124411	0.00389375	-0.00523089	-0.0150866	0	0	0	0
0.00842841	-0.021014	-0.0317618	-0.0187731	-0.0474993	-0.0270489	-0.0320746	-0.042903	-0.0698784	0	0	0	0
0.0253487	0.0393606	-0.00139325	0.0119162	0.0130517	0.000764178	-0.00964193	0.00736243	0.017549	0	0	0	0
0.0329063	0.0416327	-0.00209164	-0.0126244	0.00891693	0.000440606	0.0199626	-0.00198515	0	0	0	0	0
0.010886	-0.00781044	0	0	0	0	0	0	0	0	0	0	0
0	0	0	0	0	0	0	0	0.0521206	0	0	0	0
0	0	-0.00167495	0.000921285	-0.00248249	0.000513795	0.00153357	0.0211528	-0.014463	0	0	0	0
0	0	-0.0124065	-0.00335922	-0.0136447	-0.0168872	-0.00356188	-0.00586696	0.00544571	0	0	0	0
-0.0216565	-0.0189702	-0.0198488	-0.0200862	-0.0311146	0.000641614	-0.0134865	0.00686414	-0.025567	0	0	0	0
0.040596	0.00385039	-0.00134835	-0.00408165	0.0121068	0.000775356	-0.00440737	-0.0140458	0.0059094	0	0	0	0
0.0583883	0.0237348	0.00840139	0.000882597	-0.00517533	0.00361535	0.0019858	0.00972635	0	0	0	0	0
0.0225581	-0.0424372	0	0	0	0	0	0	0	0	0	0	0
0	0	0	0	0	0	0	0	-0.0123953	0	0	0	0
0	0	-0.0129734	-0.000861406	-0.0185323	-0.00370478	-0.00891113	-0.00425554	-0.000482617	0	0	0	0
0.0245045	-0.000979363	-0.00274617	-0.00472975	0.0030479	-0.00656534	-0.0109306	-0.00188535	0.010676	0	0	0	0
-0.022214	0.00766928	-0.00244079	0.00366255	-0.00315362	0.00876904	0.00420626	0.00868203	0.00195694	0	0	0	0
-0.0276243	0.0326599	0.000213856	-0.00181189	-0.000389945	-0.00810906	0.00241225	-0.00263669	0.0183427	0	0	0	0
-0.00643503	0.0146806	-0.00214459	-0.00745898	0.000984483	-0.00440308	0.00135668	0.00747355	0	0	0	0	0
0.0284279	-0.02278	0	0	0	0	0	0	0	0	0	0	0
0	0	0	0	0	0	0	0	0.0270057	0	0	0	0
0	0	0.00556009	-0.00170009	0.00931438	0.000346336	0.00306455	0.00970669	-0.00250382	0	0	0	0
0.0459875	0.0179991	-0.00273463	0.00366088	-0.0038086	-0.0134289	-0.00734682	0.0149502	0.0122945	0	0	0	0
0.0359038	0.0239391	-0.006495	-0.00826129	-0.013156	-0.00380673	0.000700231	-0.00613003	-0.00253949	0	0	0	0
-0.0415128	0.00944319	0.00337187	-0.00108511	-0.00987094	0.00209626	-0.000555881	0.00676899	0.00355001	0	0	0	0
0.0362959	-0.0113947	-0.00150162	0.00178872	0.00824587	0.00621697	0.00229041	-0.00300199	0	0	0	0	0
-0.0324864	0.00506593	0	0	0	0	0	0	0	0	0	0	0
0	0	0	0	0	0	0	0	-0.000121335	0	0	0	0
0	0	0.00816018	-0.000588704	0.0307698	0.00869656	0.00368671	0.00587018	0.0105701	0	0	0	0
-0.025128	0.00825811	0.0101924	0.00262496	0.0105061	0.000466716	0.020099	0.0104033	0.00584278	0	0	0	0
-0.0243028	-0.00786949	-0.00427144	0.0075779	-0.013782	0.00435554	-0.0071655	-0.00488337	-0.0135992	0	0	0	0
0.0100419	-0.011201	0.00012935	0.00456037	0.00589671	-0.00295669	-0.00642478	-0.00230783	-0.00316046	0	0	0	0
-0.0117254	0.00209342	0.000803161	-0.0014871	-0.00790252	-0.00420241	0.00107502	0.0015302	0	0	0	0	0
0.0235207	0.0302527	0	0	0	0	0	0	0	0	0	0	0
0	0	0	0	0	0	0	0	0.00148389	0	0	0	0
0	0	-0.000893312	-0.00478789	-0.00378237	-0.00819944	-0.00358573	-0.00315622	-0.0054818	0	0	0	0
-0.0300712	-0.0077653	0.000764066	0.00136625	-0.0116647	-0.00201085	-0.00523139	-0.00279261	-0.00246895	0	0	0	0
-0.0364854	-0.0299653	-0.00852391	-0.00337631	-0.0224018	0.00450355	-0.00903226	-0.010547	-0.0268088	0	0	0	0
0.014841	-0.00409052	-0.00690922	-0.00374578	-0.0136025	-0.00673239	-0.00206617	-0.00969515	-0.00688495	0	0	0	0
0.0502746	-0.0360788	-0.00177165	-0.0117497	0.00558024	-0.0171875	0.0023511	-0.00785709	0	0	0	0	0
-0.0350104	-0.0111656	0	0	0	0	0	0	0	0	0	0	0
0	0	0	0	0	0	0	0	-0.00987007	0	0	0	0
0	0	0.00234825	-0.0137097	-0.00104137	-0.0174247	0.000846099	-0.0116085	-0.00520085	0	0	0	0
0	0	0.00218013	0.00031585	0.00263876	-0.000142402	0.00435577	0.00852008	0.0046057	0	0	0	0
-0.00106735	-0.00222037	-0.000126944	0.002406	0.0152131	0.00709536	0.0114722	0.0039776	0.0156979	0	0	0	0
-0.0253069	0.0286223	0.00069403	-0.00176726	-0.00858582	0.0131115	0.00685317	0.00426998	-0.0113807	0	0	0	0
-0.0370413	0.018327	0.00236006	0.00278513	0.0118649	-0.00276406	0.00226222	0.00419972	0	0	0	0	0
0.000681741	0.00857921	0	0	0	0	0	0	0	0	0	0	0
0	0	0	0	0	0	0	0	0.023474	0	0	0	0
0	0	-0.000490561	0.00166005	0.00429796	0	0.00379794	0.0117223	0.00656522	0	0	0	0
-0.00318544	-0.0150956	9.10093e-05	0.0150265	-0.00229971	0.0101491	-0.00562114	0.00337547	-0.00391723	0	0	0	0
-0.00777858	0.0289304	-0.00379379	-0.000316761	0.00360672	0.0010923	-0.00240334	-0.00800884	-4.82572e-06	0	0	0	0
-0.0110856	-0.00142681	0.00349699	0.000532677	-0.00234322	0.00568832	0.00169565	0.00846203	-0.00676762	0	0	0	0
0.0629988	-0.00546663	-0.00110883	0.00183341	0.0102417	-0.00429008	0.000405371	-0.00786014	0	0	0	0	0
-0.0147175	-0.00799323	0	0	0	0	0	0	0	0	0	0	0
0	0	0	0	0	0	0	0	-0.00662623	0	0	0	0
0	0	0.00105342	0.00482982	-0.00831629	-0.00309105	0.000218704	-0.00726692	-0.00273443	0	0	0	0
-0.00199358	0.00694857	0.00310232	0.00167138	0.0070525	0.00127756	0.00122611	0.00158992	0.00230069	0	0	0	0
0.0175829	0.01169	0.00357252	0.00232386	-0.00561417	-0.00101576	-0.000546179	0.00163209	-0.0102706	0	0	0	0
-0.0169179	-0.0114287	-0.00285857	-0.000961679	0.0141923	0.0111322	-0.00818008	0.00316135	0.0035037	0	0	0	0
0.0283986	0.0351634	0.00585013	-0.00121232	-0.00156192	0.0023727	-0.00901883	-0.000789402	0	0	0	0	0
-0.0136617	-0.00404347	0	0	0	0	0	0	0	0	0	0	0
0	0	0	0	0	0	0	0	0.0158735	0	0	0	0
0	0	0.00300218	-0.00730495	-0.0145066	0.00500069	0.00806255	0.00291438	-0.00199961	0	0	0	0
0.0069626	0	0.000312616	-0.0029442	0.00179672	0.00580271	-6.48659e-05	-0.00817858	0.00681073	0	0	0	0
0.0135676	-0.0189167	0.000507793	-0.00381368	-0.00723302	0.00469284	0.00680738	0.00321662	0.00924105	0	0	0	0
0.0209554	-0.00660239	-0.00525443	0.00717469	0.00937689	-0.00265107	0.00865377	0.0111589	-0.00129806	0	0	0	0
0.0110406	0.017638	-0.000600809	0.00152205	-0.000330546	-0.00192155	0.0051127	0.00198363	0	0	0	0	0
0.0196929	0.00750115	0	0	0	0	0	0	0	0	0	0	0
0	0	0	0	0	0	0	0	0.0026963	0	0	0	0
0	0	-0.00412902	-0.00055973	-0.00133652	0.000510771	0.0056982	-0.00353282	0.00523158	0	0	0	0
-0.0461428	0.0298232	0.000599353	0.0017714	-0.000496687	-0.00517988	-0.000410793	0.00426519	0.00249187	0	0	0	0
-0.0132764	0.0147663	2.36513e-05	0.00117442	0.0118464	0.00209626	0.00338243	0.00980169	-0.00492331	0	0	0	0
0.0209052	-0.00096958	-0.000555953	0.00125168	-0.00957688	0.00177612	0.000174805	-0.00231267	-0.000144424	0	0	0	0
-0.0297826	-0.0055934	-0.00240085	0.00152136	0.00311465	0.00247828	0.00102617	0.00645953	0	0	0	0	0
-0.0289044	-0.0161026	0	0	0	0	0	0	0	0	0	0	0
0	0	0	0	0	0	0	0	0.00556031	0	0	0	0
0	0	-0.000684191	-0.000992549	-0.0160594	-0.000570211	-0.000856117	-0.00320978	-0.00183577	0	0	0	0
-0.0360112	0.00961902	-0.00643765	0.000785552	0.00510878	0.00471695	-0.00069456	0.000941818	-0.000993544	0	0	0	0
-0.00278875	-0.0152108	-0.00112747	0.00500587	-0.003423	0.00110489	0.000474117	0.00124269	-0.00852991	0	0	0	0
0.00672622	-0.0281816	-0.00517958	0.000937147	-0.00909128	-0.00327342	-0.00313555	-0.00310046	-0.0122135	0	0	0	0
-0.00695897	-0.0296588	-0.00964705	0.00013482	-0.00710065	-0.00121344	-0.00225838	-0.00558139	0	0	0	0	0
0.00742118	-0.00463178	0	0	0	0	0	0	0	0	0	0	0
0	0	0	0	0	0	0	0	-0.0106627	0	0	0	0
0	0	0.00552744	-0.00208109	-0.0044935	-0.0018905	-0.00227936	-0.00626774	0.00821303	0	0	0	0
-0.0233765	-0.00199164	0.003358	0.00217333	0.00559337	-0.00162328	-0.00414243	0.0031047	-0.00239886	0	0	0	0
0.00918194	0.00701943	0.000316741	0.0042407	0.00916592	0.00106745	0.000224656	0.00292662	0.000603906	0	0	0	0
-0.00658361	-0.00462994	0.000460899	-0.0013927	-0.00388036	-0.000180335	0.00280157	0.00205372	-0.00662717	0	0	0	0
-0.0161716	-0.0132134	0.00423432	-0.00312473	0.00715615	0.00424425	0.00530161	0.00527758	0	0	0	0	0
-0.0130311	-0.013118	0	0	0	0	0	0	0	0	0	0	0
0	0	0	0	0	0	0	0	-0.00505108	0	0	0	0
0	0	-0.000283327	-1.41934e-05	-0.000328437	0.000478784	-0.0031053	0.00898298	0.000106723	0	0	0	0
-0.012465	-0.00491267	0.00147561	0.00678976	0.00566881	-0.00157187	0.000316986	0.00273341	0.00260379	0	0	0	0
-0.00666258	-0.0203144	-0.00253381	0.00391844	-0.00446953	0.00110805	-0.00272143	0.000263904	-0.0145949	0	0	0	0
-0.0424843	0.0123484	-0.00285273	0.00698266	-0.00575488	-0.00131782	-0.00189111	-0.00767322	-0.00283373	0	0	0	0
-0.0140481	0.0115164	0.00192938	-0.000690495	0.00843632	-0.00415951	-0.0013589	0.00211238	0	0	0	0	0
-0.0444637	0.0243734	0	0	0	0	0	0	0	0	0	0	0
0	0	0	0	0	0	0	0	0.00900744	0	0	0	0
0	0	0.00315424	-0.00138242	-0.000848457	0.00300499	-0.000376295	0.00491207	0.00496327	0	0	0	0
0.0431529	-0.00627212	-0.00365824	-0.00599862	-0.00380351	0.000135012	-0.000995633	0.00313992	-0.0022949	0	0	0	0
0.00104877	-0.0379257	-0.000336143	-0.00289301	-0.0046063	0.0033096	-0.0011884	0.00105783	0.00569875	0	0	0	0
-0.014252	0.0272937	-0.00275341	0.00313196	0.00191907	-0.00160102	0.000453802	0.00337921	0.00857213	0	0	0	0
-0.00292826	0.0149066	0.00115118	-0.00205402	0.00754619	0.00378146	4.79249e-05	0.00760485	0	0	0	0	0
0.0489044	-0.00561424	0	0	0	0	0	0	0	0	0	0	0
0	0	0	0	0	0	0	0	0.0186145	0	0	0	0
0	0	0.0050942	-0.00375314	0.0265574	0.00123745	0.00272793	0.0223103	-0.000852993	0	0	0	0
0	0	0.00403213	0.00556822	0.0198206	0.00238113	0.000770766	-0.00460851	0.00587961	0	0	0	0
-0.0223344	-0.00685994	0.00567626	0.00544651	0.0147798	0.00384248	0.00159697	-0.00181434	0	0	0	0	0
-0.00991399	0.00779783	0	0.000216685	0	0.000547722	-0.000931786	0.00413668	0	0	0	0	0
-0.0121342	-0.00564063	0	0.00694396	0	0	0.00250399	0.0075595	0	0	0	0	0
0.0300637	0.0291992	0	0	0	0	0	0	0	0	0	0	0
0.0140649	0.00963298	0.0136676	0	0.0239595	0	0	0	0	0	0	0	0
0.00708505	-0.00506527	0.0103416	0	-0.00661965	0.0100132	0	0	0.0106137	0	0	0	0
0.00728555	-0.0102082	0.00302637	0.00299391	0.00434831	0.000234401	0.00510451	0.0068603	-0.00305473	0	0	0	0
0.0166319	-0.0192582	0.00211609	-0.00130873	0.0121436	0.00175626	0.00437778	-0.0010148	0	0	0	0	0
-0.00939903	-0.0122784	0	0	0	0	0	0	0	0	0	0	0
0	0	0	0	0	0	0	0	0.00151439	0	0	0	0
0	0	0.00979607	-0.00414522	0.0214973	-0.00688165	0.00474362	0.00522176	-0.00117294	0	0	0	0
-0.0515026	0.0161598	-0.000269766	0.00121688	0.00519205	0.00427543	0.00440042	0.00108976	0.00977687	0	0	0	0
0.0250627	-0.0180622	0.00235325	-0.00104991	0.00564149	-1.46609e-05	-0.000152652	0.0047348	0.00250512	0	0	0	0
0.0119215	0.0160565	-0.00253186	0.00216813	-0.0162737	0.00358552	0.00666535	-0.000204257	0	0	0	0	0
0.0132751	0.00627129	0.00312689	0.00357547	0.00937226	-0.000759934	-0.00125112	0.00326833	0	0	0	0	0
-0.0349403	0.0172748	0	0	0	0	0	0	0	0	0	0	0
0	0	0	0	0	0	0	0	0.00282898	0	0	0	0
0	0	0.00660482	-4.84189e-05	0.0160765	-0.00242981	0.00895396	0.00321085	1.54962e-05	0	0	0	0
-0.0210918	0.000392131	0.00277391	0.00551159	-0.0103691	0.00125956	0.00118016	-0.00728745	-0.000277419	0	0	0	0
0.00968974	-0.00445318	-0.00120935	-0.00163169	-0.00526952	0.00556112	-0.00308147	0.00220189	-0.0073915	0	0	0	0
0.0320581	0.0218134	0.00611808	-0.00544441	0.00721569	0.00845012	-0.00151811	0.00872567	-0.00180364	0	0	0	0
-0.0229778	0.0267392	-0.00154004	0.00092792	-0.0110688	0.00812165	-0.00265993	-0.00252576	0	0	0	0	0
-0.0195599	0.0199326	0	0	0	0	0	0	0	0	0	0	0
0	0	0	0	0	0	0	0	0.000745922	0	0	0	0
0	0	0.000564709	0.00298565	0.00648252	0.000214723	0.0043411	0.00332007	0.003673	0	0	0	0
-0.0186077	-0.00134928	-0.00392214	0.00469539	-0.00480309	-0.00565541	0.00295214	-0.00101859	-0.00393409	0	0	0	0
0.00428381	0.0164347	-0.00175815	-0.00338508	0.00188968	-0.000143955	-0.00169619	-0.000752298	0.000143841	0	0	0	0
0.0320743	0.00493828	0.00673779	0.000254968	0.00895541	0.00128047	-0.000210497	0.00557043	0.00331979	0	0	0	0
-0.0663167	-0.0189211	0.00289773	0.00488693	0.0102934	0.00573478	-0.000230522	0.00200963	0	0	0	0	0
0.00935615	0.0120491	0	0	0	0	0	0	0	0	0	0	0
0	0	0	0	0	0	0	0	-0.00400634	0	0	0	0
0	0	0.00697669	0.000829298	0.0155986	0.00259848	0.000450237	0.000428731	0.00444254	0	0	0	0
-0.0137895	-0.00545886	0.0064802	0.000356181	0.00340634	-0.000641853	-0.00164058	0.00787236	-0.00823256	0	0	0	0
0.00774554	-0.00659021	-0.00340811	0.00840186	-0.00741521	0.00654183	0.000901343	-0.00948395	-0.00377291	0	0	0	0
0.018294	0.0162743	0.0117686	0.0010385	0.00915669	0.00294405	0.00455885	0.00914801	-0.00653786	0	0	0	0
-0.010608	-0.00386241	0.00513884	-0.00995413	-0.00681814	-0.00922909	0.000298392	-0.000807731	0	0	0	0	0
-0.0339298	-0.0175679	0	0	0	0	0	0	0	0	0	0	0
0	0	0	0	0	0	0	0	-0.0120902	0	0	0	0
0	0	0.0014634	0.000869818	-0.00128897	0.00334651	-0.0012324	-0.00137669	0.0054087	0	0	0	0
-0.0298615	0.0222732	0.00557316	0.00058174	-0.00299107	0.00167616	0.00263441	-0.00336396	0.00393599	0	0	0	0
0.0236186	-0.0441728	0.0106053	0.00273306	0.00287641	-0.00383943	0.000820115	0.00520467	-0.00344733	0	0	0	0
0.00737383	0.0282792	-0.00760783	0.000361571	0.00634357	-0.00301074	-0.00259398	-0.0131664	-0.00535629	0	0	0	0
-0.0495251	-0.0149082	0.00751167	-0.000477574	-0.00650411	-0.00763154	0.00131388	0.000710656	0	0	0	0	0
-0.0107464	0.0139293	0	0	0	0	0	0	0	0	0	0	0
0	0	0	0	0	0	0	0	0.00907883	0	0	0	0
0	0	0.00480057	0.00313418	0.00171873	0.0026748	0.000325527	0.00590129	0.00211643	0	0	0	0
-0.00451196	0.0101091	0.00427301	-0.0007622	0.00361685	0.0098606	0.00364234	0.00163879	0.00468719	0	0	0	0
0.0110929	0.000363482	-0.00239955	-0.00153978	-0.00496293	-0.000853594	0.00387029	0.00372516	0.000458039	0	0	0	0
-0.0186584	-0.0074169	-0.00140211	-0.00132365	-0.00699436	0.00329653	-0.00315193	-0.00253919	-0.0036179	0	0	0	0
0.166914	0.00292469	-0.00187964	-0.00139378	0.0254853	0.00259264	0.00145644	0.00118969	0	0	0	0	0
0.0373404	-0.00916821	0	0	0	0	0	0	0	0	0	0	0
0	0	0	0	0	0	0	0	0.0069757	0	0	0	0
0	0	-0.000330188	-0.000143587	-0.00714343	-0.000523653	-0.00443826	-0.00116147	-3.30501e-05	0	0	0	0
-0.0523627	0.0184943	-0.0045164	-0.000328277	0.0098014	0.0024602	-0.00186033	-0.00329045	0.00158989	0	0	0	0
0.00986765	0.0113876	-0.0142842	-0.00114982	-0.0225772	0.00675555	-0.00965949	-0.000527787	0.00136927	0	0	0	0
-0.00882435	0.00937192	-0.000691351	-0.000123273	-0.00406648	-0.00151602	0.00335791	0.00424016	-0.00451217	0	0	0	0
0.00520022	0.0210313	-0.00400911	0.00378713	0.00152615	0.000870591	0.00246156	0.0132566	0	0	0	0	0
0.0207886	0.00415369	0	0	0	0	0	0	0	0	0	0	0
0	0	0	0	0	0	0	0	0.018386	0	0	0	0
0	0	0.00712546	-0.00169355	-0.00928497	-0.00102513	0.00512948	0.00698777	-0.00395877	0	0	0	0
0.0376368	0.00241504	-0.0070164	-0.00489186	-0.0166097	-0.00947232	0.00188384	0.0011076	-0.000781821	0	0	0	0
0.0294068	-0.003913	0.00156185	-0.001017	0.0131302	-0.00970612	0.000486019	0.00431321	0.00330807	0	0	0	0
-0.0397339	0.0124909	0.00230562	-0.00471367	-0.00542948	0.00203168	0.00206637	0.00483458	-0.00137716	0	0	0	0
-0.029853	0	-0.00116665	0.001884	-0.00867564	-0.00665407	0.00633977	0.00408825	0	0	0	0	0
-0.0331379	-0.0339369	0	0	0	0	0	0	0	0	0	0	0
0	0	-0.0034572	0.00110253	-0.00275258	0	-0.00209568	0.00125638	0	0	0	0	0
0.0120357	-0.000235655	0	0.00244877	0	0	0	0	0	0	0	0	0
-0.00704688	-0.0301458	0	0	0	0	0	0	0	0	0	0	0
0.0540397	-0.0233455	0	0	0	0	0	0	0	0	0	0	0
-0.00572354	0.0173767	0	0	0	0	0	0	0	0	0	0	0
0.0384333	-0.00416259	0	0	0	0	0	0	0	0	0	0	0
0	0	0	0	0	0	0	0	-0.00934264	0	0	0	0
0	0	-0.0023309	0.00152401	0.0092693	0.00258658	-0.000790421	0.0130004	-0.00334535	0	0	0	0
0.0253718	0.00281777	0.00415541	-0.00389703	0.00501469	-0.000516781	-0.000860785	0.0101345	0.000130446	0	0	0	0
-0.0016403	-0.00601266	0.000678797	0.000220343	-0.0116319	-0.00668475	-0.0061165	-0.0184736	-0.0106979	0	0	0	0
0.000703317	0.0316179	2.17719e-05	-0.0106943	-0.0104954	0.00245434	-0.0031519	0.00327721	-0.000665777	0	0	0	0
0	0	0.000370051	0.00105721	0.00501185	-0.00100988	0.00243165	0.00373246	0	0	0	0	0
0.0304662	-0.00119318	0	0	0	0	0	0	0	0	0	0	0
0	0	0	0	0	0	0	0	0.0012057	0	0	0	0
0	0	-0.00262233	-0.00804753	-0.0136039	-0.00858175	0.0047879	-0.00831937	0.00175749	0	0	0	0
-0.0439146	0.0232473	-0.00673251	0.00829776	0.00915949	0.00661677	0.00313381	0.00584038	0.00355313	0	0	0	0
-0.0071514	-0.0190774	-0.000494407	-0.000646549	-0.00355905	-0.00338998	-0.00165973	-0.00201219	-0.00220221	0	0	0	0
0.0210684	0.030905	0.00573836	-0.00266011	0.0113802	-0.00589457	0.00703376	-0.00153026	0.00416635	0	0	0	0
0.0171857	0.0143064	0	-0.0109726	0	-0.00471147	0.00383385	0.00677188	0	0	0	0	0
0.00138058	0.0134321	0	0	0	0	0	0	0	0	0	0	0
0	0	0	0	0	0	0	0	0.0120596	0	0	0	0
0	0	0	0.00261208	0	0.00688413	0.00500842	0.0351021	-0.00290993	0	0	0	0
0.0314612	0.00212802	0.00139763	0.00509185	0.0107951	0.000334957	0.0029475	0.00626885	-0.000374883	0	0	0	0
-0.0213948	-0.0077498	-0.00339191	0	0.00603599	0	0	0.0110504	0.00558524	0	0	0	0
0.0473474	-0.00463356	0.00527418	0.0025153	-0.00944107	-0.00107809	0	0.0177047	0.00318447	0	0	0	0
-0.0378322	0.00101896	0.00253798	-0.00515618	-0.00448536	-0.00568644	0	-0.00336233	0	0	0	0	0
-0.00406688	-0.00658495	0	0	0	0	0	0	0	0	0	0	0
0	0	0	0	0	0	0	0	-0.000184308	0	0	0	0
0	0	0.00168962	-0.000982477	-0.00988429	-0.00261285	-0.00086382	0.00510806	0.000837631	0	0	0	0
0.000678963	0.00929712	-0.00775884	2.10632e-05	-0.0135566	-0.00247233	-0.00762045	-0.00602848	0.00732907	0	0	0	0
-0.0380449	-0.00373114	-0.00622358	0.00199198	-0.00597448	0.000220993	-0.00146944	0.00847579	0.00216085	0	0	0	0
-0.00778581	0.00384398	-0.00432775	0	-0.00841856	0.00572874	-0.000779165	-0.00497015	-0.00368761	0	0	0	0
-0.042086	-0.0104357	-0.000195153	0	0.00555516	0.00378642	-0.00157221	-0.00451393	0	0	0	0	0
0.00443678	0.00364216	0	0	0	0	0	0	0	0	0	0	0
0	0	0	0	0	0	0	0	0.00988787	0	0	0	0
0	0	0.00246791	0	0.00127431	-0.000802867	0.00680861	0	0.00205925	0	0	0	0
0.0411958	0.00893519	-0.00218071	0	-0.00533977	-0.00728438	0.000565671	-0.0117484	0.00275729	0	0	0	0
-0.0429188	0.0113084	-0.00660046	-0.00242035	-0.00389139	0.0031577	0.00382856	0.00381491	0.00154537	0	0	0	0
0.0226535	0.00732116	0.000470528	-0.0110321	-0.0013785	0.00676641	0.00133297	-0.00110632	0.000614453	0	0	0	0
-0.0167581	0.0113194	0.00231976	0.00209287	0.00447321	0.00234221	0.0051676	-0.00303421	0	0	0	0	0
0	0	0	0	0	0	0	0	-5.90074e-05	0	0	0	0
0	0	-0.000709786	0.0120671	-0.00721123	0.00349582	0	0.0125582	0.000403904	0	0	0	0
0.00707752	-0.00558875	-0.0037755	-0.00126818	-0.00991069	0.00180838	0	-0.00192233	-0.0045583	0	0	0	0
0.0249773	0.00537017	0.00325393	0.000974048	-3.74207e-05	0.00300192	0	-0.00863289	0.00532783	0	0	0	0
0.0167004	-0.00405236	-0.000144312	-0.000161108	0.0113736	0.00329461	-0.00117932	0.00214444	0.000581674	0	0	0	0
0.0118262	-0.014147	0.00648822	0.00332895	0.005424	-0.000962803	0.00137179	0.00201086	0	0	0	0	0
0.0153268	0.0169963	0	0	0	0	0	0	0	0	0	0	0
0	0	0	0	0	0	0	0	0.00506963	0	0	0	0
0	0	0.00779346	0	0.0228882	0	0.00749965	0.0068702	0.000292996	0	0	0	0
0.054127	0.00185863	0.00430279	-0.0030838	-0.00298959	-0.00113644	0.00311749	0.0148782	0.00304658	0	0	0	0
0.0040777	-0.0239883	-0.00173782	-0.0032198	-0.0023475	0.00380701	0.00594536	0.0112534	0.00348369	0	0	0	0
-0.0428856	0.0102405	0.00312807	0.000273981	-0.00671168	0.00362114	0.00426305	0.00281118	-0.000509088	0	0	0	0
-0.00875721	-0.0214918	-0.00162276	0.00447842	0.0122945	-0.00340609	0.00420886	0.00233773	0	0	0	0	0
-0.00271003	-0.00396803	0	0	0	0	0	0	0	0	0	0	0
0	0	0	0	0	0	0	0	0.00492324	0	0	0	0
0	0	0.00428535	-0.00104247	-0.0018775	-0.00131975	0.00342892	4.9892e-05	-0.000935114	0	0	0	0
-0.00521484	0.0137638	-0.00341374	0.000104996	-0.00412727	-0.00280308	-0.00475954	-0.00289563	-0.00824113	0	0	0	0
0.018469	0.0206261	-0.00529582	-0.00267734	-0.0152848	0.00053247	0.000237071	0.015913	0.00495909	0	0	0	0
0.0110964	0.00819811	-0.000124087	0.00131854	-0.00352005	-0.00031657	0.00931818	0.00907134	0.00236987	0	0	0	0
-0.0277485	-0.0050202	-0.000799636	0.00334465	-0.00175237	-0.00174293	0.00622116	0.0016546	0	0	0	0	0
0.0164289	0.00153056	0	0	0	0	0	0	0	0	0	0	0
0	0	0	0	0	0	0	0	0.0091597	0	0	0	0
0	0	-0.00897114	0.00324299	-0.0151236	-0.00193373	5.40761e-05	0.00067103	0.0013901	0	0	0	0
0	0	-0.00856153	-0.00313122	0.0052469	-0.00114179	-0.00080148	-0.00856117	-0.00297714	0	0	0	0
-0.0123528	-0.0017494	-0.00391835	-0.00407338	0.00825684	0.000433745	-0.00221131	0.00393492	-0.00780195	0	0	0	0
0.0302716	-0.00570678	-0.00127341	-0.000540163	-0.0020918	-0.000361441	-0.00234353	-0.012963	-0.00866055	0	0	0	0
0.0289562	-0.0222578	0.00280608	-0.00158007	-0.00600967	-0.00279473	-0.000522327	-0.00175125	0	0	0	0	0
0.00869478	0.00280946	0	0	0	0	0	0	0	0	0	0	0
0	0	0	0	0	0	0	0	-0.000844488	0	0	0	0
0	0	-0.00038015	0.00779881	-0.0031618	0.00634565	0.00274025	-0.0148523	0.00602501	0	0	0	0
-0.0334939	-0.0140131	-0.00315859	0.00124748	0.0160904	0.00284892	-0.0057493	0.00756763	0.00454414	0	0	0	0
-0.0236397	-0.0193043	-0.00286104	0.0127063	-0.00409386	0.00183742	0.00272559	0.00177846	0.000154686	0	0	0	0
0.00401607	0.0131399	0.000794722	0.0044737	0.00274953	0.000473162	-0.00589494	0.000491238	-0.00387882	0	0	1	0
-0.0397463	-0.0195416	-0.00361132	0.00812073	-0.00946745	-0.00459771	-0.000256403	-0.00513163	0	0	0	1	0
0.00162056	0.0422969	0	0	0	0	0	0	0	0	0	1	0
0	0	0	0	0	0	0	0	-0.0664462	0	0	1	0
0	0	-0.0375439	-0.0144253	-0.0441249	-0.0177253	-0.0306538	-0.0298939	0.024392	0	0	1	0
0.0221901	0.0314023	0.00998103	-0.00182048	-0.00560211	0.00543813	0.015742	0.00405273	-0.0100063	0	0	1	0
-0.0166537	-0.0155228	0.00485531	0.00700855	0.00608157	-0.00790379	-0.00436275	-0.000503263	0.00237841	0	0	1	0
0.0186879	0.000991026	0.00956044	-0.00413454	0.0325712	0.0020698	0.00608238	-0.000233417	0.0217462	0	0	1	0
-0.020991	-0.00352812	0.00786062	-0.00737042	-0.00872834	-0.00659126	0.00091778	0.00257144	0	0	0	1	0
-0.00624496	-0.0168184	0	0	0	0	0	0	0	0	0	1	0
0	0	0	0	0	0	0	0	0.00275977	0	0	1	0
0	0	0.0107772	0.00581383	0.0156142	-0.0040676	0.00426993	0.0146594	0.00816861	0	0	1	0
-0.0489758	-0.0175632	0.00720001	0.015105	0.000336206	-0.00188409	0.00100734	-0.00161875	0.00478137	0	0	1	0
-0.0157174	-0.00619197	0.00405785	-0.00367312	0	0.00275817	0.00445118	0.00719113	-0.00215757	0	0	1	0
0.000989609	-0.00264901	0.00191388	-0.000245355	-0.00224351	0.000873317	0.00178647	-0.00257258	0.00143033	0	0	1	0
-0.0144461	0.000230627	0.000546152	0.000347569	-0.00276769	-0.00294865	-0.00304382	0.00363463	0	0	0	1	0
-0.0192508	-0.0133482	0	0	0	0	0	0	0	0	0	1	0
0	0	0	0	0	0	0	0	0.00366259	0	0	1	0
0	0	0.00628873	0.000524532	0.00361583	-0.00344864	0.0057952	0.00737739	-0.00135266	0	0	1	0
0.00382898	-0.00903815	-0.00608584	0.0011979	0.00212965	-0.00819346	0.00657631	-0.0088903	-0.000406004	0	0	1	0
0.0129099	-0.00579438	0.00175048	0	0.00509396	-0.00142725	-0.000875966	0.00500857	-0.00274371	0	0	1	0
-0.0139296	0.00791452	-0.01183	-0.00235632	-0.0130503	-0.013913	-0.00334229	-0.0179792	-0.0182119	0	0	1	0
-0.0136091	0.015991	0	0.00573808	0	0	0	-0.0134673	0	0	0	1	0
0.00206612	-0.00185443	0	0	0	0	0	0	0	0	0	1	0
0	0	0	0	0	0	0	0	-0.0159979	0	0	1	0
0	0	-0.0192909	-0.00241631	-0.0373177	-0.0255231	-0.0110439	-0.0161271	-0.00785832	0	0	1	0
0	0	-0.00472114	-0.00394924	-0.0131157	0.00496093	-0.00942204	-0.00888586	-0.00555066	0	0	1	0
-0.00232468	0.0820396	-0.0157863	0.0014862	-0.0247155	-0.00129246	-0.014826	-0.0363303	-0.00347014	0	0	1	0
0.00849754	0.0472775	0.011177	0.00329855	0.0131815	0.00759067	-0.0111018	-0.00103899	-0.00211151	0	0	1	0
-0.0278193	-0.00839395	0.00201465	-0.027647	-0.0130464	0.00223978	-0.00138176	0.00421406	0	0	0	1	0
0.0543863	0.00614882	0	0	0	0	0	0	0	0	0	1	0
0	0	0.00565073	0.00274645	-0.00867493	0	-0.0286894	-0.00210786	-0.0512867	0	0	1	0
0.00795826	-0.00934059	-0.015108	-0.00403164	-0.0390176	0	-0.0501582	-0.0323886	-0.00151527	0	0	1	0
-0.0414724	0.0270617	-0.00564765	-0.00451123	0.00991734	-0.0249495	0.0397815	0.00101551	-0.0702201	0	0	1	0
-0.0143027	0.0257619	-0.0183943	-0.0102608	-0.0359643	-0.0262374	-0.0138445	-0.036345	-0.0396757	0	0	1	0
-0.010532	-0.00313511	0.000957048	-0.0232721	-0.0162766	-0.0016253	0.00765013	-0.022213	0	0	0	1	0
0.00817192	0.0243312	0	0	0	0	0	0	0	0	0	1	0
0	0	0	0	0	0	0	0	0.0701155	0	0	1	0
0	0	0.011187	0.0132418	0.0268504	0.0068409	0.00805752	0	0.00916815	0	0	1	0
0.0305091	0.00972084	-0.00374781	0.000966775	-0.0100646	-0.00897406	-0.0182474	0.0253878	0.0321442	0	0	1	0
-0.0161729	-0.00399126	0.00950462	-0.00280982	0.02682	0.00055408	0.000702698	0.0420552	0.0204672	0	0	1	0
0.0169365	-0.00611272	0.0126478	0.0115399	0.02155	0.0130941	0.00183708	0.0197518	0.00572628	0	0	1	0
-0.0257746	-0.016226	0.00433857	0.00117718	0.00463146	0.0108273	0.00488982	0.0069852	0	0	0	1	0
0.0152873	-0.0151087	0	0	0	0	0	0	0	0	0	1	0
0	0	0	0	0	0	0	0	0.0303658	0	0	1	0
0	0	0.0146036	0.00441271	0.0422737	0.0173149	0.0128178	0.02736	0.00200212	0	0	1	0
0.00640781	0.000296516	-0.00992243	-0.0157598	-0.0250637	0.0016402	-0.00246234	-0.0185664	-0.0125884	0	0	1	0
0.00687463	-0.040435	-0.00560629	0.0128414	-0.0192119	-0.0129762	-0.0169235	-0.0141745	-0.0357562	0	0	1	0
-0.000761518	0.00819845	-0.00551868	0	0.00530008	-0.0116739	-0.00732346	-0.00762487	0.0096162	0	0	1	0
0.0543612	0.0345069	-0.00595156	0.000954897	0.0117878	0.00206158	0.00365727	0.00774826	0	0	0	1	0
0.00240212	-0.00345696	0	0	0	0	0	0	0	0	0	1	0
0	0	0.00669734	-0.0161286	0.0253548	-0.0019496	0.0132164	0.0252475	0.0441277	0	0	1	0
-0.00168087	0.0123895	0.00450514	0.00658121	-0.00228766	0.00983693	0.00186805	-0.00645916	0.00213839	0	0	1	0
0.0221043	0.016188	0.00614403	0.006999	0.00973097	0.00267327	0.00440469	-0.000738796	-0.00199653	0	0	1	0
0.0188619	0.0166869	-0.000433534	0.00547815	0.00544174	-0.00562373	0.00123797	-0.00475645	0.00279057	0	0	1	0
-0.0212154	-0.00141945	0.00150895	0.00280167	0.0151907	-0.00155805	0.000114029	0.00151658	0	0	0	1	0
0.0367799	-0.00189574	0	0	0	0	0	0	0	0	0	1	0
0	0	0	0	0	0	0	0	0.0223176	0	0	1	0
0	0	0.00488748	0.00325639	0.00225144	9.54608e-05	-0.00184636	0.0101722	0.0021112	0	0	1	0
-0.0066082	-0.0135641	-0.00465203	0.000476341	0.000796439	0.00320854	-0.00310475	-0.00236196	-0.00176235	0	0	1	0
-0.0311147	0.00775977	0.000425188	-0.000924869	-0.00132347	0.00272393	-0.00501834	0.00305874	0.00166572	0	0	1	0
0.0267613	-0.00497466	-0.000672032	0.00443438	-0.00810092	-0.00451754	-0.0180519	-0.0014024	0.00668403	0	0	1	0
0.0077768	0.0232249	-0.00984733	-0.00578819	0.00845445	0.00017474	-0.0093604	0.00822896	0	0	0	1	0
-0.00617074	0.0113669	0	0	0	0	0	0	0	0	0	1	0
0	0	0	0	0	0	0	0	0.00907063	0	0	1	0
0	0	0.000613516	-0.004573	-0.00102235	-0.0038992	0.00991604	0.000897167	-0.000918483	0	0	1	0
-0.0168771	0.00489812	-0.00282914	-0.00237918	-0.00372529	0.00477244	0.00648737	-0.00036988	-0.00161089	0	0	1	0
-0.0136152	-0.00119921	-0.00431861	0.00246379	-0.00712171	0.000396677	0.00334403	0.00420125	-0.00874242	0	0	1	0
-0.0202944	0.0045126	0.0005558	-0.0045157	0.0128971	0.00362626	-0.00299796	0.0111799	0.0039945	0	0	1	0
-0.0217002	0.0134169	0.00212001	-0.000495919	-0.00143268	0.0034399	0.00601232	0.00890715	0	0	0	1	0
-0.0039516	0.0223238	0	0	0	0	0	0	0	0	0	1	0
0	0	0	0	0	0	0	0	0.00515353	0	0	1	0
0	0	0.00438761	0.00565305	0.00920905	-0.00141871	0.00264337	0.00871073	-0.000289059	0	0	1	0
0.0164441	-0.0257749	0.00414703	-1.40928e-05	0.00202369	0.0040773	0.000518357	0.0102871	0.000762572	0	0	1	0
-0.00243724	-0.033958	0.0049888	-0.0069295	0.0110639	-9.4267e-05	0.00687122	-0.00716776	-0.00319337	0	0	1	0
0.0104383	0.00806154	0.0101593	-0.00526448	0.00625523	0.000691085	0.000324757	0.0049627	0.00204778	0	0	1	0
0.0170003	0.00929288	0.00731341	0.00712177	0.0137264	0.00308833	0.00304475	-0.00393721	0	0	0	1	0
-0.00190114	0.0142354	0	0	0	0	0	0	0	0	0	1	0
0	0	0	0	0	0	0	0	0.000122642	0	0	1	0
0	0	0.00718249	-0.00561073	0.0158119	-0.00719473	0.00173749	-0.00591785	-0.0111291	0	0	1	0
-0.0158239	-0.023435	0.00413502	-0.000605566	0.00261723	0.0050637	-0.00140601	-0.00964889	0.000225025	0	0	1	0
0.029526	0.00956945	-0.00212825	-0.00672142	0.00105223	0.00335119	-0.00418283	-0.00136238	-0.00126662	0	0	1	0
0.0111994	0.0300569	0.00191415	0.0054521	0.0158662	0.00604749	-0.00086538	-0.000593222	0.00757118	0	0	1	0
0.0233902	0.00750875	0.000885625	-0.000435361	0.000576885	0.0011182	-0.00174245	0.00225168	0	0	0	1	0
0	0	0	0	0	0	0	0	0.00242759	0	0	1	0
0	0	0.000472013	4.28308e-05	-0.0100147	0.000325907	-0.00104725	-0.0173907	0.00356386	0	0	1	0
-0.00522669	-8.90591e-05	-0.00804725	0.00161196	-0.0163108	0.00325324	-0.00337755	-0.00469056	0.010607	0	0	1	0
-0.000455789	-0.000623636	-0.00051673	-0.00205463	-0.0021265	0.00430586	0.000352493	-0.00200701	0.000239324	0	0	1	0
-0.00228206	0.00488955	0.00553997	0.00444638	0.0189717	-0.000724063	-0.000752556	0.00584883	0.00566123	0	0	1	0
0.0433684	0.000886446	-0.0032372	-0.00114533	-0.019351	0.00505746	0.00201608	0.00667501	0	0	0	1	0
0.0274049	0.00943611	0	0	0	0	0	0	0	0	0	1	0
0	0	0	0	0	0	0	0	-0.00203948	0	0	1	0
0	0	-0.00171915	0	-0.00349419	-0.00205679	-0.00017364	-0.000908195	-0.00399422	0	0	1	0
-0.00106485	-0.00360519	0.00042728	0.000796892	-0.000350092	0.00127448	0.00597009	-0.00309945	0.00533003	0	0	1	0
-0.00491297	-0.0219985	-0.00101462	-0.000206277	0.00114809	-0.00219681	-0.00309786	-0.000498121	-0.00378569	0	0	1	0
-0.0201153	-0.0164333	0.00393011	-0.00678099	-0.0070814	-0.000384553	-0.00324171	-0.00197024	-0.00172389	0	0	1	0
-0.0715399	-0.0903791	-0.000859667	-0.00219402	-0.00678343	0.00248928	0.00106544	-0.00480837	0	0	0	1	0
-0.00612055	-0.0266033	0	0	0	0	0	0	0	0	0	1	0
0	0	0	0	0	0	0	0	-0.0158174	0	0	1	0
0	0	-0.00440254	-0.00186799	-0.00971549	-0.00153586	-0.00835022	0.000698967	0.00694026	0	0	1	0
-0.0193116	0.0537856	-0.00376773	-0.00402804	-0.00228941	0.000399551	-0.00343888	0.0101033	0.00747702	0	0	1	0
0.0219056	0.0128859	-0.00179185	-0.00243621	0.0116875	0.00219468	-0.00498807	0.01409	0.00593298	0	0	1	0
-0.0154269	-0.0561283	0.00185912	-1.4476e-05	0.00106367	-0.00179529	-0.0113924	0.0114421	0.00140078	0	0	1	0
0.00310448	0.00770873	-0.00108438	0.000296716	-0.00729422	-0.00133705	-0.000701234	-0.00613965	0	0	0	1	0
0.0123224	0.00684727	0	0	0	0	0	0	0	0	0	1	0
0	0	0	0	0	0	0	0	-0.00130247	0	0	1	0
0	0	-0.00667797	0.000651018	-0.00713335	-0.00950291	-0.00103489	-0.00516052	-0.00342428	0	0	1	0
0.016815	-0.0231459	-0.0052376	-0.00397782	-0.01453	0.00426043	-0.00292689	0.00160256	-0.00850305	0	0	1	0
-0.0320027	-0.00473544	0.00364694	0.000348419	0.00987062	0.00418078	-0.00217221	-0.00630167	0.00261039	0	0	1	0
0.00381862	0.032387	0.00332167	-0.00183056	0.00735527	-0.000708423	-0.0143673	-0.00110889	0.00521687	0	0	1	0
-0.0250857	-0.0167225	-0.00183648	-0.00270839	-0.00423609	-0.00239078	0.00246487	0.00235666	0	0	0	1	0
0.0326795	0.0106099	0	0	0	0	0	0	0	0	0	1	0
0	0	0	0	0	0	0	0	0.00671966	0	0	1	0
0	0	-0.00303683	-0.00517503	-0.00273904	0.00242159	0.00266825	-0.00347724	0.00289423	0	0	1	0
0.0270539	-0.0181556	-0.00566061	-0.000388476	-0.0204978	-0.00739106	0.00106136	-0.0194115	-0.00713423	0	0	1	0
-0.000230123	0.0191602	-0.00592214	0.00113569	-0.00153352	-0.00510348	-0.00514256	-0.00712848	0.00118538	0	0	1	0
0.00779463	0.0172221	-0.00613815	-0.00106238	-0.0116523	-0.0064162	-0.00178477	-0.00484984	0.00192492	0	0	1	0
-0.0121771	-0.0108163	-0.000788688	-0.00344399	0.00520137	0.000706231	-0.00813883	0.00711539	0	0	0	1	0
0.0434261	0.0035853	0	0	0	0	0	0	0	0	0	1	0
0	0	0	0	0	0	0	0	0.00407726	0	0	1	0
0	0	0.00357297	-0.00599091	0.00718888	-0.00281219	-0.00461755	-0.00302347	0.000549388	0	0	1	0
0	0	0.00526696	-0.00325394	-0.00632895	0.00287494	0.00169027	-0.00244237	-0.00324146	0	0	1	0
0.0322328	0.0207593	0.00678273	-0.0002079	0.0156678	0.000580269	0.00755524	0.00246028	0.000448439	0	0	1	0
-0.00796131	-0.0237461	0.0101299	0.00178801	0.00923971	0.00186399	0.0111199	-0.00578253	0.000868094	0	0	1	0
0.0350243	0.00109622	0.0024501	-0.00733558	-0.00513256	-0.00807622	0.00110062	-0.0104436	0	0	0	1	0
-0.0183144	-0.00179444	0	0	0	0	0	0	0	0	0	1	0
0	0	0	0	0	0	0	0	-0.0174886	0	0	1	0
0	0	-0.00239384	-0.0013375	0.000236192	-0.00764904	-0.00646471	-0.0102203	0.000300335	0	0	1	0
0.0251744	-0.0121469	0.00444595	-0.00370052	-0.00210855	0.0035705	0.000143968	-0.00482244	0.00462041	0	0	1	0
0.000828329	0.000807673	0.0044746	0.00500068	0.000939811	0.000190069	0.0016335	0.00811495	-0.0065553	0	0	1	0
0.00330647	0.0165144	0.00234293	0.00608973	-0.00778803	-0.000950706	-0.00895075	-1.09978e-05	-0.0111717	0	0	1	0
-0.0363447	0.0117434	0.00258533	0.000259737	0.00255351	-0.000221962	0.00284624	0.0112834	0	0	0	1	0
0.017602	-0.0262414	0	0	0	0	0	0	0	0	0	1	0
0	0	0	0	0	0	0	0	-0.00477697	0	0	1	0
0	0	-0.00092521	0.000808464	-0.00324285	-0.000110999	0.00278181	0.00118461	0.00611692	0	0	1	0
-0.0236106	-0.0202459	0.00322342	-0.00204096	0.0038144	0.00183783	0.00390403	-4.94818e-05	0.00535406	0	0	1	0
-0.0140893	0.0210513	0.000730479	0.00362632	0.00659735	0.00202404	0.000757534	0.00307649	-0.00244353	0	0	1	0
-0.000873553	-0.0469754	0.0117688	-0.00364118	0.0212284	0.00246127	-0.00158834	0.00899542	-0.00342368	0	0	1	0
-0.0367157	0.00147555	0.00648126	-0.000594526	-0.000355969	-0.001435	-0.00508411	-0.00797924	0	0	0	1	0
-0.019916	-0.0206434	0	0	0	0	0	0	0	0	0	1	0
0	0	0	0	0	0	0	0	-0.00686888	0	0	1	0
0	0	0.00504253	-0.00182294	-0.00136885	-0.00373117	-7.47397e-05	0.00180374	-0.00904676	0	0	1	0
-0.00185142	0.00268428	-0.00662264	0.000379743	-0.0166058	-0.00999706	-0.00218154	-0.0141798	-0.0101386	0	0	1	0
0.0163128	0.00150005	-0.00921128	-0.00210156	0.00380208	0.00407137	-0.00080098	-0.000327411	0.0131932	0	0	1	0
-0.0163128	0.021292	0.000256205	-0.00166501	-0.0184401	0.000430118	0.000487991	0.00033958	-0.00200126	0	0	1	0
-0.0291442	-0.0471041	-0.00580631	0.000291389	-0.00785857	-0.00235996	-0.00030809	-0.000373666	0	0	0	1	0
0.00854909	0.00153694	0	0	0	0	0	0	0	0	0	1	0
0	0	0	0	0	0	0	0	0.00114517	0	0	1	0
0	0	0.000629237	-0.000620238	-0.0106781	-0.000606835	0.000975569	-0.000851312	0.00849119	0	0	1	0
0.00636419	-0.00605162	-0.00514855	-0.00581003	0.0029277	-0.00105485	-0.00935863	0.00513583	-0.000726622	0	0	1	0
0.023454	0.0248514	0.00252227	-0.00127146	-0.0118687	-0.00427875	-0.00826762	0.00492987	0.00367531	0	0	1	0
-0.00968642	0.0200369	-0.0026258	-0.00874827	0.00616294	-0.00242795	0.00199473	0.00530771	0.00684056	0	0	1	0
0.0135806	0.0068353	0	0.00223025	0	0	0	0.00318168	0	0	0	1	0
-0.014508	-0.00504309	0	0	0	0	0	0	0	0	0	1	0
0	0	0	0	0	0	0	0	0.0117434	0	0	1	0
0	0	0.00155563	-0.00172156	0.0236996	-0.00626587	0.0028473	0.0139813	0.000974925	0	0	1	0
0	0	0.002456	0.000212511	0.00146676	0.0035092	0.000192116	0.000340792	-0.00516333	0	0	1	0
0.01199	0.0203312	0.00522379	-0.000333966	0.0021897	0.00307859	0.00266391	0.00235525	0.000162984	0	0	1	0
-0.0340359	-0.00248011	-0.00448374	0.000902969	-0.00442929	-0.000837211	0.00036462	-0.00105564	-0.00218892	0	0	1	0
-0.0201204	0.0206847	-0.000846859	0.000788482	0.00369137	0.000708455	0.00391171	0.00115091	0	0	0	1	0
0.0172708	-0.0253516	0	0	0	0	0	0	0	0	0	1	0
0	0	0	0	0	0	0	0	0.00239261	0	0	1	0
0	0	0.00257517	-6.06304e-05	0.00593287	-0.000273662	0.00286913	-0.00169152	-0.00710391	0	0	1	0
0.0195461	-0.0109748	0.00125942	-0.000371441	-0.0118301	-0.00446966	-0.00133245	0.00103032	-0.00216602	0	0	1	0
0.0104397	0.0236796	-0.00437621	-0.000470185	-0.010235	-0.00299632	-0.00289977	-0.00851931	-0.0117805	0	0	1	0
0.016026	0.00634338	0.000537945	-0.000303463	0.0133747	0.00176648	0.00368309	0.00518311	0.00285714	0	0	1	0
-0.00569413	-0.0243638	0.00385662	0.00131939	-0.00367574	-0.00115029	-0.000475931	0.00178619	0	0	0	1	0
0.0376557	0.0160683	0	0	0	0	0	0	0	0	0	1	0
0	0	0	0	0	0	0	0	0.00218082	0	0	1	0
0	0	0.00278485	-0.00208604	-0.00183648	-0.0163764	-0.000883995	-5.89367e-06	-0.00982581	0	0	1	0
0	-0.0135634	-0.00941905	0.00117631	-0.00766023	-0.0158619	-0.000305988	-0.00499379	-0.00557967	0	0	1	0
-0.00286375	0.0162336	-0.00354495	-0.000849837	-0.00728566	0.00519317	-0.00308013	-0.00702702	0.00269902	0	0	1	0
-0.00730658	0.00654265	-0.00346456	-0.00579354	0.00244756	0.00486805	-0.00311153	0.000740573	0.00755602	0	0	1	0
-0.0236099	0.0100371	0.00183961	-0.00494452	-0.00158072	0.00733197	0	0.000566091	0	0	0	1	0
0.000909711	0.00743722	0	0	0	0	0	0	0	0	0	1	0
0	0	0	0	0	0	0	0	0.00507532	0	0	1	0
0	0	-0.00226747	-0.00378226	-0.00193831	0.000411242	-0.00276008	0.00117168	0.000432255	0	0	1	0
-0.00295959	-0.00673133	-0.00898647	0.000462018	-0.00652581	-0.00248648	0.00219453	-0.000391599	-0.00820324	0	0	1	0
-0.00365464	0.00392374	0.00406214	0.000700321	0.000708086	0.00391628	0.00114928	0.000129757	0.000704322	0	0	1	0
0	-0.0222355	-0.0122514	0.00393881	-0.00276239	-0.00396575	-0.00361382	-0.00311284	-0.00486312	0	0	1	0
-0.0292568	0.000410593	-0.00509357	-0.00498563	-0.000895935	-0.004793	-0.0129394	0.000265046	0	0	0	1	0
-0.0236034	-0.0180185	0	0	0	0	0	0	0	0	0	1	0
0	0	0	0	0	0	0	0	-0.0139758	0	0	1	0
0	0	-0.00315949	-0.00528154	0.00757351	-0.000895033	-0.00697113	0.00308227	0.00571235	0	0	1	0
0.0103205	-0.00849997	0.00691576	-0.00123948	0.00575575	0.00109382	0.00418371	0.00113944	0.0123898	0	0	1	0
-0.00791086	-0.0116601	0.00300169	-0.00422577	0.00658232	0.00620874	-0.00346083	0.00199386	-0.00443826	0	0	1	0
-0.0157675	-0.0200308	0.00175218	-0.000202415	-0.005875	-0.00118593	-0.00935502	-0.00368446	-0.00299836	0	0	1	0
-0.0371105	-0.0593812	0.00764487	-0.00258829	0.00894885	-0.00023076	0.000140661	0.0109634	0	0	0	1	0
0	0.00288168	0	0	0	0	0	0	0	0	0	1	0
0	0	0	0	0	0	0	0	-0.0560956	0	0	1	0
0	0	-0.0256252	-0.00326831	-0.0375789	-0.0162702	-0.0188697	-0.0254301	0.000758755	0	0	1	0
-0.00152362	-0.0662588	0.0036733	-0.00170093	-0.00760136	-0.00199586	-0.00823373	-0.00758522	-0.00333887	0	0	1	0
0.0148824	-0.0250309	-0.0135016	-0.00733054	-0.0197308	-0.0125354	-0.0179517	-0.0177301	-0.00814162	0	0	1	0
0.00225085	0.0442763	0.00955172	0.00544595	0.0114759	0.00315709	-0.0062006	0.00701931	0.005088	0	0	1	0
0.0258922	0.0335717	-0.00533988	-0.00466389	0.00207866	-0.00854371	-0.0081889	-0.00247244	0	0	0	1	0
-0.0117533	-0.00397429	0	0	0	0	0	0	0	0	0	1	0
0	0	0	0	0	0	0	0	0.0191163	0	0	1	0
0	0	0.0045634	0.000576285	0.00997062	-0.00532987	0.00965004	0.00107004	-0.00663188	0	0	1	0
-0.00890654	0.0288604	-0.000176906	-9.47089e-05	-0.00561536	0.00193986	-8.39577e-05	-0.000204551	0.00341352	0	0	1	0
-0.0231282	-0.0140952	-0.0054842	-0.000600032	-0.00264906	0.00267187	-0.00441221	0.00277021	-0.0135164	0	0	1	0
0.000254291	0.0106756	-0.000317167	3.15896e-05	0.000443134	-0.00236322	0.00611553	0.00812105	0.00568772	0	0	1	0
-0.0104793	-0.06121	-0.000553349	-0.0039961	0.000810768	-0.000994905	0.00708663	-0.00153836	0	0	0	1	0
0.0122576	-0.00145773	0	0	0	0	0	0	0	0	0	1	0
0	0	0	0	0	0	0	0	-0.026119	0	0	1	0
0	0	-0.0107757	-0.0011186	-0.0108188	-0.0107842	-0.00631617	-0.011623	-0.00252878	0	0	1	0
-0.0130287	0.0223594	0.00588672	0.00309095	0.00844593	0.00287566	-0.00145218	-6.79363e-05	0	0	0	1	0
0.0263908	0.01557	0.00256385	0.0008938	-0.00409066	-0.00232067	0.000962282	0.00352412	0.000746808	0	0	1	0
-0.0179411	-0.00328254	0.0017753	-0.00246186	-0.00105616	0.00249364	0.00489908	-0.00183326	0.00984375	0	0	1	0
0.00229212	0.00164261	0.00323241	-0.000610464	0.00524921	0.000639723	0.0122709	0.00764589	0	0	0	1	0
0	0.000820297	0	0	0	0	0	0	0	0	0	1	0
0	0	0.00444871	6.34422e-05	0.00647044	0.000311069	0.0208811	0.0143999	0	0	0	1	0
-0.0190042	0.022012	0.00535833	-0.00220698	0.0120799	0.000673651	0.0113063	0.00742352	0	0	0	1	0
0.0133919	0.0185054	0	0	0	0	0	0	0	0	0	1	0
0.0364225	-0.00101289	0	0	0	0	0	0	0	0	0	1	0
-0.000987167	0.00135029	0	0	0	0	0	0	0	0	0	1	0
-0.0449457	-0.0282833	0	0	0	0	0	0	0	0	0	1	0
0	0	0	0	0	0	0	0	0.0211207	0	0	1	0
0	0	-0.00122398	-0.000174861	-0.00586666	0.00902448	0	0.0106131	0.00757408	0	0	1	0
0	0	-0.00374242	0.00238977	-0.00328771	0.00153891	0.00442033	-0.0159303	-0.0102615	0	0	1	0
0.0169018	-0.00498638	0.000687416	0	0.00417024	0.001383	-0.0106331	0.00416946	-0.0047745	0	0	1	0
0.000507743	0.0378695	-0.00147142	0.00171141	0.00199126	0.00803804	-0.0021378	0.00670115	0.0103185	0	0	1	0
0.0101011	-0.00325131	-0.000530702	0.00649407	-0.00497208	0.00914864	0.00303418	-0.00380443	0	0	0	1	0
-0.0164665	-0.0205351	0	0	0	0	0	0	0	0	0	1	0
0	0	0	0	0	0	0	0	0.00222794	0	0	1	0
0	0	-0.00216803	-0.000440546	-0.00483403	0.00296416	-0.00422732	0.00122439	0.000444667	0	0	1	0
-0.00769235	0.0108306	-0.00388571	-0.00424231	-0.00903996	-0.000535242	-0.00646453	-0.00982651	-0.0170048	0	0	1	0
0.0241588	0.0226467	-9.67558e-05	0.000710934	0.000335514	0.00522308	0.00304868	0.00475556	0.00523205	0	0	1	0
0.0147153	-0.0145157	-0.00175096	0.0029568	0.00418105	0.00454999	0.00125863	-0.00181344	0.000428321	0	0	1	0
-0.0406776	0.00549606	-0.000965889	-0.00388901	0.000633828	-0.00142587	0.0039831	0.00342835	0	0	0	1	0
-0.0179529	-0.0162385	0	0	0	0	0	0	0	0	0	1	0
0	0	0	0	0	0	0	0	0.0166553	0	0	1	0
0	0	-0.00228072	-0.000774875	0.00261285	-0.00395665	0.00344156	0.00998859	-0.00473136	0	0	1	0
0.00523698	-0.0260293	-0.00264857	-0.00550463	-0.006162	-0.00444074	-0.00136265	-0.00308248	-0.00424214	0	0	1	0
-0.00812906	0.0137901	-0.00276902	-0.000628533	0.00241752	5.01937e-05	0.000285926	0.00463851	0.00422912	0	0	1	0
-0.0180664	-0.0112263	0.000414474	4.77506e-05	0.00447133	-0.00353644	0.000902573	0.00622476	-0.000327188	0	0	1	0
-0.00672497	-0.0650352	-0.000211126	-0.00923427	-0.00842845	-0.00668797	-0.00742069	-0.00621055	0	0	0	1	0
-0.00108021	-0.00823153	0	0	0	0	0	0	0	0	0	1	0
0	0	-0.00763036	-0.0188757	-0.00945364	-0.0112869	-0.00666863	-0.0050323	-0.00963393	0	0	1	0
0.0216499	0.00487227	-0.0024182	-0.00135146	2.76516e-05	0.00385594	-0.0033936	-0.00203363	0.00334943	0	0	1	0
0.0118282	0.0511375	0.00470085	-0.0164615	0.00129186	-0.00317239	0.000864532	0.00388614	0.00403688	0	0	1	0
-0.0179282	-0.0391213	-0.00358767	-0.01419	-0.00696259	-0.00080322	-0.00628842	0.000507119	-0.00263054	0	0	1	0
-0.00319744	0.0113867	-0.000509066	-0.0149002	-0.0046688	-0.00273921	-0.00168004	-0.00336938	0	0	0	1	0
-0.0218544	-0.0364488	0	0	0	0	0	0	0	0	0	1	0
0	0	0	0	0	0	0	0	0.000709784	0	0	1	0
0	0	0.000958722	0.00951071	-0.00138392	0.00104521	-0.00143973	-0.00443565	-0.00070324	0	0	1	0
-0.0134562	-0.02028	-0.00665501	-0.00615371	-0.0156137	-0.00468626	-0.00228532	-0.0079219	-0.0145049	0	0	1	0
0.00578913	-0.0253145	-0.00878393	-0.00225103	-0.0145053	-0.00130852	-0.00443699	-0.0162148	-0.00988538	0	0	1	0
-0.0188685	0.0516368	-0.00343402	-0.00120892	-0.00160872	0.00263251	-0.0026345	-0.000217002	0.00617689	0	0	1	0
0.00781254	0.03587	0.00242028	6.86301e-05	0.00744471	0.00111629	-0.00129276	0.0105793	0	0	0	1	0
-0.0330585	0.00471101	0	0	0	0	0	0	0	0	0	1	0
0	0	0	0	0	0	0	0	0.013645	0	0	1	0
0	0	0.00208245	-0.0012876	0.0020403	0.00446984	0.00529223	0.00304905	0.00249829	0	0	1	0
0.0170896	0.0288636	-0.000664311	-0.00891257	-0.00624856	-0.000786338	0.000459967	0.00207462	0.00608007	0	0	1	0
0.0209593	0.00467236	-0.00151837	0.00146355	-0.00120253	0.00194762	-0.00102623	0.00815156	-0.00299455	0	0	1	0
-0.0357533	-0.0028008	-0.00295118	-0.00700807	-0.00301629	-0.00196472	-0.00755745	0.00781841	-0.00222192	0	0	1	0
0.011966	-0.0157836	-0.0036498	0.00211541	0.00062132	0.00341443	-0.000645215	-0.00257275	0	0	0	1	0
0.0475622	0.0300555	0	0	0	0	0	0	0	0	0	1	0
0	0	0	0	0	0	0	0	0.00970859	0	0	1	0
0	0	-0.00258223	0.000817107	-0.00722679	0.00528639	0.00407995	0.00488057	-0.00479361	0	0	1	0
-0.004059	-0.00485045	-0.00708172	-0.00226172	-0.00612225	-3.39069e-05	0.00406877	0.00387392	-0.000541293	0	0	1	0
-0.037292	0.0224368	-0.00293425	-0.000435532	-0.00624835	-0.000186509	-0.00382504	-0.00833654	0.0030678	0	0	1	0
0.00924506	-0.0255675	-0.000380164	-0.000583911	0.00414545	-0.00224082	-0.00131864	-0.00282898	-0.00716306	0	0	1	0
0.0121953	-0.00945109	-0.000728028	-0.00245266	0.00219073	0.00198644	-0.000124729	-0.0016393	0	0	0	1	0
-0.00027552	0.0243208	0	0	0	0	0	0	0	0	0	1	0
0	0	0	0	0	0	0	0	0.000360193	0	0	1	0
0	0	-0.00092921	0.000419386	-0.00165542	0.00235484	0.001456	0.00836779	0.00448498	0	0	1	0
-0.00691279	0.0433269	0.00200879	-0.000323261	-0.00316464	0.00148797	-0.00017692	0.00297085	-0.000676521	0	0	1	0
0.0148722	0.0206036	0.00159271	-1.74766e-05	-0.00448137	-0.00291037	0.000510815	-0.000649304	0.00373227	0	0	1	0
-0.0187643	-0.0323964	0.00172869	0.00664524	0.000110802	0.000626784	0.000611552	0.00136908	-0.001242	0	0	1	0
-0.0185555	0.0408397	0.00682838	-0.00160718	0.0191023	-0.00049123	0.00332361	0.00842842	0	0	0	1	0
0.10726	-0.00683471	0	0	0	0	0	0	0	0	0	1	0
0	0	0	0	0	0	0	0	0.0142292	0	0	1	0
0	0	0.0149663	0	0.0256333	0.00108377	0.00126102	0.00978714	-0.000962674	0	0	1	0
0.00280005	-0.00139403	-0.00299778	-0.00217598	-0.00546775	0.00187689	0.00313844	-0.00287781	-0.00085756	0	0	1	0
-0.0396682	-0.0107888	-0.00202489	-0.00110721	-0.0181675	-0.000591431	-0.0009525	-0.00765823	-0.01118	0	0	1	0
-0.00849939	0.00346508	-0.0024867	0.00150795	-0.0037896	0.000118314	-0.00477436	0.00592429	0.00979252	0	0	1	0
0.00770563	0.0167224	-0.00319363	0.00607841	0.00492441	-0.00111609	0.00306403	0.0059427	0	0	0	1	0
0.00132258	0.00201774	0	0	0	0	0	0	0	0	0	1	0
-0.0232662	0.0132787	0	0	0	0	0	0	0	0	0	1	0
0.0131705	0.0133113	0	0	0	0	0	0	0	0	0	1	0
-0.0251467	-0.0110108	0.000426944	0.00356901	0.00417396	0	0	0.00851527	0	0	0	1	0
-0.000821805	0.0210839	-0.00219708	-0.00436578	-0.00530153	0	0	-0.000149352	0	0	0	1	0
-0.0179737	0.0122988	0	0	0	0	0	0	0	0	0	1	0
0	0	0	0	0	0	0	0	0.00597983	0	0	1	0
0	0	0.0058308	0	0.00719892	-0.00708061	-0.00120113	0.00434277	0.000690635	0	0	1	0
-0.0357891	-0.0086238	-0.00220921	-0.00358465	-0.00352452	0.00032371	-0.00129611	0.00263452	-0.00308116	0	0	1	0
-0.0157392	0.0124552	-0.00272202	0.000495499	0.000302589	0.00158297	-0.00415129	-0.00246294	-0.00164129	0	0	1	0
-0.0177835	0.0318902	-0.00181611	0.00733416	-0.00079269	-0.00142967	-0.000739051	0.000636878	-0.00125967	0	0	1	0
0.0195446	-0.0374404	-0.000808221	0.00789723	-0.00584201	-0.00230197	-0.00197408	-0.000538519	0	0	0	1	0
-0.0279531	-0.0143711	0	0	0	0	0	0	0	0	0	1	0
0	0	0	0	0	0	0	0	-0.00339485	0	0	1	0
0	0	-0.0050256	0.0122503	-0.00884945	-0.00558077	-0.00411447	-0.00464258	0.00131389	0	0	1	0
0.024722	-0.00504298	-0.00444679	-0.0126355	-0.00861112	-0.00711514	-0.00918454	-0.0142694	-0.00864851	0	0	1	0
0.00469622	0.0111836	-0.00431908	0	-0.00302261	0.00221059	-0.00501971	0.00321044	-0.00823884	0	0	1	0
0.0130911	-0.0189521	-0.00396738	-0.00558994	-0.00297981	0.000258734	-0.000319183	-0.00370823	-0.00278608	0	0	1	0
0	0	-0.00490909	0	0.00112774	-0.00279788	0.00171464	-0.00130569	0	0	0	1	0
0.023423	0.00621957	0	0	0	0	0	0	0	0	0	1	0
0	0	0	0	0	0	0	0	-0.00469545	0	0	1	0
0	0	-0.000864678	0	-0.0036847	0	0	-0.000793114	-0.00159927	0	0	1	0
-0.0515608	0.014771	0.00297978	-0.00206009	0.0175143	0.000121058	0	0.00296948	0.0116271	0	0	1	0
0.076928	0.0159599	0.00533394	-0.00339676	0.00224267	0.00303894	0.000705284	0.00215072	-0.0011087	0	0	1	0
-0.0231111	0.00569574	0.00354431	0.00697979	0.00618323	0.00194628	-0.00218376	-0.00108525	-0.00119511	0	0	1	0
0.0272315	-0.00159553	0	-0.00482631	0	0.00405262	0.0115811	0.00815529	0	0	0	1	0
-0.0176996	0.00755621	0	0	0	0	0	0	0	0	0	1	0
0	0	0	0	0	0	0	0	0.0105996	0	0	1	0
0	0	0.0114239	-0.000457984	0.0182524	-0.00101162	0.00458678	0.0110153	-6.15941e-05	0	0	1	0
-0.0349219	0.000297103	-0.000983115	0	-0.00348814	0.00152561	0.00495787	0.00259291	0.00950691	0	0	1	0
0.0074842	0.00286746	-0.00798967	0	-0.0118821	0.0054321	0.00124736	-0.00364041	-0.00180955	0	0	1	0
-0.0191089	-0.00783074	-0.00317945	0.000933029	0.00241948	-0.00112499	0.000952075	0.00338416	0.00561723	0	0	1	0
0.0104683	-0.0216274	-0.000388929	-0.000233176	-0.00137152	0.00061379	0.00268544	0.00332507	0	0	0	1	0
-0.0413404	0.0108219	0	0	0	0	0	0	0	0	0	1	0
0	0	0	0	0	0	0	0	0.00811171	0	0	1	0
0	0	0.00684755	-0.000682567	0.00906044	-0.00233783	0.00754248	-0.000177119	-0.00233978	0	0	1	0
-0.0191758	-0.0166349	-0.00072823	0.000371582	-0.00630487	-0.00290857	0.0103645	-0.00103268	-0.0023628	0	0	1	0
0.00765349	0.0239514	-0.00343266	-0.000328367	0.00347331	0.00104464	-0.00147358	-0.00387323	-0.0131188	0	0	1	0
-0.0445904	-0.0532188	-0.00240416	0.00223595	-0.00572337	-0.000188297	0.0119327	0.000649053	0.00762008	0	0	1	0
-0.00287402	-0.0114396	-0.0121829	-0.000508908	-0.0127737	-0.00308626	-0.00115382	-0.00189472	0	0	0	1	0
0	-0.00362861	0	0	0	0	0	0	0	0	0	1	0
0	0	0	0	0	0	0	0	0.00236782	0	0	1	0
0	0	-0.000422758	0	0.0034675	0.00156147	-0.00109737	0	0.00223778	0	0	1	0
-0.00996312	0.00373513	-0.00788268	0	0.0014273	-0.0033662	-0.00682822	-0.000926983	0.00131541	0	0	1	0
0.0102829	0.0349591	-0.00846348	-0.0128863	-0.00979898	0.00171886	-0.00674913	0.004073	0.0019675	0	0	1	0
0.00859467	0.0148045	-0.0126625	-0.0011718	-0.01849	-0.00183929	-9.23087e-05	0.000463422	0.00661423	0	0	1	0
0.00442758	0.00867816	0.0033402	-0.00813541	0.00236271	-0.00306728	0.000470331	-0.000460006	0	0	0	1	0
-0.017508	0.00150595	0	0	0	0	0	0	0	0	0	1	0
0	0	0	0	0	0	0	0	0.00850558	0	0	1	0
0	0	-0.00034458	-0.000352917	-0.00821871	0.00141418	0.00238197	0.00403945	-0.000274157	0	0	1	0
0	0	0.000888861	0.0128886	0.00121907	-0.000189591	0.00503061	-0.00348837	0.00502314	0	0	1	0
-0.000642467	0.0165161	-0.000378413	-0.00304494	-0.00775359	-0.00184609	-0.00250596	0.00214333	-0.00224276	0	0	1	0
-0.00903815	-0.0197316	0.00631222	0.000532879	0.0202941	-0.000673721	0.00278949	0.000941156	0.00281318	0	0	1	0
-0.0186554	0.00291443	0.0150612	-0.00117096	0.0051262	0.00472374	0.00279929	-0.00380071	0	0	0	1	0
-0.0126331	-0.00826284	0	0	0	0	0	0	0	0	0	1	0
0	0	0	0	0	0	0	0	-6.23254e-05	0	0	1	0
0	0	0	0	0	0	0.00154048	0	-0.00495011	0	0	1	0
0	0	-0.00220867	-0.00453949	-0.00877944	-0.00387734	0.00114768	0.00080159	0.00198361	0	0	1	0
0.00133735	0.0409394	0.00515984	-0.00343141	0.00660475	-0.00186648	0.00198736	0.0106825	0.00236642	0	0	1	0
0.0338347	0.00252207	0.00299628	0.00129476	-0.00285497	-0.00462936	-0.00142189	0.00127952	-0.00093747	0	0	1	0
-0.0381877	-0.0137543	-0.00741379	0.00144252	0.00163241	-0.00475565	0.00329541	-0.00065475	0	0	0	1	0
0.027145	-0.00245857	0	0	0	0	0	0	0	0	0	1	0
0	0	0	0	0	0	0	0	0.00692213	0	0	1	0
0	0	-0.00513665	0	-0.0102615	-0.000611338	0.00125172	-0.00640581	0.00235759	0	0	1	0
-0.016796	-0.00246463	-0.010747	-0.00247291	0.000329526	-0.00513248	-0.00113136	-0.00220988	-0.00402658	0	0	1	0
-0.0235226	0.00913787	0.000512372	-0.000378956	0.0036251	0.0045907	-0.00336677	-0.0207015	0.00541562	0	0	1	0
-0.0584593	-0.0134904	0.00139182	-0.00457642	-0.00508633	-0.000559568	-0.000756329	0.00941637	0.00151354	0	0	1	0
-0.0281503	-0.0177031	-0.00207786	0.0030415	-0.00449446	0.0051989	-0.00329987	-0.00131301	0	0	0	1	0
-0.0100616	-0.00404449	0	0	0	0	0	0	0	0	0	1	0
0	0	0	0	0	0	0	0	0.00128802	0	0	1	0
0	0	-0.00695898	0.00163188	-0.00989406	0.00321396	-0.00830028	-0.00706904	-0.000364976	0	0	1	0
0	0	-0.00833176	0.00668488	-0.0101159	-0.000451068	-0.00173793	0.000252336	-0.0110755	0	0	1	0
-0.0705993	0.0201602	-0.0137037	-0.00333246	0.00701478	0.00460519	-0.00562639	-0.00464949	-0.00793215	0	0	1	0
-0.00645164	-0.00119225	0.0171347	-0.000773314	0.0157634	0.00189822	-0.00121093	-0.00525314	0.00122841	0	0	1	0
-0.0625987	-0.00199025	0.00182453	0.00365917	-0.00261003	-0.000327617	-0.00242269	-0.0109833	0	0	0	1	0
0.00900328	-0.0194122	0	0	0	0	0	0	0	0	0	1	0
0	0	0	0	0	0	0	0	0.0134216	0	0	1	0
0	0	0.00151363	-0.000236519	0.00513086	-0.000241471	0.00172726	-0.00214369	-0.00210457	0	0	1	0
0.0748089	0.011311	0.00520748	-0.000236575	0.00457523	-0.00160554	0.00109567	-0.00409428	0.0015444	0	0	1	0
0.0114197	-0.00634667	0.00373758	0.00282648	0.0172517	0.0056511	-0.000752359	-0.00265182	0.000926736	0	0	1	0
0.0662745	0.00453744	0.00578451	-0.00290535	0.0231961	0.0032932	-0.00128622	0.00400419	0.00159464	0	0	1	0
-0.0465026	0.00301356	0.00625761	-0.00273804	0.00698111	0.00212111	0.00170446	0.00168138	0	0	0	1	0
0.0276376	-0.0014052	0	0	0	0	0	0	0	0	0	1	0
0	0	0	0	0	0	0	0	0.00926088	0	0	1	0
0	0	0.0176044	0.00117687	-0.00303486	0.000922304	-0.000285961	0.000641192	0.00269633	0	0	1	0
0.0129848	-0.00786532	-0.00450324	-0.00327056	0.00288547	0.00133072	-0.000554282	0.00607739	0.000835683	0	0	1	0
-0.080565	-0.00304167	0.0132497	0.00375321	0.0211951	0.000630619	-0.00535838	0.00898845	0.00997863	0	0	1	0
-0.0495495	-0.00887353	0.00491054	-0.00263544	0.0123286	-0.00216622	-7.73218e-05	0.000254396	0.00563453	0	0	1	0
0.0697203	-0.0128888	0.00427299	-0.000211136	-0.0121615	0	0.000562694	0.00766678	0	0	0	1	0
-0.0217701	0.0152423	0	0	0	0	0	0	0	0	0	1	0
0	0	0	0	0	0	0	0	0.0104799	0	0	1	0
0	0	0.000431947	0	0.0212768	0.000273168	0	0.0101058	0.00373392	0	0	1	0
0.0202027	-0.00955078	-0.000961034	-0.000660086	0.00638789	-0.00304321	0.000653981	0.000261311	-0.00295753	0	0	1	0
-0.0310658	0.0153597	-0.0026861	-0.0012157	-0.00147782	-0.00222843	0.00409919	-0.00447808	0.000688302	0	0	1	0
-0.00975617	0.00304383	-0.00153642	0.00138296	0.00570261	0.0040247	0.00586763	0.000382091	0.00790809	0	0	1	0
0.0117768	0.0113826	0.000754316	0.000739144	0.00297031	0.00227065	-0.000234757	-0.000100112	0	0	0	1	0
0	-0.011788	0	0	0	0	0	0	0	0	0	1	0
0	0	0	0	0	0	0	0	0.0010205	0	0	1	0
0	0	-0.00427386	0.00166108	0.00135089	0.00684893	-0.00371542	-0.000353349	-0.000160212	0	0	1	0
-0.0187455	0.0224481	0.00398599	0.00381267	0.0216918	0.00703783	-0.00219116	0.000921668	0.00419818	0	0	1	0
0.0407068	-0.00168609	0.00947232	-0.000595045	0.0115462	0.0106228	0.00318151	0	-0.00220837	0	0	1	0
-0.043178	0.0104672	-0.000606732	0	-0.0106265	-0.00768399	0.00533276	-0.00744475	-0.000663318	0	0	1	0
0.0569064	0.00499732	-0.00546509	0.00117225	-0.00454754	0.00313084	0.00294942	-0.0100266	0	0	0	1	0
0.0445703	0.00904895	0	0	0	0	0	0	0	0	0	1	0
0	0	0	0	0	0	0	0	0.0026887	0	0	1	0
0	0	0.00589908	0.00318612	0.0356614	0.0167754	0.00283669	0.0091943	0.00578677	0	0	1	0
0	0	0.0060482	0.00191551	-0.00136941	0.00513196	0.00111586	0.00315629	0.00499916	0	0	1	0
-0.0218464	0.0248721	0.00909132	-0.00363388	0.0172632	-0.00270206	-0.00160985	0.00353694	0.00898997	0	0	1	0
0.00645286	0.0041486	0.00310948	0.00803434	0.00789975	-0.0015919	0.00107587	0.0013227	0.00921996	0	0	1	0
-0.00835871	0.0144788	0.00169094	-0.000485096	0.0144085	0.000541859	0.00412519	0.00461974	0	0	0	1	0
-0.0274626	0.0178314	0	0	0	0	0	0	0	0	0	1	0
0	0	0	0	0	0	0	0	0.012598	0	0	1	0
0	0	0.0126714	-0.00913066	0.0267306	0	0.00349789	0.00503383	0.00178062	0	0	1	0
-0.0416393	-0.0110843	0.00137952	0.00198292	-0.0133848	0	0.00541715	-0.00210548	0.00860012	0	0	1	0
0.029408	-0.0186887	0.00700033	-0.00488139	0.0262631	0.00406278	0.010914	-0.00700064	0.00268726	0	0	1	0
0.0377844	0.00486847	0.00688273	0.00726094	0.0187893	0.00168253	0.00468062	0.00570046	0.0079747	0	0	1	0
-0.0602663	0.0163961	0.00486725	-0.000566047	-0.01656	0.00109294	0.000708937	-0.000610683	0	0	0	1	0
0.00849004	-0.0198578	0	0	0	0	0	0	0	0	0	1	0
0	0	0	0	0	0	0	0	0.00881576	0	0	1	0
0	0	0.00661711	-0.000270074	0.030203	0.00857148	0.000908554	0	0.00205209	0	0	1	0
-0.0533294	0.000187424	-0.00602655	0.00385253	3.99034e-05	0.00232498	0.00370266	-0.00212199	0.000341379	0	0	1	0
0.000424538	-0.0191095	-0.00586767	0.0038291	-0.0378096	0.00436088	-0.000651112	-0.0065535	0.00624661	0	0	1	0
-0.023187	0.0138483	-0.0219787	0.000734687	-0.0493951	-0.00720326	-0.00665811	-0.00705914	-0.00337738	0	0	1	0
-0.0131178	0.00394849	0.00329224	0.00321761	0.00168415	-0.000987031	0.00565676	-0.0013373	0	0	0	1	0
0.0226293	0.00766431	0	0	0	0	0	0	0	0	0	1	0
0	0	0	0	0	0	0	0	0.0143175	0	0	1	0
0	0	0.00979286	-0.00956233	0.046218	-0.00368163	0.00448209	0.00500857	0.00698903	0	0	1	0
-0.0239506	-0.00991867	0.0107195	-0.000252193	-0.0114967	-0.000682672	0.00278097	-0.000304557	0.000790795	0	0	1	0
0.013135	0.00347337	0.00312724	0.00217199	0.00873597	-0.000260188	0.00935994	-0.000509732	-0.00240351	0	0	1	0
-0.00654595	-0.0120676	0.00269934	-0.00272878	0.00533056	0.00246906	0.00301526	-0.000283941	0.00614731	0	0	1	0
-0.00219154	-0.0030398	-0.00162102	0.00255519	-0.00449857	0.00592034	-0.00407671	0.00376348	0	0	0	1	0
0.0204133	0.018382	0	0	0	0	0	0	0	0	0	1	0
0	0	0	0	0	0	0	0	0.00429706	0	0	1	0
0	0	-0.0074769	0.00104973	-0.0137208	0.00530812	-0.00402253	0.0012625	0.00198735	0	0	1	0
0.0106907	0.00957479	-0.000594892	-0.00458005	0.00456657	-0.000385097	-0.00520323	0.00152119	4.20176e-05	0	0	1	0
-0.00682888	-0.0232111	-0.00701565	-0.000915045	-0.0149548	-0.000337081	0.00431032	-0.00431722	-0.0128647	0	0	1	0
0.0106497	0.015596	0.00259471	0.000601409	0.00739058	0.00328571	0.000143527	-0.00124172	0.00287006	0	0	1	0
-0.0393224	-0.0180609	-0.00967161	0.000496544	0.00287114	-0.000944537	0.00590721	0.00201398	0	0	0	1	0
0.00264085	0.014325	0	0	0	0	0	0	0	0	0	1	0
0	0	0	0	0	0	0	0	0.0177898	0	0	1	0
0	0	0.00751755	0.00641543	0.00535827	-0.00352989	-0.00701036	0.00597636	0.0107619	0	0	1	0
-0.0217738	0.00149603	-0.00397672	-0.00125554	-0.00825357	-0.00209171	-0.0153158	0.00244957	0.00311296	0	0	1	0
-0.00811912	0.00279903	-0.00109861	-0.00150873	-0.00182593	-0.00351749	-0.00544542	0.00530989	-0.00199612	0	0	1	0
-0.00772907	-0.0180507	-0.00297579	-0.00173699	0.0184319	0	-0.0128615	0.00196548	0.00199483	0	0	1	0
-0.0193554	-0.0252667	-0.0054376	0.00176302	-0.0205947	-0.00351369	-0.00533891	5.80173e-05	0	0	0	1	0
-0.0107603	0.00233236	0	0	0	0	0	0	0	0	0	1	0
0	0	0	0	0	0	0	0	0.00669871	0	0	1	0
0	0	0.00585046	0	0.00773292	-0.000145996	0.00556613	0.00594087	0.00918027	0	0	1	0
0.0121554	0.0212253	-0.00316312	-0.00132849	-0.00439076	0.00403138	0.00964603	0.00267647	0.000112546	0	0	1	0
0.0161331	-0.0116614	0.00144434	-0.000591006	0.0234654	-0.00158471	0.00263444	-0.00157339	0.00281333	0	0	1	0
-0.0212577	-0.0247239	7.80132e-05	-0.00765371	0.00566977	-0.00333933	0.00235371	-0.0003717	-0.00445093	0	0	1	0
-0.0245875	0.017971	-0.00187009	-0.000192753	-0.00991217	-0.00212937	0.00361203	-0.002761	0	0	0	1	0
0	0	0	0	0	0	0	0	-0.00416935	0	0	1	0
0	0	-0.00032831	0.00157598	-0.0106584	0.00131717	0.00245272	-0.00532965	-0.0185869	0	0	1	0
0.00857965	-0.0082617	-0.00454486	-0.00319832	-0.0066322	-0.00547518	-0.00208554	-0.00246708	-0.0025974	0	0	1	0
-0.0367369	-0.014154	0.000109947	-0.00421283	0.0124762	0.00467858	0.00915287	0.00164654	-0.019125	0	0	1	0
-0.0234133	0.0164936	-0.00582417	-0.00089057	-0.00381446	0.00253391	0.00403236	-0.00125719	0.00282972	0	0	1	0
-0.000504159	0.00911124	-0.00353305	0.00233496	0.00401702	0.00398278	0.0125239	0.00286346	0	0	0	1	0
-0.00100908	-0.00784622	0	0	0	0	0	0	0	0	0	1	0
0	0	0	0	0	0	0	0	-0.00648051	0	0	1	0
0	0	-0.00430158	0.00161805	-0.0021408	0.00457836	0.00372645	-0.00528189	-0.0236727	0	0	1	0
0.0175136	0.000972006	-0.005028	0.000518278	-0.0155821	-0.00343181	-0.00911114	-0.00135349	-0.00963209	0	0	1	0
-0.0327733	0.012263	0.00208211	0.0047486	-6.66992e-05	0.00665951	0.00571233	-0.00158254	0.0316235	0	0	1	0
0	-0.0147922	0.00324041	0.00833853	-0.00394315	0.0048939	0.00410482	0.000438316	0.000283517	0	0	1	0
-0.0228107	-0.00390359	-0.00510251	0.00485954	-0.00268219	-0.000542585	-0.000597744	-0.00900789	0	0	0	1	0
0.0104331	0.00759793	0	0	0	0	0	0	0	0	0	1	0
0	0	0	0	0	0	0	0	0.0137751	0	0	1	0
0	0	-0.00177742	-0.00227119	0.00726789	0.00609511	-0.00564537	0.00734541	-0.00485683	0	0	1	0
0.0406767	0.000582072	0.00142939	-0.00468819	-0.00586494	0.00375312	-0.00195155	-0.00105541	-0.00741282	0	0	1	0
-0.0160727	0.00425821	0.00229396	-0.00274859	0.017822	0.00015805	-0.00106792	-0.00336797	-0.00171705	0	0	1	0
0.0460136	0.00548949	0.00283022	-0.000444311	-0.00587935	0.00140555	-0.006484	-0.00130854	0.00388475	0	0	1	0
-0.0155949	0.00412135	-0.00170913	-0.00204987	-0.00504808	7.89048e-05	-0.012705	0.000992242	0	0	0	1	0
0.0710863	0.00362804	0	0	0	0	0	0	0	0	0	1	0
0	0	0	0	0	0	0	0	0.00872533	0	0	1	0
0	0	0.00170117	0.00284252	-0.00757142	-7.89048e-05	0.00539031	0.0030399	-0.00683492	0	0	1	0
0.0442926	-0.000571973	-0.00332936	0.00372835	-0.00519205	0.0050531	-0.000315171	0.00181813	0.000357279	0	0	1	0
0.0369458	0.0122259	0.000383341	0	-0.00456604	0.00487145	-0.0060912	-0.00364073	-0.00174659	0	0	1	0
-0.0510491	-0.00889399	0.000303374	-0.00178857	-0.0165199	0.00641717	0.00324164	-0.00066558	8.34924e-05	0	0	1	0
0.0378883	-0.0258004	-0.00163771	0.00651372	-0.00933002	0.00591333	0.00174653	0.000421086	0	0	0	1	0
-0.0264142	-0.0402979	0	0	0	0	0	0	0	0	0	1	0
0	0	0	0	0	0	0	0	-0.0127568	0	0	1	0
0	0	-0.0024536	0.00339591	-0.0138815	-0.00115824	-0.0026389	0.00176317	-0.00979919	0	0	1	0
0.0247033	-0.00559997	-0.00299811	-0.000654152	0.00247725	0.00320889	-0.00951152	-0.00385651	-0.00254335	0	0	1	0
0.0241077	-0.00954098	-0.000691602	-0.00111132	-0.00529482	-0.00121755	0.00179926	0.0017034	0.00170397	0	0	1	0
0.029644	-0.00206377	-0.00200916	0.00010343	-0.018782	-0.00510205	-0.0102609	-0.00716574	-0.0205477	0	0	1	0
0.00888536	0.00278509	-0.00120179	-0.00015515	-0.00783709	-0.000728778	0.000600569	-0.00657268	0	0	0	1	0
[truncated: 1,057 more rows]

## Sheet: Volatility
Dates	Vol_NG	Vol_Oil	Vol_AD	Vol_BAH	Vol_DUB	Vol_KUW	Vol_OM	Vol_QA	Vol_SA	Dum_GFC	Dum_Houth_Yem	Dum_M.East_Instability	Iran_Nuclear_Negotiation
2006-10-17	0.0211034	0.00660148	0.00178367	0.000268963	0.00262997	0.00135482	0.00264524	0.0048307	0.00575042	0	0	0	0
2006-10-18	0.0227032	0.00766022	0.00193566	0.000760573	0.00194906	0.00138659	0.0011756	0.002565	0.00325709	0	0	0	0
2006-10-19	0.0169017	0.0053647	0.00172204	0.000320687	0.00259227	0.00138659	0.00216168	0.00228396	0.00325709	0	0	0	0
2006-10-20	0.013243	0.010234	0.00172204	0.000320687	0.00259227	0.00138659	0.00216168	0.00228396	0.00325709	0	0	0	0
2006-10-22	0.013243	0.010234	0.00172204	0.000394773	0.00259227	0.00138659	0.00158589	0.00228396	0.00325709	0	0	0	0
2006-10-23	0.0175187	0.00477931	0.00172204	0.000394773	0.00259227	0.00138659	0.00158589	0.00228396	0.00325709	0	0	0	0
2006-10-24	0.0112131	0.00451114	0.00172204	0.000394773	0.00259227	0.00138659	0.00158589	0.00228396	0.00325709	0	0	0	0
2006-10-25	0.0242444	0.00833492	0.00172204	0.000394773	0.00259227	0.00138659	0.00158589	0.00228396	0.00325709	0	0	0	0
2006-10-26	0.0131095	0.00577204	0.00172204	0.00066896	0.00259227	0.00138659	0.00158589	0.00228396	0.00325709	0	0	0	0
2006-10-27	0.0197302	0.00396138	0.00172204	0.00066896	0.00259227	0.00138659	0.00158589	0.00228396	0.00325709	0	0	0	0
2006-10-28	0.0197302	0.00396138	0.00172204	0.00066896	0.00259227	0.00138659	0.00158589	0.00228396	0.00439015	0	0	0	0
2006-10-29	0.0197302	0.00396138	0.00084711	0.000638882	0.00201394	0.00181957	0.00189576	0.00435336	0.00299696	0	0	0	0
2006-10-30	0.00905392	0.00987915	0.00167355	0.000417616	0.00344239	0.00107245	0.00115914	0	0.010535	0	0	0	0
2006-10-31	0.0156142	0.00628866	0.00149443	0.000406488	0.00358849	0.00291536	0.00267754	0.00491556	0.0100991	0	0	0	0
2006-11-01	0.0110781	0.00585845	0.0030934	0.00118408	0.00650655	0.00284088	0.00316116	0.000510129	0.0128973	0	0	0	0
2006-11-02	0.0167465	0.00485727	0.00452787	0.000496525	0.00597913	0.00284088	0.00181322	0.00179365	0.0128973	0	0	0	0
2006-11-03	0.00873768	0.0056161	0.00452787	0.000496525	0.00597913	0.00284088	0.00181322	0.00179365	0.0128973	0	0	0	0
2006-11-04	0.00873768	0.0056161	0.00452787	0.000496525	0.00597913	0.00284088	0.00181322	0.00179365	0.0166036	0	0	0	0
2006-11-05	0.00873768	0.0056161	0.00380065	0.00140574	0.0127036	0.00186098	0.00238241	0.00359895	0.0119121	0	0	0	0
2006-11-06	0.00980012	0.00720323	0.00445012	0.00201675	0.0054005	0.001784	0.000570694	0.002691	0.0122471	0	0	0	0
2006-11-07	0.0187481	0.00457927	0.00279177	0.000975144	0.00496311	0.00150206	0.000780858	0.00361486	0.00529819	0	0	0	0
2006-11-08	0.0108942	0.00496008	0.00254031	0.000725518	0.00488726	0.000947108	0.00114903	0.00164502	0.0149604	0	0	0	0
2006-11-09	0.0121401	0.00491054	0.00111171	0.000278692	0.00246797	0.000947108	0.000541875	0.00291014	0.0149604	0	0	0	0
2006-11-10	0.00547238	0.00593637	0.00111171	0.000278692	0.00246797	0.000947108	0.000541875	0.00291014	0.0149604	0	0	0	0
2006-11-11	0.00547238	0.00593637	0.00111171	0.000278692	0.00246797	0.000947108	0.000541875	0.00291014	0.0124182	0	0	0	0
2006-11-12	0.00547238	0.00593637	0.00165607	0.00113102	0.00514671	0.00124695	0.000574844	0.00663511	0.0204161	0	0	0	0
2006-11-13	0.0109502	0.0058833	0.00276182	0.000775224	0.00508511	0.00159191	0.00171547	0.00200786	0.00879238	0	0	0	0
2006-11-14	0.00985149	0.00354891	0.00133527	0.000601883	0.00251065	0.000778316	0.00327397	0.0020249	0.0116475	0	0	0	0
2006-11-15	0.00808332	0.00389056	0.00116989	0.000867966	0.00291839	0.00143685	0.00174954	0.00190704	0.0103251	0	0	0	0
2006-11-16	0.0140806	0.0122853	0.00133147	0.000741295	0.00258877	0.00143685	0.000805685	0.000840456	0.0103251	0	0	0	0
2006-11-17	0.0143601	0.00605727	0.00133147	0.000741295	0.00258877	0.00143685	0.000805685	0.000840456	0.0103251	0	0	0	0
2006-11-18	0.0143601	0.00605727	0.00133147	0.000741295	0.00258877	0.00143685	0.000805685	0.000840456	0.00677767	0	0	0	0
2006-11-19	0.0143601	0.00605727	0.000793874	0.000481974	0.00350658	0.00203689	0.000989916	0.00166107	0.00484879	0	0	0	0
2006-11-20	0.00716497	0.00380676	0.00338932	0.00125036	0.00377654	0.00782924	0.0005048	0.00210603	0.00784539	0	0	0	0
2006-11-21	0.00720672	0.0062616	0.0012967	0.000128346	0.00359613	0.00284615	0.000330086	0.00535724	0.00468046	0	0	0	0
2006-11-22	0.00901633	0.0070146	0.00238986	0.000976625	0.00521476	0.0028962	0.00145422	0.00654596	0.00342725	0	0	0	0
2006-11-23	0.00901633	0.0070146	0.00276411	0.000908559	0.00345187	0.0028962	0.00155649	0.00228117	0.00342725	0	0	0	0
2006-11-24	0.00722859	0.00529002	0.00276411	0.000908559	0.00345187	0.0028962	0.00155649	0.00228117	0.00342725	0	0	0	0
2006-11-25	0.00722859	0.00529002	0.00276411	0.000908559	0.00345187	0.0028962	0.00155649	0.00228117	0.00313061	0	0	0	0
2006-11-26	0.00722859	0.00529002	0.00225172	0.000719843	0.00194681	0.00144978	0.000732845	0.00158944	0.00797112	0	0	0	0
2006-11-27	0.00566827	0.00410379	0.00188779	0.00182062	0.00209182	0.00486634	0.00165853	0.00132662	0.00772141	0	0	0	0
2006-11-28	0.0109639	0.00339448	0.00170956	0.000897341	0.00391059	0.00489781	0.000955507	0.00248775	0.00350606	0	0	0	0
2006-11-29	0.0113634	0.00536009	0.00361862	0.000367609	0.00501579	0.00384524	0.000955507	0.00424615	0.0058205	0	0	0	0
2006-11-30	0.0106156	0.00518845	0.000921419	0.00411835	0.00734382	0.00384524	0.000955507	0.00503926	0.0058205	0	0	0	0
2006-12-01	0.00971547	0.00482604	0.000921419	0.00411835	0.00734382	0.00384524	0.000955507	0.00503926	0.0058205	0	0	0	0
2006-12-02	0.00971547	0.00482604	0.000921419	0.00411835	0.00734382	0.00384524	0.000955507	0.00503926	0.00660681	0	0	0	0
2006-12-03	0.00971547	0.00482604	0.000921419	0.000305683	0.00734382	0.00739728	0.000586145	0.00254577	0.0152113	0	0	0	0
2006-12-04	0.0141557	0.0063579	0.00289775	0.00316875	0.00679495	0.00489179	0.00128186	0.00482188	0.00703407	0	0	0	0
2006-12-05	0.00690144	0.00573844	0.00104862	0.00200301	0.00411511	0.00569563	0.000849105	0.00106534	0.00888773	0	0	0	0
2006-12-06	0.00949331	0.00390115	0.00289865	0.000615226	0.00405544	0.00471489	0.00126205	0.00815806	0.00453646	0	0	0	0
2006-12-07	0.00635484	0.00405206	0.00328126	0.00162206	0.0042972	0.00471489	0.000556359	0.00265413	0.00453646	0	0	0	0
2006-12-08	0.00762897	0.00563467	0.00328126	0.00162206	0.0042972	0.00471489	0.000556359	0.00265413	0.00453646	0	0	0	0
2006-12-09	0.00762897	0.00563467	0.00328126	0.00162206	0.0042972	0.00471489	0.000556359	0.00265413	0.00383413	0	0	0	0
2006-12-10	0.00762897	0.00563467	0.00185997	0.000865447	0.00346384	0.00297322	0.000960176	0.00809759	0.00561869	0	0	0	0
2006-12-11	0.00761792	0.00405149	0.000820422	0.000878617	0.00419379	0.0043784	0.000389166	0.00717469	0.00598499	0	0	0	0
2006-12-12	0.00676524	0.00461569	0.00094798	0.000656222	0.00249578	0.00300892	0.00147684	0.00451401	0.00394295	0	0	0	0
2006-12-13	0.00856906	0.00376932	0.000826917	0.000775688	0.00503164	0.0020041	0.0016223	0.00392715	0.00523687	0	0	0	0
2006-12-14	0.0114874	0.00465864	0.00139377	0.000402509	0.00358973	0.0020041	0.00214981	0.00115335	0.00523687	0	0	0	0
2006-12-15	0.00769676	0.0040378	0.00139377	0.000402509	0.00358973	0.0020041	0.00214981	0.00115335	0.00523687	0	0	0	0
2006-12-16	0.00769676	0.0040378	0.00139377	0.000402509	0.00358973	0.0020041	0.00214981	0.00115335	0.00756967	0	0	0	0
2006-12-17	0.00769676	0.0040378	0.00159322	0.000402509	0.00406389	0.00260977	0.000485676	0.00310999	0.00587177	0	0	0	0
2006-12-18	0.00856803	0.0047408	0.00164437	0.000402509	0.00228782	0.00223981	0.00142599	0.00163682	0.00373598	0	0	0	0
2006-12-19	0.00795456	0.00599001	0.00166269	0.00147696	0.00311819	0.000968288	0.00106633	0.00125054	0.0106523	0	0	0	0
2006-12-20	0.0131626	0.00317126	0.0019538	0.000822562	0.0071657	0.00212137	0.00172572	0.00641582	0.00418193	0	0	0	0
2006-12-21	0.00834521	0.00426576	0.00278519	0.000308227	0.00273489	0.00212137	0.000641075	0.00377304	0.00418193	0	0	0	0
2006-12-22	0.00799125	0.00329198	0.00278519	0.000308227	0.00273489	0.00212137	0.000641075	0.00377304	0.00418193	0	0	0	0
2006-12-23	0.00799125	0.00329198	0.00278519	0.000308227	0.00273489	0.00212137	0.000641075	0.00377304	0.00399337	0	0	0	0
2006-12-24	0.00799125	0.00329198	0.00348164	0.000751864	0.0062394	0.00125471	0.00221736	0.0110463	0.00507011	0	0	0	0
2006-12-25	0.00799125	0.00329198	0.00113402	0.00061496	0.00457882	0.00133263	0.00142222	0.00398231	0.00300265	0	0	0	0
2006-12-26	0.0157506	0.00908753	0.00149251	0.00111863	0.00272652	0.00147833	0.000877313	0.00698186	0.00565371	0	0	0	0
2006-12-27	0.0125927	0.00373184	0.0031484	0.00134338	0.00383581	0.00307073	0.000352721	0.00377824	0.00415099	0	0	0	0
2006-12-28	0.00925807	0.00275456	0.00197569	0.0043744	0.00383581	0.00307073	0.000839218	0.00271253	0.00415099	0	0	0	0
2006-12-29	0.0116693	0.00446888	0.00197569	0.0043744	0.00383581	0.00307073	0.000839218	0.00271253	0.00415099	0	0	0	0
2007-01-02	0.0116693	0.00389119	0.00105466	0.0032396	0.00329771	0.00307073	0.000839218	0.00271253	0.00415099	0	0	0	0
2007-01-03	0.00856713	0.0114015	0.00116082	0.00647741	0.00319926	0.00307073	0.00173137	0.000792549	0.00415099	0	0	0	0
2007-01-04	0.0120906	0.0116546	0.00579119	0.0044774	0.00244504	0.00307073	0.00296226	0.00116454	0.00415099	0	0	0	0
2007-01-05	0.00875328	0.00561055	0.00579119	0.0044774	0.00244504	0.00307073	0.00296226	0.00116454	0.00415099	0	0	0	0
2007-01-06	0.00875328	0.00561055	0.00579119	0.0044774	0.00244504	0.00307073	0.00296226	0.00116454	0	0	0	0	0
2007-01-07	0.00875328	0.00561055	0.00253294	0.00357436	0.00394368	0.00182097	0.000506907	0.00314741	0	0	0	0	0
2007-01-08	0.00759302	0.00966888	0.00294846	0.00151391	0.00295359	0.000882808	0.00110189	0.00406547	0	0	0	0	0
2007-01-09	0.0144043	0.00877459	0.000924852	0.00174868	0.00206885	0.000787195	0.000883662	0.000982688	0	0	0	0	0
2007-01-10	0.00705939	0.00903187	0.002345	0.00120688	0.00329699	0.0017322	0.0016606	0.00405765	0	0	0	0	0
2007-01-11	0.0145868	0.0114522	0.00314708	0.000701125	0.00273525	0.0017322	0.00128943	0.00305728	0	0	0	0	0
2007-01-12	0.0142705	0.00616487	0.00314708	0.000701125	0.00273525	0.0017322	0.00128943	0.00305728	0	0	0	0	0
2007-01-13	0.0142705	0.00616487	0.00314708	0.000701125	0.00273525	0.0017322	0.00128943	0.00305728	0	0	0	0	0
2007-01-14	0.0142705	0.00616487	0.00290848	0.000655042	0.00406538	0.00333374	0.00102081	0.00499083	0	0	0	0	0
2007-01-15	0.0142705	0.00616487	0.00150989	0.00101253	0.00196576	0.00150322	0.00131903	0.00601802	0	0	0	0	0
2007-01-16	0.010805	0.0106782	0.000804115	0.00256707	0.00165334	0.00156625	0.000594854	0.002139	0	0	0	0	0
2007-01-17	0.0172273	0.00859596	0.00108039	0.00164549	0.00168656	0.00123009	0.000837005	0.00145614	0	0	0	0	0
2007-01-18	0.00764202	0.0113237	0.00185969	0.00078571	0.00254221	0.00123009	0.000812465	0.000960862	0	0	0	0	0
2007-01-19	0.0205098	0.00786445	0.00185969	0.00078571	0.00254221	0.00123009	0.000812465	0.000960862	0	0	0	0	0
2007-01-20	0.0205098	0.00786445	0.00185969	0.00078571	0.00254221	0.00123009	0.000812465	0.000960862	0	0	0	0	0
2007-01-21	0.0205098	0.00786445	0.00185969	0.00078571	0.00254221	0.00138555	0.000372146	0.00105939	0	0	0	0	0
2007-01-22	0.0131131	0.010545	0.00100971	0.00134243	0.00170021	0.00159255	0.00106403	0.000851559	0	0	0	0	0
2007-01-23	0.00965284	0.0106066	0.00303648	0.00125117	0.0040729	0.00076691	0.00351525	0.00210385	0	0	0	0	0
2007-01-24	0.0112385	0.00682983	0.00263728	0.00191548	0.00342822	0.00100179	0.00159278	0.00436208	0	0	0	0	0
2007-01-25	0.0152024	0.00681242	0.00157201	0.000699531	0.00415877	0.00100179	0.000446049	0.00113104	0	0	0	0	0
2007-01-26	0.0116474	0.00523313	0.00157201	0.000699531	0.00415877	0.00100179	0.000446049	0.00113104	0	0	0	0	0
2007-01-27	0.0116474	0.00523313	0.00157201	0.000699531	0.00415877	0.00100179	0.000446049	0.00113104	0	0	0	0	0
2007-01-28	0.0116474	0.00523313	0.00153875	0.00132334	0.00249277	0.000559487	0.00111713	0.00197811	0	0	0	0	0
2007-01-29	0.0160016	0.00838663	0.00126175	0.00132334	0.00634915	0.00092923	0.00110181	0.00737634	0	0	0	0	0
2007-01-30	0.0225043	0.0121309	0.00128944	0.00132334	0.00339222	0.000632429	0.00061498	0.00354243	0	0	0	0	0
2007-01-31	0.0128798	0.00895162	0.00295187	0.00392732	0.00530555	0.00132957	0.00141312	0.00181448	0	0	0	0	0
2007-02-01	0.0171019	0.0063186	0.00409964	0.00201172	0.00682976	0.00132957	0.000922534	0.00285844	0	0	0	0	0
2007-02-02	0.00881273	0.00787549	0.00409964	0.00201172	0.00682976	0.00132957	0.000922534	0.00285844	0	0	0	0	0
2007-02-03	0.00881273	0.00787549	0.00409964	0.00201172	0.00682976	0.00132957	0.000922534	0.00285844	0	0	0	0	0
2007-02-04	0.00881273	0.00787549	0.00293608	0.000981535	0.00292679	0.000613541	0.000496333	0.00138469	0	0	0	0	0
2007-02-05	0.0127106	0.00523846	0.00114043	0.0011625	0.00284605	0.000861562	0.00111742	0.00135998	0	0	0	0	0
2007-02-06	0.0108992	0.00523492	0.00085201	0.000559598	0.00251779	0.00118325	0.00238086	0.00160551	0	0	0	0	0
2007-02-07	0.00730198	0.00924423	0.00146007	0.000935547	0.0030336	0.00124296	0.00167575	0.00103129	0	0	0	0	0
2007-02-08	0.00719169	0.00913207	0.00112013	0.000416937	0.00266386	0.00124296	0.000676217	0.000930523	0	0	0	0	0
2007-02-09	0.00757816	0.0051994	0.00112013	0.000416937	0.00266386	0.00124296	0.000676217	0.000930523	0	0	0	0	0
2007-02-10	0.00757816	0.0051994	0.00112013	0.000416937	0.00266386	0.00124296	0.000676217	0.000930523	0	0	0	0	0
2007-02-11	0.00757816	0.0051994	0.000818485	0.00155758	0.00160131	0.00070282	0.000668944	0.00230961	0	0	0	0	0
2007-02-12	0.0134511	0.00845891	0.000627292	0.000644287	0.00173381	0.000685489	0.000700395	0.0075795	0	0	0	0	0
2007-02-13	0.00928388	0.00840935	0.0012693	0.00155859	0.000881463	0.000700106	0.000597113	0.0060138	0	0	0	0	0
2007-02-14	0.00867846	0.0062753	0.000696298	0.000762214	0.0036884	0.00149103	0.000475311	0.0034161	0	0	0	0	0
2007-02-15	0.00952152	0.00683432	0.00158993	0.000908282	0.00203744	0.00149103	0.000883651	0.00424813	0	0	0	0	0
2007-02-16	0.00929419	0.00661604	0.00158993	0.000908282	0.00203744	0.00149103	0.000883651	0.00424813	0	0	0	0	0
2007-02-17	0.00929419	0.00661604	0.00158993	0.000908282	0.00203744	0.00149103	0.000883651	0.00424813	0	0	0	0	0
2007-02-18	0.00929419	0.00661604	0.000760909	0.00131266	0.00242443	0.00114199	0.000474963	0.00510545	0	0	0	0	0
2007-02-19	0.00929419	0.00661604	0.00184628	0.00217394	0.0025722	0.000805695	0.000329619	0.00256129	0	0	0	0	0
2007-02-20	0.0120248	0.00534132	0.00351683	0.00212289	0.00363957	0.000839667	0.00129757	0.00249022	0	0	0	0	0
2007-02-21	0.00714686	0.00897923	0.00129731	0.00148491	0.00205741	0.00110085	0.000761568	0.00205657	0	0	0	0	0
2007-02-22	0.00660034	0.00564899	0.000681119	0.000934937	0.00133085	0.00110085	0.000379286	0.00168821	0	0	0	0	0
2007-02-23	0.00665992	0.00442503	0.000681119	0.000934937	0.00133085	0.00110085	0.000379286	0.00168821	0	0	0	0	0
2007-02-24	0.00665992	0.00442503	0.000681119	0.000934937	0.00133085	0.00110085	0.000379286	0.00168821	0	0	0	0	0
2007-02-25	0.00665992	0.00442503	0.00235975	0.000559041	0.00190481	0.00110085	0.000779945	0.00204101	0	0	0	0	0
2007-02-26	0.0103962	0.00374115	0.00391165	0.000700984	0.00241807	0.00110085	0.00051145	0.0019666	0	0	0	0	0
2007-02-27	0.00954227	0.00745438	0.00188214	0.0020022	0.00176251	0.000806881	0.000565972	0.00251534	0	0	0	0	0
2007-02-28	0.00686933	0.00743797	0.00145484	0.000867618	0.00252698	0.00181817	0.000356647	0.00176728	0	0	0	0	0
2007-03-01	0.00748574	0.00570649	0.00193078	0.00134857	0.00250802	0.00181817	0.000746085	0.00177924	0	0	0	0	0
2007-03-02	0.00627083	0.00417774	0.00193078	0.00134857	0.00250802	0.00181817	0.000746085	0.00177924	0	0	0	0	0
2007-03-03	0.00627083	0.00417774	0.00193078	0.00134857	0.00250802	0.00181817	0.000746085	0.00177924	0	0	0	0	0
2007-03-04	0.00627083	0.00417774	0.000895756	0.000768051	0.00312486	0.000837607	0.00050437	0.00197558	0	0	0	0	0
2007-03-05	0.00633039	0.00602843	0.00124747	0.00113458	0.00342567	0.00139655	0.000809779	0.00160615	0	0	0	0	0
2007-03-06	0.0074197	0.00397454	0.000971279	0.0011563	0.00273623	0.00125121	0.000788817	0.00143973	0	0	0	0	0
2007-03-07	0.00729401	0.00495188	0.00298659	0.00143697	0.00147986	0.0011576	0.00086329	0.00246393	0	0	0	0	0
2007-03-08	0.00644887	0.00370783	0.00152333	0.0014895	0.00231216	0.0011576	0.00076144	0.00111567	0	0	0	0	0
2007-03-09	0.00779593	0.0067048	0.00152333	0.0014895	0.00231216	0.0011576	0.00076144	0.00111567	0	0	0	0	0
2007-03-10	0.00779593	0.0067048	0.00152333	0.0014895	0.00231216	0.0011576	0.00076144	0.00111567	0	0	0	0	0
2007-03-11	0.00779593	0.0067048	0.00164046	0.00125446	0.00351722	0.0012856	0.0014664	0.00347603	0	0	0	0	0
2007-03-12	0.00537547	0.00477532	0.00324908	0.000613672	0.00677472	0.00153773	0.00115256	0.00107394	0	0	0	0	0
2007-03-13	0.00612876	0.00778179	0.00279826	0.00117874	0.00201411	0.00112203	0.00128923	0.00119231	0	0	0	0	0
2007-03-14	0.00687362	0.00410032	0.00185706	0.000863778	0.00318784	0.00196483	0.00367153	0.00118982	0	0	0	0	0
2007-03-15	0.00727067	0.0044485	0.00180686	0.000607029	0.00211716	0.00196483	0.00196076	0.00157604	0	0	0	0	0
2007-03-16	0.00315118	0.00771107	0.00180686	0.000607029	0.00211716	0.00196483	0.00196076	0.00157604	0	0	0	0	0
2007-03-17	0.00315118	0.00771107	0.00180686	0.000607029	0.00211716	0.00196483	0.00196076	0.00157604	0	0	0	0	0
2007-03-18	0.00315118	0.00771107	0.0022281	0.000257518	0.00479073	0.000644507	0.0018094	0.000870381	0	0	0	0	0
2007-03-19	0.00273192	0.00471526	0.00104333	0.00123381	0.00480272	0.00198308	0.000500737	0.000483204	0	0	0	0	0
2007-03-20	0.00410674	0.00541982	0.00179084	0.000829826	0.00520812	0.000916242	0.000377568	0.000965153	0	0	0	0	0
2007-03-21	0.00861956	0.00320917	0.00110546	0.000686576	0.00562705	0.00108569	0.000674564	0.000865118	0	0	0	0	0
2007-03-22	0.00683236	0.00716614	0.00153032	0.000312086	0.00389423	0.00108569	0.000535802	0.000771409	0	0	0	0	0
2007-03-23	0.00399675	0.0047039	0.00153032	0.000312086	0.00389423	0.00108569	0.000535802	0.000771409	0	0	0	0	0
2007-03-24	0.00399675	0.0047039	0.00153032	0.000312086	0.00389423	0.00108569	0.000535802	0.000771409	0	0	0	0	0
2007-03-25	0.00399675	0.0047039	0.00410592	0.00121017	0.00716156	0.00179947	0.00173077	0.000901913	0	0	0	0	0
2007-03-26	0.00369919	0.00318079	0.00175674	0.00249992	0.00400684	0.00153327	0.00143205	0.00292228	0	0	0	0	0
2007-03-27	0.0136488	0.0186976	0.00223266	0.000265783	0.00139012	0.00262656	0.000497859	0.000622582	0	0	0	0	0
2007-03-28	0.00567885	0.00519076	0.00135152	0.00151509	0.00347959	0.00243447	0.00167931	0.00131216	0	0	0	0	0
2007-03-29	0.00464676	0.00960811	0.00137854	0.00265939	0.00314583	0.00243447	0.0017256	0.00116737	0	0	0	0	0
2007-03-30	0.0041667	0.00399644	0.00137854	0.00265939	0.00314583	0.00243447	0.0017256	0.00116737	0	0	0	0	0
2007-03-31	0.0041667	0.00399644	0.00137854	0.00265939	0.00314583	0.00243447	0.0017256	0.00116737	0	0	0	0	0
2007-04-01	0.0041667	0.00399644	0.00108388	0.00265939	0.00181923	0.00264285	0.00157624	0.0011133	0	0	0	0	0
2007-04-02	0.00667795	0.00454345	0.00116468	0.00143662	0.00411321	0.00220437	0.000798272	0.00116813	0	0	0	0	0
2007-04-03	0.00708814	0.0063456	0.00121071	0.000684528	0.00231102	0.00140657	0.00042895	0.00200057	0	0	0	0	0
2007-04-04	0.00479655	0.00495091	0.00310026	0.00173019	0.00207578	0.000938852	0.000621303	0.000882032	0	0	0	0	0
2007-04-05	0.00631974	0.00433975	0.00469444	0.00240509	0.00516782	0.000938852	0.000421261	0.00139353	0	0	0	0	0
2007-04-07	0.00631974	0.00433975	0.00469444	0.00240509	0.00516782	0.000938852	0.000421261	0.00139353	0	0	0	0	0
2007-04-08	0.00631974	0.00433975	0.002205	0.00221792	0.0040085	0.00102627	0.00224677	0.00252378	0	0	0	0	0
2007-04-09	0.00431929	0.0087367	0.0010843	0.000753013	0.0020401	0.001794	0.00226326	0.000645435	0	0	0	0	0
2007-04-10	0.0109551	0.00313148	0.00202884	0.000801915	0.00476184	0.00289555	0.000868257	0.00282592	0	0	0	0	0
2007-04-11	0.00668023	0.00345536	0.00200711	0.00253795	0.00284902	0.00119772	0.00112252	0.0011053	0	0	0	0	0
2007-04-12	0.00448763	0.00694853	0.00272956	0.000284483	0.00303786	0.00119772	0.000554	0.00113297	0	0	0	0	0
2007-04-13	0.00620961	0.00390393	0.00272956	0.000284483	0.00303786	0.00119772	0.000554	0.00113297	0	0	0	0	0
2007-04-14	0.00620961	0.00390393	0.00272956	0.000284483	0.00303786	0.00119772	0.000554	0.00113297	0	0	0	0	0
2007-04-15	0.00620961	0.00390393	0.0018883	0.000435534	0.00586475	0.00111544	0.00107241	0.000423645	0	0	0	0	0
2007-04-16	0.00764123	0.00545172	0.00126365	0.00065649	0.00282019	0.00143031	0.00223841	0.0014825	0	0	0	0	0
2007-04-17	0.00519436	0.00518377	0.00283664	0.000670227	0.00244046	0.0013358	0.00396731	0.00115686	0	0	0	0	0
2007-04-18	0.00484389	0.00334194	0.00134319	0.00225159	0.00286196	0.000886385	0.00144429	0.000922806	0	0	0	0	0
2007-04-19	0.0085219	0.00644795	0.00149333	0.00119052	0.00286462	0.000886385	0.00301645	0.00149615	0	0	0	0	0
2007-04-20	0.00452524	0.00607675	0.00149333	0.00119052	0.00286462	0.000886385	0.00301645	0.00149615	0	0	0	0	0
2007-04-21	0.00452524	0.00607675	0.00149333	0.00119052	0.00286462	0.000886385	0.00301645	0.00149615	0	0	0	0	0
2007-04-22	0.00452524	0.00607675	0.000628329	0.000709531	0.00343803	0.000549341	0.00100566	0.00216597	0	0	0	0	0
2007-04-23	0.00984045	0.00725653	0.00160556	0.001696	0.00397984	0.00242007	0.00153499	0.00623648	0	0	0	0	0
2007-04-24	0.00625946	0.00702375	0.00158413	0.00108399	0.00180246	0.00222896	0.000402273	0.00139591	0	0	0	0	0
2007-04-25	0.00409466	0.00446804	0.00118996	0.000107955	0.00271178	0.00146458	0.000670702	0.00253218	0	0	0	0	0
2007-04-26	0.00770972	0.00501257	0.000981893	0.00114501	0.00187556	0.00146458	0.000584957	0.00163639	0	0	0	0	0
2007-04-27	0.00976672	0.00672292	0.000981893	0.00114501	0.00187556	0.00146458	0.000584957	0.00163639	0	0	0	0	0
2007-04-28	0.00976672	0.00672292	0.000981893	0.00114501	0.00187556	0.00146458	0.000584957	0.00163639	0	0	0	0	0
2007-04-29	0.00976672	0.00672292	0.00208242	0.000729929	0.00204322	0.00173674	0.00138708	0.00162432	0	0	0	0	0
2007-04-30	0.00593695	0.00352732	0.00245664	0.00176408	0.00174131	0.00129705	0.00111484	0.00131541	0	0	0	0	0
2007-05-01	0.00471601	0.00639002	0.00123096	0.00176408	0.00324192	0.00151762	0.000789354	0.00180183	0	0	0	0	0
2007-05-02	0.0025519	0.00528034	0.00168939	0.000902048	0.00407323	0.00141341	0.00112478	0.0026169	0	0	0	0	0
2007-05-03	0.0132111	0.00443109	0.00105481	0.00124263	0.00143454	0.00141341	0.000565062	0.00173416	0	0	0	0	0
2007-05-04	0.00707836	0.00626128	0.00105481	0.00124263	0.00143454	0.00141341	0.000565062	0.00173416	0	0	0	0	0
2007-05-05	0.00707836	0.00626128	0.00105481	0.00124263	0.00143454	0.00141341	0.000565062	0.00173416	0	0	0	0	0
2007-05-06	0.00707836	0.00626128	0.00491955	0.00178893	0.00804203	0.00208208	0.00133462	0.00208009	0	0	0	0	0
2007-05-07	0.00381427	0.00409822	0.00174312	0.00216424	0.00339577	0.000984172	0.000856716	0.0053777	0	0	0	0	0
2007-05-08	0.00511942	0.00460718	0.00165096	0.000497463	0.00288693	0.00222398	0.00101738	0.00560253	0	0	0	0	0
2007-05-09	0.00455262	0.00608438	0.0020544	0.00150053	0.00549463	0.0019656	0.00128621	0.00400631	0	0	0	0	0
2007-05-10	0.00426495	0.00376367	0.00168206	0.000484924	0.00294812	0.0019656	0.00128636	0.00282039	0	0	0	0	0
2007-05-11	0.00864811	0.00294857	0.00168206	0.000484924	0.00294812	0.0019656	0.00128636	0.00282039	0	0	0	0	0
2007-05-12	0.00864811	0.00294857	0.00168206	0.000484924	0.00294812	0.0019656	0.00128636	0.00282039	0	0	0	0	0
2007-05-13	0.00864811	0.00294857	0.00498825	0.000973408	0.00776492	0.00141201	0.0010553	0.00513973	0	0	0	0	0
2007-05-14	0.00524856	0.00309197	0.00256372	0.00284611	0.0043889	0.0015854	0.00121498	0.00242441	0	0	0	0	0
2007-05-15	0.00319793	0.00408421	0.00205703	0.000865217	0.00392853	0.00261099	0.000479222	0.00223003	0	0	0	0	0
2007-05-16	0.00503479	0.00465505	0.00227544	0.00334821	0.00470766	0.00199332	0.000495775	0.00174002	0	0	0	0	0
2007-05-17	0.00744547	0.00851795	0.00278743	0.00171209	0.00379612	0.00199332	0.00135063	0.00422084	0	0	0	0	0
2007-05-18	0.00875497	0.00342083	0.00278743	0.00171209	0.00379612	0.00199332	0.00135063	0.00422084	0	0	0	0	0
2007-05-19	0.00875497	0.00342083	0.00278743	0.00171209	0.00379612	0.00199332	0.00135063	0.00422084	0	0	0	0	0
2007-05-20	0.00875497	0.00342083	0.00264534	0.00303176	0.0034396	0.00159863	0.00120396	0.00389507	0	0	0	0	0
2007-05-21	0.0036933	0.00614136	0.0022268	0.00447285	0.00252815	0.00085012	0.000699104	0.00180982	0	0	0	0	0
2007-05-22	0.00386237	0.00492001	0.000722648	0.00148483	0.00310367	0.00159222	0.00108677	0.00290689	0	0	0	0	0
2007-05-23	0.00346684	0.00364748	0.0044702	0.00144384	0.00282926	0.00164603	0.000944129	0.00594881	0	0	0	0	0
2007-05-24	0.00401497	0.00746349	0.00382996	0.00206461	0.00362764	0.00164603	0.00117405	0.00145747	0	0	0	0	0
2007-05-25	0.00655609	0.00350361	0.00382996	0.00206461	0.00362764	0.00164603	0.00117405	0.00145747	0	0	0	0	0
2007-05-26	0.00655609	0.00350361	0.00382996	0.00206461	0.00362764	0.00164603	0.00117405	0.00145747	0	0	0	0	0
2007-05-27	0.00655609	0.00350361	0.00893447	0.00447102	0.00682762	0.00164092	0.00177263	0.000806992	0	0	0	0	0
2007-05-28	0.00655609	0.00350361	0.00568116	0.00148574	0.0047511	0.00203468	0.00221291	0.00451057	0	0	0	0	0
2007-05-29	0.00396414	0.00879728	0.00322934	0.00201347	0.00637096	0.0022936	0.000578499	0.00196678	0	0	0	0	0
2007-05-30	0.00701583	0.00325146	0.00305579	0.000652718	0.00340405	0.00141046	0.00223602	0.00364928	0	0	0	0	0
2007-05-31	0.0052963	0.00604581	0.0019728	0.00176856	0.00247266	0.00141046	0.00275376	0.00489074	0	0	0	0	0
2007-06-01	0.00443539	0.00467747	0.0019728	0.00176856	0.00247266	0.00141046	0.00275376	0.00489074	0	0	0	0	0
2007-06-02	0.00443539	0.00467747	0.0019728	0.00176856	0.00247266	0.00141046	0.00275376	0.00489074	0	0	0	0	0
2007-06-03	0.00443539	0.00467747	0.00210679	0.00287851	0.00323769	0.0018294	0.00209535	0.00479943	0	0	0	0	0
2007-06-04	0.00872387	0.00619648	0.00151983	0.00128564	0.00298574	0.00164008	0.00142004	0.00309404	0	0	0	0	0
2007-06-05	0.00508244	0.00307233	0.00302626	0.00223088	0.00354283	0.00102265	0.000852244	0.00350017	0	0	0	0	0
2007-06-06	0.00412169	0.00348172	0.00186764	0.00230375	0.00301696	0.00111135	0.000852244	0.00222768	0	0	0	0	0
2007-06-07	0.00894289	0.00499907	0.00226489	0.00143025	0.0058416	0.00111135	0.000852244	0.00139334	0	0	0	0	0
2007-06-08	0.00484065	0.00719266	0.00226489	0.00143025	0.0058416	0.00111135	0.000852244	0.00139334	0	0	0	0	0
2007-06-09	0.00484065	0.00719266	0.00226489	0.00143025	0.0058416	0.00111135	0.000852244	0.00139334	0	0	0	0	0
2007-06-10	0.00484065	0.00719266	0.00248461	0.00112478	0.0032835	0.000790513	0	0.00202712	0	0	0	0	0
2007-06-11	0.00535426	0.00494111	0.00248206	0.000997591	0.00379705	0.00176092	0.00720428	0.00126283	0	0	0	0	0
2007-06-12	0.00407861	0.00384658	0.00153665	0.0010481	0.00279733	0.00108209	0.00434232	0.00198634	0	0	0	0	0
2007-06-13	0.00504307	0.0049744	0.000795558	0.00133908	0.00317814	0.00182348	0.0024907	0.000800876	0	0	0	0	0
2007-06-14	0.00634659	0.00603433	0.00103491	0.000943873	0.00236592	0.00182348	0.0009119	0.000901503	0	0	0	0	0
2007-06-15	0.00648673	0.00325559	0.00103491	0.000943873	0.00236592	0.00182348	0.0009119	0.000901503	0	0	0	0	0
2007-06-16	0.00648673	0.00325559	0.00103491	0.000943873	0.00236592	0.00182348	0.0009119	0.000901503	0	0	0	0	0
2007-06-17	0.00648673	0.00325559	0.000998145	0.0010614	0.00227209	0.00114084	0.00224255	0.00116272	0	0	0	0	0
2007-06-18	0.00692211	0.00533523	0.000705089	0.000895991	0.00230042	0.00216725	0.00188892	0.00202599	0	0	0	0	0
2007-06-19	0.00574778	0.00350024	0.00101075	0.00154566	0.00230681	0.00176915	0.00157573	0.000580705	0	0	0	0	0
2007-06-20	0.00712251	0.00573539	0.00125237	0.0010504	0.00216014	0.00132524	0.00113169	0.00107864	0	0	0	0	0
2007-06-21	0.00491413	0.00482103	0.000956346	0.000207254	0.0011834	0.00132524	0.001024	0.000891145	0	0	0	0	0
2007-06-22	0.00983288	0.00402169	0.000956346	0.000207254	0.0011834	0.00132524	0.001024	0.000891145	0	0	0	0	0
2007-06-23	0.00983288	0.00402169	0.000956346	0.000207254	0.0011834	0.00132524	0.001024	0.000891145	0	0	0	0	0
2007-06-24	0.00983288	0.00402169	0.00119176	0.000823414	0.00265219	0.0023831	0.00107557	0.000548611	0	0	0	0	0
2007-06-25	0.00384983	0.00577356	0.00156086	0.00112034	0.00189437	0.00268462	0.000726879	0.00136473	0	0	0	0	0
2007-06-26	0.00505479	0.00483888	0.00341939	0.00114964	0.0045457	0.00205169	0.000260083	0.00301137	0	0	0	0	0
2007-06-27	0.00710772	0.00698794	0.00183708	0.000394333	0.00214804	0.000742921	0.00184926	0.0023598	0	0	0	0	0
2007-06-28	0.0169555	0.00477677	0.000986163	0.00298625	0.00182035	0.000742921	0.00112601	0.00116329	0	0	0	0	0
2007-06-29	0.00736577	0.00474005	0.000986163	0.00298625	0.00182035	0.000742921	0.00112601	0.00116329	0	0	0	0	0
2007-06-30	0.00736577	0.00474005	0.000986163	0.00298625	0.00182035	0.000742921	0.00112601	0.00116329	0	0	0	0	0
2007-07-01	0.00736577	0.00474005	0.000774597	0.00248789	0.00163606	0.00207565	0.000750222	0.00235834	0	0	0	0	0
2007-07-02	0.00776459	0.00522922	0.00191821	0.000764591	0.000937268	0.0028313	0.000424769	0.00242605	0	0	0	0	0
2007-07-03	0.00461592	0.00231284	0.00328138	0.000313002	0.00293264	0.00223255	0.00263543	0.00344848	0	0	0	0	0
2007-07-04	0.00461592	0.00231284	0.00198558	0.00144237	0.00144476	0.000938167	0.000917968	0.00202667	0	0	0	0	0
2007-07-05	0.00717253	0.00450754	0.00120037	0.00148672	0.00131635	0.000938167	0.00132849	0.00155733	0	0	0	0	0
2007-07-06	0.00928059	0.00397564	0.00120037	0.00148672	0.00131635	0.000938167	0.00132849	0.00155733	0	0	0	0	0
2007-07-07	0.00928059	0.00397564	0.00120037	0.00148672	0.00131635	0.000938167	0.00132849	0.00155733	0	0	0	0	0
2007-07-08	0.00928059	0.00397564	0.00171886	0.0012514	0.00275846	0.000875215	0.000549617	0.00368273	0	0	0	0	0
2007-07-09	0.00739941	0.0034209	0.00221424	0.000458283	0.00194845	0.00117667	0.000453807	0.00330395	0	0	0	0	0
2007-07-10	0.0108045	0.00425845	0.00120891	0.000866067	0.0020717	0.00126941	0.000589993	0.0025912	0	0	0	0	0
2007-07-11	0.00887812	0.00272531	0.000904638	0.00108029	0.00250783	0.00114575	0.000372858	0.00165855	0	0	0	0	0
2007-07-12	0.0115957	0.00537088	0.00133616	0.000758263	0.00150652	0.00114575	0.000439282	0.00109215	0	0	0	0	0
2007-07-13	0.00724552	0.00498065	0.00133616	0.000758263	0.00150652	0.00114575	0.000439282	0.00109215	0	0	0	0	0
2007-07-14	0.00724552	0.00498065	0.00133616	0.000758263	0.00150652	0.00114575	0.000439282	0.00109215	0	0	0	0	0
2007-07-15	0.00724552	0.00498065	0.00113631	0.000421417	0.00128365	0.00207619	0.000745674	0.00205809	0	0	0	0	0
2007-07-16	0.00690563	0.00244492	0.000701774	0.00111954	0.00219602	0.00095151	0.00158736	0.00223366	0	0	0	0	0
2007-07-17	0.00843656	0.00517402	0.0009009	0.000799363	0.00406771	0.00158898	0.000671163	0.00229094	0	0	0	0	0
2007-07-18	0.0114786	0.00385091	0.00344496	0.000938455	0.00363259	0.00116692	0.00160294	0.00133957	0	0	0	0	0
2007-07-19	0.00652054	0.0037862	0.00111692	0.000434619	0.00197491	0.00116692	0.000835808	0.00305137	0	0	0	0	0
2007-07-20	0.011799	0.00266901	0.00111692	0.000434619	0.00197491	0.00116692	0.000835808	0.00305137	0	0	0	0	0
2007-07-21	0.011799	0.00266901	0.00111692	0.000434619	0.00197491	0.00116692	0.000835808	0.00305137	0	0	0	0	0
2007-07-22	0.011799	0.00266901	0.00122048	0.00122485	0.00284597	0.00152593	0.000473671	0.00313186	0	0	0	0	0
2007-07-23	0.00995518	0.00346605	0.00174368	0.0003953	0.00169026	0.00111175	0.000473671	0.00201527	0	0	0	0	0
2007-07-24	0.00850668	0.00568813	0.00141186	0.000461538	0.00197427	0.0016686	0.00135485	0.000985586	0	0	0	0	0
2007-07-25	0.0082621	0.00913573	0.000941565	0.00207311	0.00161587	0.000853223	0.000641096	0.00118954	0	0	0	0	0
2007-07-26	0.00634116	0.00723843	0.000946381	0.000368702	0.000951828	0.000853223	0.000284721	0.00102619	0	0	0	0	0
2007-07-27	0.00929052	0.00663599	0.000946381	0.000368702	0.000951828	0.000853223	0.000284721	0.00102619	0	0	0	0	0
2007-07-28	0.00929052	0.00663599	0.000946381	0.000368702	0.000951828	0.000853223	0.000284721	0.00102619	0	0	0	0	0
2007-07-29	0.00929052	0.00663599	0.00276372	0.00551294	0.00471265	0.000873323	0.000450077	0.000640507	0	0	0	0	0
2007-07-30	0.0113097	0.00347403	0.00608003	0.00206634	0.00389646	0.00102268	0.000265838	0.00124721	0	0	0	0	0
2007-07-31	0.0167898	0.00451558	0.00313952	0.00125187	0.00320952	0.000564629	0.000173309	0.00105466	0	0	0	0	0
2007-08-01	0.0131173	0.0072048	0.00271993	0.0017749	0.00214023	0.00136092	0.000627679	0.00179345	0	0	0	0	0
2007-08-02	0.0126284	0.00522551	0.000759866	0.00126834	0.00178158	0.00136092	0.000855496	0.000538315	0	0	0	0	0
2007-08-03	0.00881803	0.00633752	0.000759866	0.00126834	0.00178158	0.00136092	0.000855496	0.000538315	0	0	0	0	0
2007-08-04	0.00881803	0.00633752	0.000759866	0.00126834	0.00178158	0.00136092	0.000855496	0.000538315	0	0	0	0	0
2007-08-05	0.00881803	0.00633752	0.00148284	0.000537347	0.00101533	0.00117708	0.000482233	0.0011564	0	0	0	0	0
2007-08-06	0.01278	0.00993352	0.00144134	0.000550536	0.00157927	0.00117358	0.00165501	0.000685915	0	0	0	0	0
2007-08-07	0.0074491	0.0042857	0.00113424	0.000558779	0.00149263	0.000895861	0.00146394	0.000504105	0	0	0	0	0
2007-08-08	0.00644194	0.00387446	0.000735662	0.000461432	0.0014834	0.000570646	0.00281609	0.000456353	0	0	0	0	0
2007-08-09	0.0131119	0.00553515	0.000811423	0.00039531	0.00105363	0.000570646	0.00191773	0.000698943	0	0	0	0	0
2007-08-10	0.0157794	0.00466823	0.000811423	0.00039531	0.00105363	0.000570646	0.00191773	0.000698943	0	0	0	0	0
2007-08-11	0.0157794	0.00466823	0.000811423	0.00039531	0.00105363	0.000570646	0.00191773	0.000698943	0	0	0	0	0
2007-08-12	0.0157794	0.00466823	0.00143916	0.00470212	0.00120492	0.00110602	0.00230676	0.000603315	0	0	0	0	0
2007-08-13	0.011744	0.00597154	0.00124787	0.00396928	0.00148537	0.00118949	0.00176496	0.000619028	0	0	0	0	0
2007-08-14	0.0117356	0.0040725	0.000964732	0.00189896	0.00153892	0.00181144	0.00152842	0.000253516	0	0	0	0	0
2007-08-15	0.0133558	0.00542569	0.00180229	0.00102695	0.00226713	0.000999859	0.000420203	0.000751234	0	0	0	0	0
2007-08-16	0.0138677	0.00883603	0.00262747	0.00088112	0.00386828	0.000999859	0.00121073	0.00304377	0	0	0	0	0
2007-08-17	0.0128501	0.00446629	0.00262747	0.00088112	0.00386828	0.000999859	0.00121073	0.00304377	0	0	0	0	0
2007-08-18	0.0128501	0.00446629	0.00262747	0.00088112	0.00386828	0.000999859	0.00121073	0.00304377	0	0	0	0	0
2007-08-19	0.0128501	0.00446629	0.00364255	0.000801003	0.00538269	0.0013123	0.00078161	0.00190771	0	0	0	0	0
2007-08-20	0.0211121	0.00504888	0.00181866	0.00139112	0.00357303	0.000988032	0.00156526	0.00264669	0	0	0	0	0
2007-08-21	0.0101689	0.00813307	0.0014053	0.00212182	0.00387696	0.00086436	0.00112086	0.00102611	0	0	0	0	0
2007-08-22	0.0122116	0.00500408	0.00412679	0.000919414	0.00549547	0.000763314	0.000989313	0.000922866	0	0	0	0	0
2007-08-23	0.00726354	0.00314211	0.00520572	0.00148006	0.00940514	0.000763314	0.00121687	0.00113296	0	0	0	0	0
2007-08-24	0.00994708	0.00540804	0.00520572	0.00148006	0.00940514	0.000763314	0.00121687	0.00113296	0	0	0	0	0
2007-08-25	0.00994708	0.00540804	0.00520572	0.00148006	0.00940514	0.000763314	0.00121687	0.00113296	0	0	0	0	0
2007-08-26	0.00994708	0.00540804	0.00235292	0.00155525	0.00688362	0.000996573	0.00117121	0.00114117	0	0	0	0	0
2007-08-27	0.00944377	0.00567394	0.00142423	0.000609788	0.00276061	0.00160458	0.00094526	0.0010741	0	0	0	0	0
2007-08-28	0.0136268	0.00304705	0.00149744	0.00165376	0.00367871	0.000982231	0.000532854	0.000807162	0	0	0	0	0
2007-08-29	0.0142696	0.00640036	0.000712903	0.000660983	0.00352399	0.00216757	0.000666739	0.000328443	0	0	0	0	0
2007-08-30	0.00972202	0.00343335	0.000753802	0.00101829	0.00204207	0.00216757	0.00115863	0.000947033	0	0	0	0	0
2007-08-31	0.0129663	0.00292841	0.000753802	0.00101829	0.00204207	0.00216757	0.00115863	0.000947033	0	0	0	0	0
2007-09-01	0.0129663	0.00292841	0.000753802	0.00101829	0.00204207	0.00216757	0.00115863	0.000947033	0	0	0	0	0
2007-09-02	0.0129663	0.00292841	0.000919982	0.000653365	0.00335488	0.00128761	0.000558109	0.00130625	0	0	0	0	0
2007-09-03	0.0129663	0.00292841	0.00151344	0.000621833	0.0048733	0.000954211	0.000204405	0.00113415	0	0	0	0	0
2007-09-04	0.0172346	0.00495425	0.000947495	0.000373514	0.00191532	0.000958147	0.00101536	0.00209951	0	0	0	0	0
2007-09-05	0.0107248	0.00323259	0.00161017	0.000662725	0.00119462	0.00101578	0.000566208	0.00146909	0	0	0	0	0
2007-09-06	0.0156137	0.00572295	0.00056536	0.000897861	0.00183982	0.00133634	0.000673909	0.00166159	0	0	0	0	0
2007-09-07	0.00727344	0.00373659	0.00056536	0.000897861	0.00183982	0.00133634	0.000673909	0.00166159	0	0	0	0	0
2007-09-08	0.00727344	0.00373659	0.00056536	0.000897861	0.00183982	0.00133634	0.000673909	0.00166159	0	0	0	0	0
2007-09-09	0.00727344	0.00373659	0.00103182	0.000181532	0.00293158	0.00112192	0.00164793	0.00153457	0	0	0	0	0
2007-09-10	0.0274508	0.00797564	0.00154747	0.000389367	0.00163467	0.00380507	0.000339569	0.0024443	0	0	0	0	0
2007-09-11	0.00631039	0.00388705	0.00151053	0.000248827	0.00247071	0.00277531	0.000385018	0.000952858	0	0	0	0	0
2007-09-12	0.018747	0.00571072	0.000373227	0.000681405	0.00265206	0.00142232	0.000561922	0.0014436	0	0	0	0	0
2007-09-13	0.0163395	0.00263784	0.000785853	0.000479408	0.00165265	0.000884717	0.000265533	0.000852107	0	0	0	0	0
2007-09-14	0.0157305	0.00421236	0.000785853	0.000479408	0.00165265	0.000884717	0.000265533	0.000852107	0	0	0	0	0
2007-09-15	0.0157305	0.00421236	0.000785853	0.000479408	0.00165265	0.000884717	0.000265533	0.000852107	0	0	0	0	0
2007-09-16	0.0157305	0.00421236	0.000788856	0.000625303	0.00168284	0.00107704	0.000669688	0.000516069	0	0	0	0	0
2007-09-17	0.0133293	0.00698351	0.00065888	0.00168652	0.00174042	0.000939951	0.00057323	0.00111798	0	0	0	0	0
2007-09-18	0.0181498	0.00550426	0.00119526	0.000241913	0.000839808	0.00130193	0.00095471	0.00151845	0	0	0	0	0
2007-09-19	0.0181275	0.00417871	0.000872146	0.000341094	0.0028932	0.000673048	0.00209871	0.00304206	0	0	0	0	0
2007-09-20	0.0102058	0.00575999	0.00095713	0.000454785	0.00189188	0.000180431	0.00225579	0.00232787	0	0	0	0	0
2007-09-21	0.0185614	0.00472627	0.00095713	0.000454785	0.00189188	0.000180431	0.00225579	0.00232787	0	0	0	0	0
2007-09-22	0.0185614	0.00472627	0.00095713	0.000454785	0.00189188	0.000180431	0.00225579	0.00232787	0	0	0	0	0
2007-09-23	0.0185614	0.00472627	0.000675	0.000913187	0.00144441	0.000688999	0.00125694	0.00171137	0	0	0	0	0
2007-09-24	0.0174056	0.00316127	0.00107327	0.000672248	0.00112711	0.00148118	0.000495442	0.00165079	0	0	0	0	0
2007-09-25	0.00835723	0.0043304	0.00156815	0.000738026	0.00208375	0.000880681	0.00197124	0.000850566	0	0	0	0	0
2007-09-26	0.00732912	0.00622136	0.00231673	0.000908375	0.00224413	0.000764523	0.00217866	0.00119406	0	0	0	0	0
2007-09-27	0.00891102	0.00659116	0.000682153	0.00132074	0.000967342	0.000885526	0.000638961	0.00291356	0	0	0	0	0
2007-09-28	0.00636872	0.00597424	0.000682153	0.00132074	0.000967342	0.000885526	0.000638961	0.00291356	0	0	0	0	0
2007-09-29	0.00636872	0.00597424	0.000682153	0.00132074	0.000967342	0.000885526	0.000638961	0.00291356	0	0	0	0	0
2007-09-30	0.00636872	0.00597424	0.0021594	0.000584527	0.00125682	0.00148703	0.00106231	0.00256353	0	0	0	0	0
2007-10-01	0.0103708	0.00662614	0.00317519	0.00169079	0.00175865	0.000920001	0.000924131	0.00510522	0	0	0	0	0
2007-10-02	0.0111837	0.00407667	0.00257223	0.000752217	0.00229782	0.00124151	0.00176664	0.00547765	0	0	0	0	0
2007-10-03	0.00863535	0.00339879	0.000905416	0.00185388	0.00219537	0.000912661	0.00172175	0.0034521	0	0	0	0	0
2007-10-04	0.00802335	0.00735933	0.00147281	0.000429836	0.00411653	0.000870397	0.00413719	0.00136175	0	0	0	0	0
2007-10-05	0.011188	0.00300298	0.00147281	0.000429836	0.00411653	0.000870397	0.00413719	0.00136175	0	0	0	0	0
2007-10-06	0.011188	0.00300298	0.00147281	0.000429836	0.00411653	0.000870397	0.00413719	0.00136175	0	0	0	0	0
2007-10-07	0.011188	0.00300298	0.00219685	0.001447	0.00449936	0.000669257	0.00129537	0.00255788	0	0	0	0	0
2007-10-08	0.0106975	0.00720582	0.0012578	0.000907351	0.00325509	0.000964736	0.00123758	0.00140901	0	0	0	0	0
2007-10-09	0.0055515	0.00707392	0.00303294	0.000826027	0.00276441	0.00086368	0.00127994	0.00132696	0	0	0	0	0
2007-10-10	0.00733011	0.0042128	0.00240261	0.00181274	0.00224328	0.000545069	0.00079028	0.000833843	0	0	0	0	0
2007-10-11	0.00808031	0.0061088	0.00240261	0.00209126	0.00224328	0.000811601	0.0034868	0.00167861	0	0	0	0	0
2007-10-12	0.00757502	0.0033954	0.00240261	0.00209126	0.00224328	0.000811601	0.0034868	0.00167861	0	0	0	0	0
2007-10-15	0.0115115	0.00785153	0.00189558	0.00209126	0.00695635	0.000811601	0.0034868	0.00167861	0	0	0	0	0
2007-10-16	0.00784465	0.00494312	0.00312377	0.000876494	0.00386267	0.00042822	0.0034868	0.00167861	0	0	0	0	0
2007-10-17	0.00698019	0.00494605	0.0037463	0.00262732	0.00471815	0.000798042	0.00724538	0.00346672	0	0	0	0	0
2007-10-18	0.0102508	0.00630771	0.00659867	0.000712661	0.00740544	0.000717638	0.0033503	0.00464388	0	0	0	0	0
2007-10-19	0.00974992	0.00517069	0.00659867	0.000712661	0.00740544	0.000717638	0.0033503	0.00464388	0	0	0	0	0
2007-10-20	0.00974992	0.00517069	0.00659867	0.000712661	0.00740544	0.000717638	0.0033503	0.00464388	0	0	0	0	0
2007-10-21	0.00974992	0.00517069	0.00915538	0.000568536	0.00668677	0.000837085	0.00301075	0.00208651	0	0	0	0	0
2007-10-22	0.00744719	0.00639818	0.00557402	0.00147227	0.00510222	0.00250487	0.00147996	0.00135441	0	0	0	0	0
2007-10-23	0.0108656	0.00477887	0.00249621	0.00138868	0.00455731	0.000837198	0.00109682	0.00131525	0	0	0	0	0
2007-10-24	0.0112387	0.00750718	0.00628881	0.000453641	0.00366464	0.000491215	0.00165861	0.00189457	0	0	0	0	0
2007-10-25	0.00963312	0.00715131	0.00199392	0.00117641	0.00309617	0.00192195	0.00256637	0.00309808	0	0	0	0	0
2007-10-26	0.00448316	0.00460977	0.00199392	0.00117641	0.00309617	0.00192195	0.00256637	0.00309808	0	0	0	0	0
2007-10-27	0.00448316	0.00460977	0.00199392	0.00117641	0.00309617	0.00192195	0.00256637	0.00309808	0	0	0	0	0
2007-10-28	0.00448316	0.00460977	0.00118048	0.000576103	0.00816525	0.0025867	0.0028075	0.0022419	0	0	0	0	0
2007-10-29	0.0050768	0.00512174	0.00171898	0.000788023	0.00653987	0.00336192	0.00188135	0.00644932	0	0	0	0	0
2007-10-30	0.00607087	0.00943096	0.00416781	0.00165967	0.00405186	0.00508748	0.00185518	0.00386839	0	0	0	0	0
2007-10-31	0.0123438	0.0143788	0.00312263	0.000650853	0.0059889	0.00434741	0.00213707	0.00320899	0	0	0	0	0
2007-11-01	0.0109831	0.0092423	0.00356379	0.00278683	0.00366719	0.00223682	0.00250534	0.0067043	0	0	0	0	0
2007-11-02	0.00903288	0.00656129	0.00356379	0.00278683	0.00366719	0.00223682	0.00250534	0.0067043	0	0	0	0	0
2007-11-03	0.00903288	0.00656129	0.00356379	0.00278683	0.00366719	0.00223682	0.00250534	0.0067043	0	0	0	0	0
2007-11-04	0.00903288	0.00656129	0.00224583	0.000663108	0.00409506	0.00137704	0.000712912	0.0065772	0	0	0	0	0
2007-11-05	0.0107549	0.00526295	0.00206747	0.00108962	0.0050959	0.00122693	0.00140075	0.00492885	0	0	0	0	0
2007-11-06	0.00981659	0.00584753	0.00149546	0.00045853	0.0084527	0.00107735	0.002543	0.0088478	0	0	0	0	0
2007-11-07	0.0113783	0.00861802	0.00650282	0.00112654	0.0169088	0.00289713	0.00245811	0.00360269	0	0	0	0	0
2007-11-08	0.00682125	0.00598644	0.00567076	0.00118332	0.0075569	0.00327588	0.000709467	0.00216885	0	0	0	0	0
2007-11-09	0.00758888	0.00465888	0.00567076	0.00118332	0.0075569	0.00327588	0.000709467	0.00216885	0	0	0	0	0
2007-11-10	0.00758888	0.00465888	0.00567076	0.00118332	0.0075569	0.00327588	0.000709467	0.00216885	0	0	0	0	0
2007-11-11	0.00758888	0.00465888	0.00319461	0.0015024	0.00465895	0.00636223	0.00131738	0.00387054	0	0	0	0	0
2007-11-12	0.00922868	0.00583625	0.00270238	0.00142967	0.00973719	0.00365187	0.00222389	0.00344998	0	0	0	0	0
2007-11-13	0.00626869	0.0102947	0.00197819	0.00197424	0.0105448	0.00511224	0.00118615	0.00330636	0	0	0	0	0
2007-11-14	0.00788498	0.00708893	0.00327396	0.00232929	0.0048154	0.00143516	0.00067726	0.00222384	0	0	0	0	0
2007-11-15	0.00629756	0.00620556	0.00155387	0.00125977	0.00248095	0.00137837	0.000386686	0.0014466	0	0	0	0	0
2007-11-16	0.0105822	0.00557479	0.00155387	0.00125977	0.00248095	0.00137837	0.000386686	0.0014466	0	0	0	0	0
2007-11-17	0.0105822	0.00557479	0.00155387	0.00125977	0.00248095	0.00137837	0.000386686	0.0014466	0	0	0	0	0
2007-11-18	0.0105822	0.00557479	0.00323133	0.000648029	0.00448308	0.00096392	0.000578891	0.00116756	0	0	0	0	0
2007-11-19	0.0101244	0.00439925	0.00133584	0.00146406	0.00374456	0.00227796	0.00124952	0.00167755	0	0	0	0	0
2007-11-20	0.00804633	0.0100085	0.00484732	0.00092494	0.0039223	0.000877873	0.000934213	0.00068771	0	0	0	0	0
2007-11-21	0.00724969	0.00634255	0.00245962	0.00581842	0.00583297	0.00189627	0.00132814	0.00149416	0	0	0	0	0
2007-11-22	0.00724969	0.00634255	0.00435255	0.0032488	0.00498628	0.00136396	0.00117983	0.00186395	0	0	0	0	0
2007-11-23	0.00752968	0.00494089	0.00435255	0.0032488	0.00498628	0.00136396	0.00117983	0.00186395	0	0	0	0	0
2007-11-24	0.00752968	0.00494089	0.00435255	0.0032488	0.00498628	0.00136396	0.00117983	0.00186395	0	0	0	0	0
2007-11-25	0.00752968	0.00494089	0.00212554	0.00164855	0.00430077	0.00324102	0.00247524	0.00254306	0	0	0	0	0
2007-11-26	0.00839436	0.00555467	0.00204406	0.00124669	0.00492164	0.00176788	0.000810553	0.00154331	0	0	0	0	0
2007-11-27	0.00664619	0.0066744	0.00534919	0.000568864	0.00559229	0.00142725	0.00133362	0.000834381	0	0	0	0	0
2007-11-28	0.0118324	0.0109731	0.00270519	0.00093855	0.00533537	0.00244603	0.00133362	0.000704113	0	0	0	0	0
2007-11-29	0.00818504	0.0106335	0.00545733	0.00179846	0.00662402	0.00523333	0.00133362	0.00172977	0	0	0	0	0
2007-11-30	0.00824475	0.00710171	0.00545733	0.00179846	0.00662402	0.00523333	0.00133362	0.00172977	0	0	0	0	0
2007-12-01	0.00824475	0.00710171	0.00545733	0.00179846	0.00662402	0.00523333	0.00133362	0.00172977	0	1	0	0	0
2007-12-02	0.00824475	0.00710171	0.00545733	0.00101902	0.00662402	0.00282169	0.00103451	0.0088444	0	1	0	0	0
2007-12-03	0.00700791	0.00669843	0.00545733	0.000319226	0.00662402	0.002844	0.000999595	0.00413958	0	1	0	0	0
2007-12-04	0.00609315	0.00619813	0.00516411	0.00142764	0.00459188	0.00229068	0.00202366	0.00204284	0	1	0	0	0
2007-12-05	0.00677241	0.00838729	0.00265087	0.00103245	0.0037714	0.00170553	0.00399938	0.00278525	0	1	0	0	0
2007-12-06	0.00768862	0.01158	0.00150716	0.00088899	0.00182109	0.000881092	0.00392839	0.00445822	0	1	0	0	0
2007-12-07	0.00834392	0.00845551	0.00150716	0.00088899	0.00182109	0.000881092	0.00392839	0.00445822	0	1	0	0	0
2007-12-08	0.00834392	0.00845551	0.00150716	0.00088899	0.00182109	0.000881092	0.00392839	0.00445822	0	1	0	0	0
2007-12-09	0.00834392	0.00845551	0.00631516	0.0011557	0.00481053	0.00226608	0.000814165	0.00530616	0	1	0	0	0
2007-12-10	0.00850861	0.00637797	0.00379245	0.00129385	0.00435773	0.000720048	0.00255951	0.00209209	0	1	0	0	0
2007-12-11	0.00716731	0.00613486	0.00239628	0.00153552	0.00549233	0.00108712	0.00366103	0.000681045	0	1	0	0	0
2007-12-12	0.009387	0.0149644	0.000812509	0.00406541	0.00555783	0.000807306	0.00205421	0.000599461	0	1	0	0	0
2007-12-13	0.0104594	0.00668955	0.00208956	0.00158961	0.00372189	0.000587426	0.000473582	0.000830606	0	1	0	0	0
2007-12-14	0.00630372	0.00629057	0.00208956	0.00158961	0.00372189	0.000587426	0.000473582	0.000830606	0	1	0	0	0
2007-12-15	0.00630372	0.00629057	0.00208956	0.00158961	0.00372189	0.000587426	0.000473582	0.000830606	0	1	0	0	0
2007-12-16	0.00630372	0.00629057	0.00191073	0.00158961	0.00202321	0.000950732	0.000701442	0.00109626	0	1	0	0	0
2007-12-17	0.00552534	0.00564432	0.00140407	0.00158961	0.00216949	0.00115946	0.000904506	0.000784741	0	1	0	0	0
2007-12-18	0.00471698	0.00916251	0.00140407	0.000760824	0.00216949	0.00115946	0.000494201	0.000784741	0	1	0	0	0
2007-12-19	0.00671805	0.00605994	0.00140407	0.000760824	0.00216949	0.00115946	0.000494201	0.000784741	0	1	0	0	0
2007-12-20	0.00656183	0.00382543	0.00140407	0.000760824	0.00216949	0.00115946	0.000494201	0.000784741	0	1	0	0	0
2007-12-21	0.00611788	0.00678565	0.00140407	0.000760824	0.00216949	0.00115946	0.000494201	0.000784741	0	1	0	0	0
2007-12-23	0.00611788	0.00678565	0.00272243	0.000519509	0.00422595	0.00115946	0.00166112	0.000784741	0	1	0	0	0
2007-12-24	0.00558993	0.0038568	0.00105031	0.00188883	0.00306102	0.00120461	0.00202371	0.00410546	0	1	0	0	0
2007-12-25	0.00558993	0.0038568	0.00160247	0.00103088	0.00482117	0.0011452	0.00268971	0.000422492	0	1	0	0	0
2007-12-26	0.00320494	0.00557167	0.000894073	0.00167799	0.0046298	0.00165871	0.00126328	0.00136447	0	1	0	0	0
2007-12-27	0.0136364	0.00554321	0.00243324	0.0016988	0.0042101	0.00127644	0.000720099	0.00070112	0	1	0	0	0
2007-12-28	0.00948208	0.00440374	0.00243324	0.0016988	0.0042101	0.00127644	0.000720099	0.00070112	0	1	0	0	0
2007-12-29	0.00948208	0.00440374	0.00243324	0.0016988	0.0042101	0.00127644	0.000720099	0.00070112	0	1	0	0	0
2007-12-30	0.00948208	0.00440374	0.00231889	0.00176846	0.00297328	0.00145275	0.000904187	0.00164376	0	1	0	0	0
2007-12-31	0.00721811	0.00445617	0.00148138	0.00251661	0.00457641	0.00181742	0.00160396	0.00260981	0	1	0	0	0
2008-01-01	0.00721811	0.00445617	0.00148138	0.00251661	0.00457641	0.00181742	0.00364445	0.00260981	0	1	0	0	0
2008-01-02	0.00841297	0.00838826	0.00342682	0.00141695	0.00328793	0.00190343	0.00242285	0.00242803	0	1	0	0	0
2008-01-03	0.00988143	0.00343865	0.00211617	0.00272952	0.00329793	0.00187982	0.00732127	0.00246703	0	1	0	0	0
2008-01-04	0.0097318	0.00489362	0.00211617	0.00272952	0.00329793	0.00187982	0.00732127	0.00246703	0	1	0	0	0
2008-01-05	0.0097318	0.00489362	0.00211617	0.00272952	0.00329793	0.00187982	0.00732127	0.00246703	0	1	0	0	0
2008-01-06	0.0097318	0.00489362	0.0032277	0.000447084	0.00397306	0.00272258	0.00539631	0.00437261	0	1	0	0	0
2008-01-07	0.00636136	0.00848342	0.00328986	0.00110949	0.00292262	0.0021158	0.00649746	0.00621437	0	1	0	0	0
2008-01-08	0.00314573	0.00492301	0.00145079	0.00129778	0.00227133	0.00137103	0.00190818	0.00725023	0	1	0	0	0
2008-01-09	0.00736279	0.00548926	0.00145488	0.00125378	0.00381812	0.00186568	0.00259803	0.00257137	0	1	0	0	0
2008-01-10	0.00805007	0.00656907	0.00145488	0.00125378	0.00381812	0.00186568	0.00259803	0.000820313	0	1	0	0	0
2008-01-11	0.00825444	0.00521042	0.00145488	0.00125378	0.00381812	0.00186568	0.00259803	0.000820313	0	1	0	0	0
2008-01-12	0.00825444	0.00521042	0.00145488	0.00125378	0.00381812	0.00186568	0.00259803	0.000820313	0	1	0	0	0
2008-01-13	0.00825444	0.00521042	0.00429632	0.000721679	0.00299955	0.00205944	0.00140955	0.00372825	0	1	0	0	0
2008-01-14	0.00632886	0.00450071	0.0037491	0.000496388	0.00299955	0.00222366	0.00184618	0.00145041	0	1	0	0	0
2008-01-15	0.00850694	0.0076365	0.00256655	0.00150073	0.00688923	0.00133168	0.00108698	0.00147299	0	1	0	0	0
2008-01-16	0.00500701	0.00606674	0.00279862	0.000996008	0.00662058	0.00324888	0.00253555	0.00339255	0	1	0	0	0
2008-01-17	0.00625445	0.00600089	0.0022404	0.00116358	0.00735254	0.00198651	0.00180296	0.00288799	0	1	0	0	0
2008-01-18	0.00779095	0.00393442	0.0022404	0.00116358	0.00735254	0.00198651	0.00180296	0.00288799	0	1	0	0	0
2008-01-19	0.00779095	0.00393442	0.0022404	0.00116358	0.00735254	0.00198651	0.00180296	0.00288799	0	1	0	0	0
2008-01-20	0.00779095	0.00393442	0.00659794	0.00116358	0.00747172	0.00109409	0.00137579	0.00201078	0	1	0	0	0
2008-01-21	0.00779095	0.00393442	0.00346456	0.00116358	0.0145921	0.00203055	0.000843079	0.00897929	0	1	0	0	0
2008-01-22	0.00973099	0.0114963	0.0149849	0.00367457	0.0216173	0.00404643	0.0180933	0.0168054	0	1	0	0	0
2008-01-23	0.00491807	0.00659612	0.0127989	0.00172187	0.0216618	0.00273934	0.0068361	0.00849684	0	1	0	0	0
2008-01-24	0.00541625	0.00647726	0.00227091	0.00199926	0.00763991	0.00108428	0.00282659	0.00183571	0	1	0	0	0
2008-01-25	0.00620095	0.00430353	0.00227091	0.00199926	0.00763991	0.00108428	0.00282659	0.00183571	0	1	0	0	0
2008-01-26	0.00620095	0.00430353	0.00227091	0.00199926	0.00763991	0.00108428	0.00282659	0.00183571	0	1	0	0	0
2008-01-27	0.00620095	0.00430353	0.00478993	0.00107798	0.00479976	0.00262192	0.0044318	0.0027595	0	1	0	0	0
2008-01-28	0.00556456	0.00596241	0.00421597	0.000980679	0.010179	0.000682671	0.00279255	0.00117597	0	1	0	0	0
2008-01-29	0.00631362	0.00476092	0.00326213	0.00103178	0.00580478	0.00164929	0.00295366	0.00373261	0	1	0	0	0
2008-01-30	0.00581518	0.00332667	0.00174637	0.000578236	0.00425257	0.000862084	0.00261946	0.00124041	0	1	0	0	0
2008-01-31	0.0047427	0.00622586	0.001671	0.00136864	0.00410328	0.000956663	0.00180312	0.00182989	0	1	0	0	0
2008-02-01	0.00990883	0.00843827	0.001671	0.00136864	0.00410328	0.000956663	0.00180312	0.00182989	0	1	0	0	0
2008-02-02	0.00990883	0.00843827	0.001671	0.00136864	0.00410328	0.000956663	0.00180312	0.00182989	0	1	0	0	0
2008-02-03	0.00990883	0.00843827	0.0053405	0.00151407	0.00666989	0.00156837	0.00384647	0.00632374	0	1	0	0	0
2008-02-04	0.0115106	0.00642267	0.00224411	0.0022816	0.00366291	0.00151124	0.00591802	0.00913782	0	1	0	0	0
2008-02-05	0.00372529	0.00586345	0.00139346	0.00262007	0.00440265	0.000930539	0.00117893	0.00382251	0	1	0	0	0
2008-02-06	0.00426806	0.00540527	0.00334618	0.00262045	0.00648299	0.00246898	0.00151895	0.00204738	0	1	0	0	0
2008-02-07	0.00574301	0.00514891	0.00386278	0.00163043	0.00310728	0.00230162	0.00102174	0.000468278	0	1	0	0	0
2008-02-08	0.00688397	0.00920688	0.00386278	0.00163043	0.00310728	0.00230162	0.00102174	0.000468278	0	1	0	0	0
2008-02-09	0.00688397	0.00920688	0.00386278	0.00163043	0.00310728	0.00230162	0.00102174	0.000468278	0	1	0	0	0
2008-02-10	0.00688397	0.00920688	0.00367722	0.00191512	0.00669628	0.000689159	0.00244572	0.00129391	0	1	0	0	0
2008-02-11	0.00567397	0.00852227	0.00282534	0.00232885	0.00369606	0.00199444	0.00108659	0.000692573	0	1	0	0	0
2008-02-12	0.00637459	0.00467245	0.00101692	0.00184329	0.00303273	0.00148025	0.00133719	0.00430823	0	1	0	0	0
2008-02-13	0.00539754	0.00445892	0.00283678	0.00135535	0.00422475	0.000887612	0.00296266	0.00260376	0	1	0	0	0
2008-02-14	0.011037	0.00518031	0.00167972	0.00194582	0.00462583	0.00096748	0.00135637	0.00236915	0	1	0	0	0
2008-02-15	0.00502424	0.00437332	0.00167972	0.00194582	0.00462583	0.00096748	0.00135637	0.00236915	0	1	0	0	0
2008-02-16	0.00502424	0.00437332	0.00167972	0.00194582	0.00462583	0.00096748	0.00135637	0.00236915	0	1	0	0	0
2008-02-17	0.00502424	0.00437332	0.00118886	0.00154559	0.00312986	0.00142401	0.00140812	0.0010726	0	1	0	0	0
2008-02-18	0.00502424	0.00437332	0.00342459	0.000675266	0.00265318	0.00133382	0.00251723	0.00272554	0	1	0	0	0
2008-02-19	0.00785699	0.0103808	0.00153369	0.00200422	0.00213427	0.00140507	0.00117858	0.000927679	0	1	0	0	0
2008-02-20	0.00512922	0.0060866	0.00145767	0.00110549	0.00517143	0.00136623	0.00100072	0.000854878	0	1	0	0	0
2008-02-21	0.00488665	0.0073046	0.00257244	0.00116955	0.00294216	0.000699621	0.00239495	0.00086053	0	1	0	0	0
2008-02-22	0.0108196	0.00468128	0.00257244	0.00116955	0.00294216	0.000699621	0.00239495	0.00086053	0	1	0	0	0
2008-02-23	0.0108196	0.00468128	0.00257244	0.00116955	0.00294216	0.000699621	0.00239495	0.00086053	0	1	0	0	0
2008-02-24	0.0108196	0.00468128	0.00185898	0.000770648	0.00313421	0.000699621	0.00364852	0.000857905	0	1	0	0	0
2008-02-25	0.00675739	0.00411125	0.00136725	0.0022201	0.0023681	0.000699621	0.00228833	0.00147429	0	1	0	0	0
2008-02-26	0.00505972	0.00618558	0.00233019	0.00126282	0.00196689	0.000699621	0.00188019	0.00217918	0	1	0	0	0
2008-02-27	0.00741375	0.00547466	0.000532373	0.00145649	0.00219957	0.00170559	0.000948208	0.00210501	0	1	0	0	0
2008-02-28	0.0109323	0.00837286	0.000666349	0.000490436	0.00270391	0.000755457	0.000475411	0.00499695	0	1	0	0	0
2008-02-29	0.00390133	0.00344173	0.000666349	0.000490436	0.00270391	0.000755457	0.000475411	0.00499695	0	1	0	0	0
2008-03-01	0.00390133	0.00344173	0.000666349	0.000490436	0.00270391	0.000755457	0.000475411	0.00499695	0	1	0	0	0
2008-03-02	0.00390133	0.00344173	0.00149469	0.000953486	0.00440236	0.00127658	0.00102369	0.0030579	0	1	0	0	0
2008-03-03	0.00738901	0.00646673	0.00148041	0.00310989	0.00397817	0.00131532	0.000590302	0.00162988	0	1	0	0	0
2008-03-04	0.0054388	0.00918347	0.00234105	0.00118392	0.00311372	0.000992832	0.00210319	0.00213703	0	1	0	0	0
2008-03-05	0.0116144	0.0109947	0.00130519	0.00214151	0.00278262	0.000979018	0.00454873	0.00119096	0	1	0	0	0
2008-03-06	0.00454791	0.0062201	0.0019136	0.000726901	0.00260162	0.00119425	0.00147321	0.00125815	0	1	0	0	0
2008-03-07	0.0067236	0.0052025	0.0019136	0.000726901	0.00260162	0.00119425	0.00147321	0.00125815	0	1	0	0	0
2008-03-08	0.0067236	0.0052025	0.0019136	0.000726901	0.00260162	0.00119425	0.00147321	0.00125815	0	1	0	0	0
2008-03-09	0.0067236	0.0052025	0.00175727	0.00192344	0.00330259	0.00105796	0.00341391	0.00107723	0	1	0	0	0
2008-03-10	0.00921923	0.0080995	0.00121078	0.00204391	0.00317151	0.00274657	0.000760546	0.00214282	0	1	0	0	0
2008-03-11	0.00614576	0.00598489	0.0024429	0.00201088	0.00233633	0.000937906	0.00132974	0.00151851	0	1	0	0	0
2008-03-12	0.00473751	0.00595845	0.00185839	0.00144713	0.00503798	0.00127587	0.00169876	0.00218439	0	1	0	0	0
2008-03-13	0.00532269	0.00424324	0.00153058	0.0015986	0.00249751	0.000846215	0.00140403	0.00131975	0	1	0	0	0
2008-03-14	0.010236	0.00394013	0.00153058	0.0015986	0.00249751	0.000846215	0.00140403	0.00131975	0	1	0	0	0
2008-03-15	0.010236	0.00394013	0.00153058	0.0015986	0.00249751	0.000846215	0.00140403	0.00131975	0	1	0	0	0
2008-03-16	0.010236	0.00394013	0.00234283	0.00115448	0.00381118	0.000933274	0.000421457	0.00381391	0	1	0	0	0
2008-03-17	0.0225876	0.0165995	0.00360797	0.00515759	0.00386323	0.00408273	0.00260569	0.00141713	0	1	0	0	0
2008-03-18	0.00813259	0.00796024	0.00190667	0.00152911	0.00408962	0.00356724	0.00313605	0.00260466	0	1	0	0	0
2008-03-19	0.0108198	0.0118474	0.00450177	0.00203227	0.00494137	0.00296994	0.00182696	0.00192516	0	1	0	0	0
2008-03-20	0.0131715	0.00835396	0.00450177	0.00203227	0.00494137	0.00296994	0.000697479	0.00577279	0	1	0	0	0
2008-03-22	0.0131715	0.00835396	0.00450177	0.00203227	0.00494137	0.00296994	0.000697479	0.00577279	0	1	0	0	0
2008-03-23	0.0131715	0.00835396	0.00158092	0.00193492	0.00232173	0.00213129	0.0023364	0.00204122	0	1	0	0	0
2008-03-24	0.0099041	0.00508107	0.00334702	0.00123227	0.00728608	0.00233289	0.00251745	0.00281739	0	1	0	0	0
2008-03-25	0.00461465	0.00565454	0.00324783	0.0011856	0.00680424	0.00187527	0.000865503	0.00589449	0	1	0	0	0
2008-03-26	0.00652883	0.0098784	0.00329096	0.000767162	0.00299151	0.00282053	0.00144021	0.00455457	0	1	0	0	0
2008-03-27	0.00655454	0.00622754	0.00150551	0.00108837	0.00249868	0.0018935	0.00456692	0.00175101	0	1	0	0	0
2008-03-28	0.00398946	0.00572481	0.00150551	0.00108837	0.00249868	0.0018935	0.00456692	0.00175101	0	1	0	0	0
2008-03-29	0.00398946	0.00572481	0.00150551	0.00108837	0.00249868	0.0018935	0.00456692	0.00175101	0	1	0	0	0
2008-03-30	0.00398946	0.00572481	0.0028734	0.00179669	0.00664406	0.00183355	0.00221615	0.000804842	0	1	0	0	0
2008-03-31	0.00806389	0.0131343	0.00223463	0.00205125	0.00483971	0.00281762	0.00119839	0.0024403	0	1	0	0	0
2008-04-01	0.0100058	0.00617973	0.00278292	0.000930239	0.00420024	0.00375211	0.00202155	0.00250083	0	1	0	0	0
2008-04-02	0.0121874	0.0106865	0.00571096	0.00155546	0.00389653	0.00121565	0.00312352	0.000941832	0	1	0	0	0
2008-04-03	0.0118547	0.00641394	0.00338892	0.00235022	0.00210708	0.000992277	0.00166903	0.0019655	0	1	0	0	0
2008-04-04	0.00567977	0.00464946	0.00338892	0.00235022	0.00210708	0.000992277	0.00166903	0.0019655	0	1	0	0	0
2008-04-05	0.00567977	0.00464946	0.00338892	0.00235022	0.00210708	0.000992277	0.00166903	0.0019655	0.00544668	1	0	0	0
2008-04-06	0.00567977	0.00464946	0.00115665	0.00241491	0.00320448	0.00105607	0.00161078	0.00447127	0.00349121	1	0	0	0
2008-04-07	0.0106817	0.00699854	0.00165602	0.00206032	0.00247619	0.00162564	0.00325926	0.001509	0.00483789	1	0	0	0
2008-04-08	0.00672572	0.00383182	0.000976446	0.00183537	0.00240668	0.00183956	0.00217539	0.00263434	0.00229255	1	0	0	0
2008-04-09	0.00875048	0.00805579	0.00217366	0.00346863	0.00235486	0.00127793	0.00411179	0.00346504	0.00300799	1	0	0	0
2008-04-10	0.00676833	0.00650045	0.00367763	0.000944065	0.00251233	0.000880314	0.00174203	0.00651877	0.00300799	1	0	0	0
2008-04-11	0.0056243	0.00359947	0.00367763	0.000944065	0.00251233	0.000880314	0.00174203	0.00651877	0.00300799	1	0	0	0
2008-04-12	0.0056243	0.00359947	0.00367763	0.000944065	0.00251233	0.000880314	0.00174203	0.00651877	0.00163846	1	0	0	0
2008-04-13	0.0056243	0.00359947	0.0012334	0.00130455	0.00179162	0.00125825	0.00254284	0.00303874	0.00178415	1	0	0	0
2008-04-14	0.00587464	0.00456599	0.000942663	0.00106084	0.00182548	0.00162482	0.000550718	0.00321673	0.00185748	1	0	0	0
2008-04-15	0.0040893	0.00420199	0.00106773	0.00122387	0.00255374	0.000893218	0.00111272	0.00659727	0.00292274	1	0	0	0
2008-04-16	0.00869185	0.00540222	0.00137846	0.00207236	0.00377022	0.000996824	0.00158767	0.00260889	0.00301029	1	0	0	0
2008-04-17	0.00427109	0.00261038	0.00251081	0.00184839	0.00447475	0.000882157	0.00116275	0.00614265	0.00301029	1	0	0	0
2008-04-18	0.00889736	0.00770334	0.00251081	0.00184839	0.00447475	0.000882157	0.00116275	0.00614265	0.00301029	1	0	0	0
2008-04-19	0.00889736	0.00770334	0.00251081	0.00184839	0.00447475	0.000882157	0.00116275	0.00614265	0.00429796	1	0	0	0
2008-04-20	0.00889736	0.00770334	0.00389238	0.00204778	0.0046919	0.00106014	0.00168049	0.00672537	0.00503706	1	0	0	0
2008-04-21	0.00495755	0.00388689	0.000838505	0.00117324	0.0026033	0.0014832	0.00215177	0.00293625	0.00322239	1	0	0	0
2008-04-22	0.00459443	0.00536311	0.00125534	0.00145469	0.00251278	0.00092992	0.000857494	0.0013229	0.00209078	1	0	0	0
2008-04-23	0.00840149	0.00396568	0.00104038	0.00100577	0.00494662	0.00134244	0.00145458	0.00233014	0.00309967	1	0	0	0
2008-04-24	0.00680391	0.00725046	0.000700219	0.000644662	0.0027346	0.00254586	0.00101749	0.00163832	0.00309967	1	0	0	0
2008-04-25	0.00613594	0.00896506	0.000700219	0.000644662	0.0027346	0.00254586	0.00101749	0.00163832	0.00309967	1	0	0	0
2008-04-26	0.00613594	0.00896506	0.000700219	0.000644662	0.0027346	0.00254586	0.00101749	0.00163832	0.00343844	1	0	0	0
2008-04-27	0.00613594	0.00896506	0.00131506	0.000627936	0.00394595	0.00322034	0.00118718	0.00215621	0.00445382	1	0	0	0
2008-04-28	0.00727114	0.00309473	0.00129504	0.00120903	0.00299839	0.00187505	0.00128122	0.00136852	0.00433347	1	0	0	0
2008-04-29	0.00906122	0.00692702	0.00104708	0.000545701	0.00242755	0.00172338	0.00228602	0.00219242	0.00399699	1	0	0	0
2008-04-30	0.00571861	0.00615411	0.000671402	0.000826593	0.00237114	0.00119181	0.00134265	0.000437295	0.00252748	1	0	0	0
2008-05-01	0.00903614	0.00910111	0.00151358	0.000826593	0.00320624	0.00118833	0.00101004	0.0010991	0.00252748	1	0	0	0
2008-05-02	0.00576707	0.00914362	0.00151358	0.000826593	0.00320624	0.00118833	0.00101004	0.0010991	0.00252748	1	0	0	0
2008-05-03	0.00576707	0.00914362	0.00151358	0.000826593	0.00320624	0.00118833	0.00101004	0.0010991	0.00306005	1	0	0	0
2008-05-04	0.00576707	0.00914362	0.00155702	0.00126737	0.00217959	0.00208999	0.000817072	0.00152507	0.00155541	1	0	0	0
2008-05-05	0.0083259	0.00759001	0.00114327	0.00122439	0.00148154	0.0010592	0.00200979	0.000929469	0.00235286	1	0	0	0
2008-05-06	0.0055497	0.00584746	0.00110632	0.000643993	0.00279228	0.000826885	0.00238661	0.00480343	0.00280601	1	0	0	0
2008-05-07	0.00604579	0.00577278	0.00184089	0.00170208	0.00326848	0.00174648	0.000828608	0.00159875	0.00495983	1	0	0	0
2008-05-08	0.00399024	0.00512362	0.00170765	0.0021567	0.00194058	0.0013609	0.000577959	0.000889408	0.00495983	1	0	0	0
2008-05-09	0.00718734	0.00364158	0.00170765	0.0021567	0.00194058	0.0013609	0.000577959	0.000889408	0.00495983	1	0	0	0
2008-05-10	0.00718734	0.00364158	0.00170765	0.0021567	0.00194058	0.0013609	0.000577959	0.000889408	0.0117501	1	0	0	0
2008-05-11	0.00718734	0.00364158	0.00187488	0.00142464	0.0033496	0.00246122	0.00153404	0.00116849	0.00449437	1	0	0	0
2008-05-12	0.00773663	0.00449417	0.000843525	0.00062162	0.00290011	0.00198421	0.0019992	0.00216628	0.00394857	1	0	0	0
2008-05-13	0.00790264	0.00645908	0.00101897	0.00112721	0.00472097	0.00211807	0.00120461	0.00147159	0.00549629	1	0	0	0
2008-05-14	0.00634301	0.00378278	0.000397847	0.00112721	0.00211433	0.00211807	0.00141818	0.0016825	0.00199932	1	0	0	0
2008-05-15	0.0105098	0.00991284	0.000718988	0.00139344	0.00160843	0.00211807	0.00069155	0.00188045	0.00199932	1	0	0	0
2008-05-16	0.0105598	0.0062481	0.000718988	0.00139344	0.00160843	0.00211807	0.00069155	0.00188045	0.00199932	1	0	0	0
2008-05-17	0.0105598	0.0062481	0.000718988	0.00139344	0.00160843	0.00211807	0.00069155	0.00188045	0.00345328	1	0	0	0
2008-05-18	0.0105598	0.0062481	0.00160648	0.0011094	0.00200999	0.00153104	0.000839345	0.00192855	0.00310968	1	0	0	0
2008-05-19	0.0079184	0.00409628	0.00209328	0.00166432	0.00184927	0.000735959	0.000905077	0.0010255	0.00275262	1	0	0	0
2008-05-20	0.00978368	0.00475961	0.00123973	0.000642913	0.00222613	0.000976574	0.00041234	0.00342529	0.00162256	1	0	0	0
2008-05-21	0.00641475	0.00879423	0.00136214	0.00108083	0.0017508	0.000979642	0.000999087	0.00257985	0.00201962	1	0	0	0
2008-05-22	0.00670725	0.00788189	0.00283197	0.000657277	0.00304971	0.00116067	0.000596085	0.0041272	0.00201962	1	0	0	0
2008-05-23	0.00618717	0.00560076	0.00283197	0.000657277	0.00304971	0.00116067	0.000596085	0.0041272	0.00201962	1	0	0	0
2008-05-24	0.00618717	0.00560076	0.00283197	0.000657277	0.00304971	0.00116067	0.000596085	0.0041272	0.00211138	1	0	0	0
2008-05-25	0.00618717	0.00560076	0.00218353	0.0006626	0.00159123	0.0012865	0.000565739	0.00160072	0.00286523	1	0	0	0
2008-05-26	0.00618717	0.00560076	0.00139254	0.00228956	0.00285028	0.000923252	0.00158512	0.00120911	0.00427778	1	0	0	0
2008-05-27	0.0057803	0.00869789	0.000785323	0.000635002	0.00127571	0.00078587	0.000879107	0.00182817	0.00259439	1	0	0	0
2008-05-28	0.00658627	0.00908538	0.00112656	0.000322474	0.00163681	0.00104036	0.0009455	0.00197324	0.00186822	1	0	0	0
2008-05-29	0.0114259	0.0112596	0.00171575	0.000960338	0.00154707	0.00112959	0.000895162	0.00139287	0.00186822	1	0	0	0
2008-05-30	0.00679551	0.00597379	0.00171575	0.000960338	0.00154707	0.00112959	0.000895162	0.00139287	0.00186822	1	0	0	0
2008-05-31	0.00679551	0.00597379	0.00171575	0.000960338	0.00154707	0.00112959	0.000895162	0.00139287	0.00137949	1	0	0	0
2008-06-01	0.00679551	0.00597379	0.00167939	0.000612691	0.00279275	0.00160637	0.000796414	0.00297287	0.00153333	1	0	0	0
2008-06-02	0.00995651	0.00675404	0.00136786	0.000482569	0.0027807	0.00204349	0.0018846	0.00137626	0.0021493	1	0	0	0
2008-06-03	0.00597111	0.00679393	0.00113609	0.000617193	0.00272832	0.00116433	0.00119121	0.000545304	0.00145797	1	0	0	0
2008-06-04	0.00676589	0.00549584	0.0012028	0.00114875	0.00183842	0.000912435	0.00297967	0.000750743	0.00375009	1	0	0	0
2008-06-05	0.00395191	0.011276	0.000629934	0.000740398	0.00183123	0.00115552	0.00280929	0.00124511	0.00375009	1	0	0	0
2008-06-06	0.00451227	0.0176485	0.000629934	0.000740398	0.00183123	0.00115552	0.00280929	0.00124511	0.00375009	1	0	0	0
2008-06-07	0.00451227	0.0176485	0.000629934	0.000740398	0.00183123	0.00115552	0.00280929	0.00124511	0.00394476	1	0	0	0
2008-06-08	0.00451227	0.0176485	0.00140063	0.00245407	0.00208932	0.00115714	0.00247789	0.00318191	0.00256605	1	0	0	0
2008-06-09	0.00440035	0.00805799	0.00100604	0.00146254	0.00131971	0.00092671	0.00182975	0.00287921	0.00216599	1	0	0	0
2008-06-10	0.00641344	0.0111228	0.00134166	0.00134721	0.00338363	0.00126191	0.00179076	0.00196967	0.00239152	1	0	0	0
2008-06-11	0.00593094	0.0107316	0.00139454	0.00090411	0.000917125	0.000993199	0.00102731	0.00222603	0.00249186	1	0	0	0
2008-06-12	0.00564761	0.00914685	0.00134876	0.000468627	0.00313032	0.00130544	0.00305893	0.00310625	0.00249186	1	0	0	0
2008-06-13	0.00409767	0.00557039	0.00134876	0.000468627	0.00313032	0.00130544	0.00305893	0.00310625	0.00249186	1	0	0	0
2008-06-14	0.00409767	0.00557039	0.00134876	0.000468627	0.00313032	0.00130544	0.00305893	0.00310625	0.00119412	1	0	0	0
2008-06-15	0.00409767	0.00557039	0.000589553	0.00240214	0.00220597	0.00108816	0.00554032	0.000782486	0.00209712	1	0	0	0
2008-06-16	0.00667534	0.0107631	0.00179718	0.00035299	0.00264351	0.00132628	0.00172433	0.00165585	0.00241424	1	0	0	0
2008-06-17	0.00342524	0.00503177	0.00165679	0.0022431	0.0044003	0.00118704	0.00109755	0.0017522	0.00161307	1	0	0	0
2008-06-18	0.00507294	0.00784002	0.00246973	0.000908218	0.00463529	0.00103521	0.000777047	0.00182465	0.00208802	1	0	0	0
2008-06-19	0.0116219	0.00980203	0.000652395	0.000541772	0.00190039	0.00119037	0.0034676	0.00345762	0.00208802	1	0	0	0
2008-06-20	0.00646102	0.00871546	0.000652395	0.000541772	0.00190039	0.00119037	0.0034676	0.00345762	0.00208802	1	0	0	0
2008-06-21	0.00646102	0.00871546	0.000652395	0.000541772	0.00190039	0.00119037	0.0034676	0.00345762	0.00141058	1	0	0	0
2008-06-22	0.00646102	0.00871546	0.00107236	0.00211182	0.00401656	0.00105687	0.00218197	0.00362829	0.00157992	1	0	0	0
2008-06-23	0.0038799	0.00625557	0.0004903	0.000774462	0.0037254	0.00105568	0.001278	0.00152084	0.00168728	1	0	0	0
2008-06-24	0.00582177	0.0043198	0.00168313	0.000401177	0.00322212	0.000661838	0.00203284	0.00274479	0.00272981	1	0	0	0
2008-06-25	0.00604659	0.00869655	0.00165516	0.000849362	0.00245185	0.00162303	0.00194542	0.000846852	0.00351939	1	0	0	0
2008-06-26	0.0112885	0.0101937	0.000746868	0.000343243	0.00334282	0.00181584	0.00120168	0.003779	0.00351939	1	0	0	0
2008-06-27	0.00376951	0.00647529	0.000746868	0.000343243	0.00334282	0.00181584	0.00120168	0.003779	0.00351939	1	0	0	0
2008-06-28	0.00376951	0.00647529	0.000746868	0.000343243	0.00334282	0.00181584	0.00120168	0.003779	0.00747738	1	0	0	0
2008-06-29	0.00376951	0.00647529	0.00254522	0.0006298	0.0034865	0.00283834	0.00251117	0.00264726	0.00334207	1	0	0	0
2008-06-30	0.00371658	0.00662355	0.00296175	0.00118427	0.00240874	0.00154617	0.00116896	0.00445651	0.0036142	1	0	0	0
2008-07-01	0.00473309	0.00496711	0.00380748	0.000543171	0.00427249	0.00137023	0.00158184	0.00308199	0.00254482	1	0	0	0
2008-07-02	0.00753686	0.0063106	0.00232123	0.000797563	0.00309623	0.00145372	0.00161943	0.00225044	0.00197745	1	0	0	0
2008-07-03	0.00483939	0.00378745	0.00121172	0.000826381	0.00196873	0.00165982	0.00181393	0.00139919	0.00197745	1	0	0	0
2008-07-05	0.00483939	0.00378745	0.00121172	0.000826381	0.00196873	0.00165982	0.00181393	0.00139919	0.00251223	1	0	0	0
2008-07-06	0.00483939	0.00378745	0.00064072	0.000493176	0.00335568	0.00234283	0.00098171	0.00280058	0.00459806	1	0	0	0
2008-07-07	0.0109895	0.00737279	0.00194307	0.000409486	0.00332416	0.00310202	0.00216787	0.0019759	0.00183617	1	0	0	0
2008-07-08	0.0112089	0.0109501	0.00188513	0.000256371	0.00396298	0.0012701	0.00161458	0.00100493	0.00628304	1	0	0	0
2008-07-09	0.00989942	0.004473	0.00074072	0.00126283	0.00252956	0.0049895	0.00275116	0.00127661	0.00746401	1	0	0	0
2008-07-10	0.00916546	0.0100504	0.00115319	0.00042563	0.00343758	0.00217722	0.00114524	0.00246331	0.00746401	1	0	0	0
2008-07-11	0.0137719	0.00840714	0.00115319	0.00042563	0.00343758	0.00217722	0.00114524	0.00246331	0.00746401	1	0	0	0
2008-07-12	0.0137719	0.00840714	0.00115319	0.00042563	0.00343758	0.00217722	0.00114524	0.00246331	0.00372194	1	0	0	0
2008-07-13	0.0137719	0.00840714	0.00298477	0.00100543	0.00378752	0.00130517	0.00116212	0.00610867	0.00440782	1	0	0	0
2008-07-14	0.00647928	0.00559182	0.00189326	0.000560956	0.00303123	0.00303189	0.000793091	0.00488192	0.00187857	1	0	0	0
2008-07-15	0.0130312	0.0159284	0.000759617	0.000702515	0.00454192	0.00265307	0.00071516	0.00164036	0.0121036	1	0	0	0
2008-07-16	0.00705248	0.0112037	0.00262056	0.000542244	0.00422142	0.00142614	0.00123524	0.00237079	0.00877602	1	0	0	0
2008-07-17	0.0205526	0.0121432	0.00270869	0.000695067	0.00422338	0.00137786	0.00168286	0.00137949	0.00877602	1	0	0	0
2008-07-18	0.00552725	0.00609417	0.00270869	0.000695067	0.00422338	0.00137786	0.00168286	0.00137949	0.00877602	1	0	0	0
2008-07-19	0.00552725	0.00609417	0.00270869	0.000695067	0.00422338	0.00137786	0.00168286	0.00137949	0.00742574	1	0	0	0
2008-07-20	0.00552725	0.00609417	0.00237899	0.000661682	0.00232068	0.00100424	0.000875938	0.00221314	0.00462443	1	0	0	0
2008-07-21	0.0092872	0.00546168	0.00198193	0.00124357	0.00363962	0.00125566	0.00193133	0.00131392	0.00299805	1	0	0	0
2008-07-22	0.0125775	0.0104051	0.000814632	0.00108776	0.00266902	0.00161748	0.00250254	0.00146905	0.00186804	1	0	0	0
2008-07-23	0.0136537	0.00754196	0.00166229	0.00051446	0.00682818	0.00101761	0.00170796	0.00151574	0.002332	1	0	0	0
2008-07-24	0.0222667	0.00489682	0.00154956	0.000390874	0.00280903	0.00118215	0.00170796	0.000719784	0.002332	1	0	0	0
2008-07-25	0.0112023	0.00670421	0.00154956	0.000390874	0.00280903	0.00118215	0.00170796	0.000719784	0.002332	1	0	0	0
2008-07-26	0.0112023	0.00670421	0.00154956	0.000390874	0.00280903	0.00118215	0.00170796	0.000719784	0.00274558	1	0	0	0
2008-07-27	0.0112023	0.00670421	0.00239373	0.00186786	0.0023965	0.000885391	0.00626903	0.0006641	0.00260896	1	0	0	0
2008-07-28	0.00532353	0.0043502	0.00155669	0.00107484	0.00235323	0.00161046	0.00363601	0.000808593	0.00403884	1	0	0	0
2008-07-29	0.00754954	0.00917997	0.00208324	0.000167369	0.0034314	0.00117846	0.00813435	0.00279742	0.0044755	1	0	0	0
2008-07-30	0.0121592	0.0110557	0.00192196	0.00150874	0.00223533	0.00101295	0.00247374	0.00126926	0.00283071	1	0	0	0
2008-07-31	0.00681073	0.00860584	0.00192196	0.00111686	0.00223533	0.00101295	0.00247374	0.00120082	0.00283071	1	0	0	0
2008-08-01	0.0125138	0.0107954	0.00192196	0.00111686	0.00223533	0.00101295	0.00247374	0.00120082	0.00283071	1	0	0	0
2008-08-02	0.0125138	0.0107954	0.00192196	0.00111686	0.00223533	0.00101295	0.00247374	0.00120082	0.00532632	1	0	0	0
2008-08-03	0.0125138	0.0107954	0.00164103	0.000491179	0.00223956	0.00150112	0.00108799	0.000879069	0.00203037	1	0	0	0
2008-08-04	0.0228954	0.0116015	0.00127718	0.00185164	0.00182775	0.00241547	0.00216927	0.000697589	0.00431621	1	0	0	0
2008-08-05	0.0150034	0.00562077	0.00254848	0.00177097	0.00290249	0.00143466	0.00415232	0.00140874	0.00310354	1	0	0	0
2008-08-06	0.0100948	0.00592219	0.00206261	0.000593618	0.00437512	0.00085526	0.00840162	0.00079334	0.00217805	1	0	0	0
2008-08-07	0.0143568	0.00672174	0.00231286	0.00079218	0.00390802	0.00150321	0.0026366	0.000417401	0.00217805	1	0	0	0
2008-08-08	0.0090266	0.00968591	0.00231286	0.00079218	0.00390802	0.00150321	0.0026366	0.000417401	0.00217805	1	0	0	0
2008-08-09	0.0090266	0.00968591	0.00231286	0.00079218	0.00390802	0.00150321	0.0026366	0.000417401	0.00694894	1	0	0	0
2008-08-10	0.0090266	0.00968591	0.00538951	0.00186864	0.00674688	0.00267493	0.00560494	0.00449564	0.00958185	1	0	0	0
2008-08-11	0.00751485	0.00757874	0.00815733	0.0016635	0.00546637	0.00316671	0.0144112	0.00524606	0.00584183	1	0	0	0
2008-08-12	0.00637336	0.00663882	0.00680211	0.0015444	0.00570353	0.0027302	0.00780217	0.00145133	0.00475542	1	0	0	0
2008-08-13	0.0170216	0.00829664	0.00481566	0.00192378	0.00671772	0.0028713	0.00624772	0.00271563	0.00241676	1	0	0	0
2008-08-14	0.0138391	0.00874273	0.00410916	0.00292204	0.00358641	0.00284177	0.00212231	0.00127938	0.00241676	1	0	0	0
2008-08-15	0.00615741	0.00709361	0.00410916	0.00292204	0.00358641	0.00284177	0.00212231	0.00127938	0.00241676	1	0	0	0
2008-08-16	0.00615741	0.00709361	0.00410916	0.00292204	0.00358641	0.00284177	0.00212231	0.00127938	0.00367349	1	0	0	0
2008-08-17	0.00615741	0.00709361	0.00246422	0.00109206	0.00212331	0.000853446	0.00257485	0.00178318	0.00254096	1	0	0	0
2008-08-18	0.00624489	0.00613429	0.00169903	0.00135757	0.00174536	0.00151412	0.00127517	0.00302024	0.00400715	1	0	0	0
2008-08-19	0.00969599	0.00913699	0.000780473	0.000249261	0.00210834	0.00136398	0.00141359	0.00146735	0.00249984	1	0	0	0
2008-08-20	0.00685367	0.00801329	0.00169357	0.000938547	0.00471689	0.00143122	0.00186798	0.00123858	0.00254083	1	0	0	0
2008-08-21	0.00946767	0.0116442	0.00430104	0.00172449	0.00522159	0.00231235	0.00360969	0.00422482	0.00254083	1	0	0	0
2008-08-22	0.0147884	0.0135491	0.00430104	0.00172449	0.00522159	0.00231235	0.00360969	0.00422482	0.00254083	1	0	0	0
2008-08-23	0.0147884	0.0135491	0.00430104	0.00172449	0.00522159	0.00231235	0.00360969	0.00422482	0.010527	1	0	0	0
2008-08-24	0.0147884	0.0135491	0.00256102	0.00118126	0.00277919	0.000790166	0.00490793	0.000997988	0.00334435	1	0	0	0
2008-08-25	0.00798776	0.00431259	0.00156166	0.00103623	0.00377406	0.00150511	0.00200821	0.00322729	0.00374105	1	0	0	0
2008-08-26	0.0125687	0.00999981	0.00477871	0.000820313	0.0065158	0.00139406	0.00151377	0.00647677	0.00242071	1	0	0	0
2008-08-27	0.0122333	0.00706042	0.00321675	0.000526986	0.00789064	0.00126728	0.00601722	0.00236294	0.00254015	1	0	0	0
2008-08-28	0.0273883	0.0113955	0.00276868	0.000534021	0.0026949	0.00135311	0.00413267	0.00367414	0.00254015	1	0	0	0
2008-08-29	0.0100976	0.00669635	0.00276868	0.000534021	0.0026949	0.00135311	0.00413267	0.00367414	0.00254015	1	0	0	0
2008-08-30	0.0100976	0.00669635	0.00276868	0.000534021	0.0026949	0.00135311	0.00413267	0.00367414	0.00524001	1	0	0	0
2008-08-31	0.0100976	0.00669635	0.000620472	0.00104537	0.00449161	0.00194357	0.00559812	0.0028934	0.00226959	1	0	0	0
[truncated: 2,381 more rows]

## Sheet: High_low
	High	Low		High	Low		High	Low		High	Low		High	Low		High	Low		High	Low		High	Low		High	Low
[truncated: 3,058 more rows]

[truncated: 1 more sheets: Full_length_Series]
